# Supplementary material for: Combining nanobody labeling with STED microscopy reveals input-specific and layer-specific organization of neocortical synapses
Source: PLoS Biol. 2025 Apr 4;23(4):e3002649. doi: 10.1371/journal.pbio.3002649 (PMC12002638; doi:10.1371/journal.pbio.3002649)
Supplement: S2 Table — (XLSX) [file pbio.3002649.s012.xlsx]

## Sheet: Fig. 1c, d, e, f, g, h
	Figure 1C, D, E, F, G, H
	naobody-PSD-95/nanobody-VGluT1/antibody Bassoon		Fixative: 4% PFA
		Raw data														Density			Density (colocalized)			Spine density
		SizePSD95	Count PSD95	SizeBassoon	CountBassoon	Size VGluT1	CountVGluT1	Count PSD95+Bassoon	CountBassoon+VGluT1	CountPSD95+VGluT1	CountPSD95+Bassoon+VGluT1		Length	um/px	length um	nanoPSD95	antiBassoon	nanoVGluT1	PSD95/Bassoon colocalization	PSD95/VGlut1 colocalization		Spines/Micron
	Dendrite 1	0.08178	51	0.05926	54	0.1323	53	27	23	19	8	0	841.861	0.101109	85.1198	0.599156	0.6344	0.622652	0.3172	0.223215		0.586147
	Dendrite 2	0.1048	249	0.08278	237	0.1062	100	151	49	56	29	0	992.307	0.101109	100.331	2.48178	2.36218	0.996699	1.50502	0.558151		1.74122
	Dendrite 3	0.0868	108	0.06447	98	0.09745	47	61	17	15	10	0	760.97	0.101109	76.9409	1.40367	1.2737	0.610858	0.792816	0.194955		1.35808
	Dendrite 4	0.07594	77	0.05497	77	0.1053	74	32	28	30	10	0	661.965	0.101109	66.9306	1.15045	1.15045	1.10562	0.478107	0.448225		1.07204
	Dendrite 5	0.1067	165	0.07352	136	0.1155	95	102	43	51	26	0	947.361	0.101109	95.7867	1.72258	1.41982	0.991787	1.06487	0.532433		0.988528
	Dendrite 6	0.1013	262	0.1004	241	0.09175	81	161	34	37	19	0	1071.81	0.101109	108.37	2.41765	2.22387	0.747442	1.48566	0.341424		1.65913
	Dendrite 7	0.08155	221	0.06635	204	0.1055	193	116	102	93	50	0	1089.52	0.101109	110.16	2.00617	1.85185	1.752	1.05301	0.844226		1.39506
	Dendrite 8	0.0795	179	0.07532	193	0.1094	135	118	86	81	50	0	849.235	0.101109	85.8653	2.08466	2.24771	1.57223	1.37425	0.943338		1.12757
	Dendrite 9	0.07943	208	0.0775	215	0.1168	177	111	112	97	59	0	1200.1	0.101109	121.341	1.71417	1.77186	1.45869	0.914774	0.799397		1.33869
	Dendrite 10	0.0819	175	0.06419	140	0.1112	156	84	65	67	38	0	829.301	0.101109	83.8498	2.08707	1.66965	1.86047	1.00179	0.799048		1.44311
		Raw data														Density			Density (colocalized)			Spine density
		SizePSD95	Count PSD95	SizeBassoon	CountBassoon	Size VGluT1	CountVGluT1	Count PSD95+Bassoon	CountBassoon+VGluT1	CountPSD95+VGluT1	CountPSD95+Bassoon+VGluT1		Length	um/px	length um	nanoPSD95	antiBassoon	nanoVGluT1	PSD95/Bassoon colocalization	PSD95/VGlut1 colocalization		Spines/Micron
	Dendrite 1	0.07734	214	0.06997	173	0.1311	226	105	89	97	50	0	1333.05	0.101109	134.784	1.58773	1.28354	1.67676	0.779027	0.719672		1.19583
	Dendrite 2	0.08599	73	0.06548	74	0.09601	69	37	34	35	22	0	573.978	0.101109	58.0344	1.25788	1.27511	1.18895	0.637553	0.603091		1.10314
	Dendrite 3	0.09743	309	0.09326	303	0.1146	195	209	96	98	63	0	1148.39	0.101109	116.113	2.6612	2.60953	1.6794	1.79997	0.844006		1.67992
	Dendrite 4	0.08315	353	0.07289	277	0.1051	235	174	112	120	64	0	1681.19	0.101109	169.984	2.07667	1.62957	1.38249	1.02363	0.705951		1.1529
	Dendrite 5	0.06658	117	0.08103	95	0.09101	113	62	47	42	20	0	776.053	0.101109	78.466	1.49109	1.21072	1.44011	0.790152	0.535264		1.0709
	Dendrite 6	0.08912	117	0.08604	144	0.1241	78	91	42	35	24	0	839.716	0.101109	84.9028	1.37805	1.69606	0.918697	1.07181	0.412236		1.0421
	Dendrite 7	0.0951	109	0.06356	115	0.09234	91	72	40	41	26	0	879.286	0.101109	88.9037	1.22605	1.29353	1.02358	0.809865	0.461173		1.45683
	Dendrite 8	0.08472	101	0.05967	98	0.09639	70	57	20	25	15	0	530.008	0.101109	53.5886	1.88473	1.82875	1.30625	1.06366	0.466517		2.35638
	Dendrite 9	0.07821	123	0.06392	111	0.09	107	76	50	59	36	0	699.651	0.101109	70.7411	1.73874	1.5691	1.51256	1.07434	0.834028		1.79749
	Dendrite 10	0.09787	183	0.0898	181	0.1097	151	117	75	77	46	0	1058.32	0.101109	107.006	1.71018	1.69149	1.41114	1.0934	0.719586		1.50403
		Raw data														Density			Density (colocalized)			Spine density
		SizePSD95	Count PSD95	SizeBassoon	CountBassoon	Size VGluT1	CountVGluT1	Count PSD95+Bassoon	CountBassoon+VGluT1	CountPSD95+VGluT1	CountPSD95+Bassoon+VGluT1		Length	um/px	length um	nanoPSD95	antiBassoon	nanoVGluT1	PSD95/Bassoon colocalization	PSD95/VGlut1 colocalization		Spines/Micron
	Dendrite 1	0.09385	144	0.08185	155	0.08783	98	91	49	45	24	0	805.741	0.101109	81.4677	1.76757	1.9026	1.20293	1.11701	0.552366		2.07434
	Dendrite 2	0.0897	102	0.09485	115	0.09867	46	59	18	16	9	0	508.463	0.101109	51.4102	1.98404	2.23691	0.894764	1.14763	0.311222		1.91025
	Dendrite 3	0.08021	234	0.08519	237	0.1198	180	121	95	84	32	0	1105.07	0.101109	111.733	2.09429	2.12114	1.61099	1.08294	0.751795		1.3838
	Dendrite 4	0.09417	123	0.1208	112	0.1264	71	60	40	42	20	0	496.519	0.101109	50.2026	2.45007	2.23096	1.41427	1.19516	0.83661		1.73058
	Dendrite 5	0.105	206	0.1227	162	0.1161	105	133	63	80	52	0	1028.17	0.101109	103.958	1.98157	1.55833	1.01003	1.27937	0.769544		1.29876
	Dendrite 6	0.08259	153	0.08269	136	0.09227	115	98	50	64	37	0	757.168	0.101109	76.5565	1.99853	1.77647	1.50216	1.2801	0.835984		1.4921
	Dendrite 7	0.09219	171	0.07855	161	0.09667	79	89	35	39	18	0	723.923	0.101109	73.1951	2.33622	2.1996	1.07931	1.21593	0.532822		2.03568
	Dendrite 8	0.1177	145	0.1091	165	0.08571	73	107	34	35	18	0	550.102	0.101109	55.6202	2.60697	2.96655	1.31247	1.92376	0.629268		1.86757
	Dendrite 9	0.1076	135	0.09029	191	0.1049	108	98	66	43	37	0	1045.82	0.101109	105.742	1.2767	1.80629	1.02136	0.926788	0.406652		1.34594
	Dendrite 10	0.09357	157	0.07838	144	0.08057	118	87	41	42	18	0	920.157	0.101109	93.0362	1.68752	1.54778	1.26832	0.93512	0.451437		2.07164
	Antibody PSD95/antibody VGluT1/antibody Bassoon in 4% PFA fixed brain sections (the same data set that was used in Fig. S1)
	Detailed source data can be found under Fig. S1 tab, under No Treatment - 6 um.
	NO TREATMENT - 6um	Raw data												Density			Density (colocalized)		Spine density
		SizePSD95	Count PSD95	SizeBassoon	CountBassoon	Size VGluT1	CountVGluT1	Count PSD95+Bassoon	CountPSD95+VGluT1		Length	um/px	length um	PSD95	Bassoon	VGluT1	PSD95/Bassoon colocalization	PSD95/VGlut1 colocalization	Spines/Micron
	Dendrited 1	0.04895	33	0.06924	66	0.04899	24	11	7		499.113	0.101109	50.4648	0.653921	1.30784	0.475579	0.217974	0.13871	1.5009
	Dendrited 2	0.03824	27	0.05192	51	0.07621	44	5	8		345.875	0.101109	34.9711	0.772067	1.45835	1.25818	0.142975	0.228761	1.89491
	Dendrited 3	0.05479	89	0.06803	55	0.06293	45	24	20		637.615	0.101109	64.4686	1.38052	0.853128	0.698014	0.372274	0.310229	1.35612
	Dendrited 4	0.06881	26	0.1294	82	0.07387	31	12	7		352.519	0.101109	35.6428	0.729459	2.3006	0.86974	0.336673	0.196393	1.72637
	Dendrited 5	0.05914	130	0.06275	159	0.06355	60	50	35		787.958	0.101109	79.6697	1.63174	1.99574	0.75311	0.627592	0.439314	1.53154
		Raw data												Density			Density (colocalized)		Spine density
		SizePSD95	Count PSD95	SizeBassoon	CountBassoon	Size VGluT1	CountVGluT1	Count PSD95+Bassoon	CountPSD95+VGluT1		Length	um/px	length um	PSD95	Bassoon	VGluT1	PSD95/Bassoon colocalization	PSD95/VGlut1 colocalization	Spines/Micron
	Dendrite 1	0.05479	39	0.07197	75	0.1235	73	17	17		400.277	0.101109	40.4716	0.963639	1.85315	1.80374	0.420048	0.420048	1.26449
	Dendrite 2	0.03521	36	0.05534	138	0.09817	126	16	8		979.186	0.101109	99.0045	0.36362	1.39388	1.27267	0.161609	0.0808044	1.40119
	Dendrite 3	0.05112	2	0.06016	26	0.1216	49	1	0		525.095	0.101109	53.0918	0.0376706	0.489718	0.92293	0.0188353	0	1.36346
	Dendrite 4	0.0887	68	0.05544	97	0.1187	138	33	30		715.942	0.101109	72.3882	0.939379	1.34	1.90639	0.455875	0.414432	1.30397
	Dendrite 5	0.03224	13	0.04363	56	0.0516	42	9	5		490.89	0.101109	49.6334	0.261921	1.12827	0.846205	0.18133	0.100739	1.58939
	Dendrite 6	0.07912	23	0.1116	91	0.1342	87	15	11		941.824	0.101109	95.2268	0.241529	0.955613	0.913608	0.157519	0.115514	1.62242
	Dendrite 7	0.05793	18	0.07658	57	0.118	59	11	12		505.18	0.101109	51.0783	0.3524	1.11593	1.15509	0.215356	0.234934	1.86482
	Dendrite 8	0.05344	22	0.07572	118	0.09606	106	16	15		513.366	0.101109	51.9059	0.423844	2.27334	2.04216	0.30825	0.288984	1.99759
	Dendrite 9	0.04703	5	0.05112	13	0.1104	49	1	1		502.204	0.101109	50.7773	0.0984691	0.25602	0.964997	0.0196938	0.0196938	1.43641
	Dendrite 10	0.06134	4	0.08599	34	0.1103	29	3	1		310.634	0.101109	31.4079	0.127356	1.08253	0.923334	0.0955174	0.0318391	1.72086
		0.06961	21	0.1259	60	0.1499	39	10	8		513.561	0.101109	51.9257	0.404424	1.1555	0.751074	0.192583	0.154066	0.869595
		Raw data												Density			Density (colocalized)		Spine density
		SizePSD95	Count PSD95	SizeBassoon	CountBassoon	Size VGluT1	CountVGluT1	Count PSD95+Bassoon	CountPSD95+VGluT1		Length	um/px	length um	PSD95	Bassoon	VGluT1	PSD95/Bassoon colocalization	PSD95/VGlut1 colocalization	Spines/Micron
	Dendrite 1	0.05407	45	0.06296	88	0.09477	74	13	12		584.566	0.101109	59.1049	0.761358	1.48888	1.25201	0.219948	0.203029	1.33661
	Dendrite 2	0.0443	81	0.04811	119	0.08282	119	21	24		825.853	0.101109	83.5012	0.970046	1.42513	1.42513	0.251493	0.287421	1.28729
	Dendrite 3	0.05867	23	0.0628	56	0.08868	43	8	9		380.662	0.101109	38.4883	0.597584	1.45499	1.11722	0.207855	0.233837	1.37129
	Dendrite 4	0.04515	36	0.05427	81	0.09741	70	9	12		392.226	0.101109	39.6575	0.907772	2.04249	1.76511	0.226943	0.302591	1.77606
		Raw data												Density			Density (colocalized)		Spine density
		SizePSD95	Count PSD95	SizeBassoon	CountBassoon	Size VGluT1	CountVGluT1	Count PSD95+Bassoon	CountPSD95+VGluT1		Length	um/px	length um	PSD95	Bassoon	VGluT1	PSD95/Bassoon colocalization	PSD95/VGlut1 colocalization	Spines/Micron
	Dendrite 1	0.06188	19	0.0523	43	0.08801	46	3	4		506.077	0.101109	51.1689	0.371319	0.840354	0.898984	0.00171999	0.0781725	0.994702
	Dendrite 2	0.06552	44	0.06087	66	0.09253	78	13	17		436.915	0.101109	44.1761	0.996015	1.49402	1.76566	0.00209457	0.384824	1.56557
	Dendrite 3	0.04029	34	0.04206	70	0.1181	65	9	13		494.41	0.101109	49.9893	0.680146	1.4003	1.30028	0.00236251	0.260056	1.40004
		Raw data												Density			Density (colocalized)		Spine density
		SizePSD95	Count PSD95	SizeBassoon	CountBassoon	Size VGluT1	CountVGluT1	Count PSD95+Bassoon	CountPSD95+VGluT1		Length	um/px	length um	PSD95	Bassoon	VGluT1	PSD95/Bassoon colocalization	PSD95/VGlut1 colocalization	Spines/Micron
	Dendrite 1	0.04656	128	0.05306	200	0.08889	154	34	43		1159.38	0.101109	117.224	1.09192	1.70613	1.31372	0.290043	0.366819	1.38233
	Dendrite 2	0.06199	126	0.0577	160	0.1005	151	30	51		896.315	0.101109	90.6255	1.39034	1.76551	1.6662	0.331033	0.562756	2.18294
	Dendrite 3	0.07011	127	0.05946	120	0.1134	94	31	43		492.914	0.101109	49.838	2.54826	2.4078	1.88611	0.622015	0.862795	1.36135
	Dendrite 4	0.05578	57	0.06382	165	0.09506	194	22	19		741.854	0.101109	75.0081	0.759918	2.19976	2.58639	0.293302	0.253306	2.30655
	Labeling of PSD95/ VGluT1/Bassoon in with antibodies and naobodies in glyoxal fixed brain sections (the same data set that was used in Fig. S4)
	Detaled source data can be found under Fig. S4 tab.
		Imaging: nano-PSD-95/nano-SYT1/anti Bassoon/YFP					Fix: Glyoxal									Panels c-f				Panels g-i
		raw data														density (clusters)				density (colocalized clusters)
		size PSD	PSD	size Bass	Bass	SYT1	PSD+Bass	SYT1+Bass	PSD+SYT1	PSD+SYT+Bass	PSD+Bass+SYT					nanoPSD	size Bass	Bass	nanoSYT1	PSD+Bass	SYT1+Bass	PSD+SYT1
	dendrite 1	0.1264	212	0.1185	235	94	157	69	54	43	0	1375.06	0.101109	139.031		1.52484		1.69027	0.676106	1.12924	0.496291	0.388401
	dendrite 2	0.0945	160	0.0835	126	44	80	18	21	14	0	971.517	0.101109	98.2291		1.62884		1.28272	0.447932	0.814422	0.183245	0.213786
	dendrite 3	0.1171	175	0.0916	215	107	123	73	62	45	0	1081.69	0.101109	109.369		1.60009		1.96582	0.97834	1.12463	0.667466	0.566889
	dendrite 4	0.1067	171	0.1134	187	92	113	64	42	33	0	935.877	0.101109	94.6256		1.80712		1.97621	0.972253	1.19418	0.67635	0.443855
	dendrite 5	0.1169	166	0.0983	160	91	99	64	54	43	0	1095.94	0.101109	110.81		1.49807		1.44392	0.821228	0.893424	0.577567	0.487322
	dendrite 6	0.1016	302	0.0947	331	93	174	61	41	31	0	1975.47	0.101109	199.737		1.51199		1.65718	0.465611	0.871144	0.305401	0.20527
	dendrite 7	0.121	155	0.1105	166	73	99	54	37	28	0	1003.66	0.101109	101.479		1.52741		1.6358	0.719359	0.97557	0.532129	0.364607
	dendrite 8	0.1161	186	0.1111	192	108	136	74	63	49	0	1125.33	0.101109	113.781		1.63472		1.68745	0.949191	1.19528	0.650371	0.553695
	dendrite 9	0.0939	117	0.0875	107	35	67	27	13	10	0	812.151	0.101109	82.1158		1.42482		1.30304	0.426227	0.815921	0.328804	0.158313
	dendrite 10	0.1322	143	0.1144	147	69	96	47	33	28	0	843.398	0.101109	85.2752		1.67692		1.72383	0.809145	1.12577	0.551157	0.386983
		Imaging: nano-PSD-95/nano-SYT1/anti Bassoon/YFP					Fix: Glyoxal
		raw data														density (clusters)				density (colocalized clusters)
		size PSD	PSD	size Bass	Bass	SYT1	PSD+Bass	SYT1+Bass	PSD+SYT1	PSD+SYT+Bass	PSD+Bass+SYT					nano-PSD-95			nanoSYT1	PSD+Bass	SYT1+Bass	PSD+SYT1
	dendrite 1	0.1051	319	0.0862	322	136	208	82	67	46	0	1882.51	0.101109	190.339		1.67596		1.69172	0.714516	1.09279	0.430811	0.352004
	dendrite 2	0.1081	258	0.1033	243	164	172	110	88	66	0	1525.8	0.101109	154.272		1.67237		1.57514	1.06306	1.11491	0.713024	0.57042
	dendrite 3	0.1184	157	0.0977	167	106	108	62	43	31	0	1098.14	0.101109	111.032		1.41401		1.50407	0.954681	0.972694	0.558398	0.387276
	dendrite 4	0.1215	217	0.099	219	102	152	56	50	36	0	1508.77	0.101109	152.55		1.42248		1.43559	0.668633	0.996394	0.367093	0.327761
	dendrite 5	0.1147	246	0.0996	246	138	168	64	47	31	0	1759.42	0.101109	177.893		1.38285		1.38285	0.775748	0.944389	0.359767	0.264204
	dendrite 6	0.1003	436	0.0919	431	266	260	153	140	98	0	2911.04	0.101109	294.333		1.48132		1.46433	0.903739	0.883354	0.51982	0.475652
	dendrite 7	0.113	416	0.1009	434	251	275	152	140	107	0	2785.14	0.101109	281.602		1.47726		1.54118	0.891328	0.976555	0.539769	0.497155
	dendrite 8	0.1099	348	0.1049	354	177	249	122	96	72	0	2193.36	0.101109	221.769		1.5692		1.59626	0.798128	1.12279	0.550122	0.432883
	dendrite 9	0.1169	205	0.1048	207	99	142	70	67	47	0	1042.64	0.101109	105.421		1.94459		1.96357	0.939097	1.34699	0.664008	0.63555
		Imaging: Anti-PSD-95(IgG1)/anti-SYT1/anti Bassoon/YFP					Fix: Glyoxal
		raw data														density (clusters)				density (colocalized clusters)
		size PSD	anti-PSD95(IgG1)	size Bass	anti-Bass	anti-SYT1	PSD+Bass	SYT1+Bass	PSD+SYT1	PSD+SYT+Bass	PSD+Bass+SYT					anti-PSD (IgG1)	size Bass	anti-Bass	anti-SYT1	PSD+Bass	SYT1+Bass	PSD+SYT1
	dendrite 1	0.127	118	0.1235	147	50	74	18	16	3	0	758.451	0.101109	76.6862		1.53874		1.9169	0.652008	0.964972	0.234723	0.208643
	dendrite 2	0.108	175	0.1057	157	53	103	27	27	15	0	946.564	0.101109	95.7061		1.82851		1.64044	0.553778	1.07621	0.282114	0.282114
	dendrite 3	0.1	292	0.1008	289	107	159	66	53	29	0	1368.97	0.101109	138.415		2.1096		2.08793	0.773039	1.14872	0.476828	0.382907
	dendrite 4	0.1167	165	0.0975	197	58	109	28	24	17	0	903.913	0.101109	91.3937		1.80538		2.15551	0.634617	1.19264	0.306367	0.2626
	dendrite 5	0.1154	137	0.1003	135	50	91	24	25	11	0	694.883	0.101109	70.2589		1.94993		1.92146	0.711653	1.29521	0.341594	0.355827
	dendrite 6	0.0935	170	0.0981	167	65	110	34	32	24	0	956.621	0.101109	96.723		1.7576		1.72658	0.672022	1.13727	0.351519	0.330842
	dendrite 7	0.0996	174	0.0954	195	41	120	21	27	12	0	961.638	0.101109	97.2302		1.78957		2.00555	0.42168	1.23418	0.215982	0.277691
	dendrite 8	0.1246	141	0.1203	140	48	89	15	18	8	0	1081.57	0.101109	109.356		1.28937		1.28022	0.438933	0.813855	0.137167	0.1646
	dendrite 9	0.0974	151	0.0732	164	18	105	17	9	9	0	1155.77	0.101109	116.859		1.29216		1.4034	0.154032	0.898519	0.145474	0.0770159
	dendrite 10	0.1146	126	0.0933	140	60	73	26	22	9	0	1077.29	0.101109	108.923		1.15678		1.28531	0.550846	0.670195	0.2387	0.201977
		Imaging: Anti-PSD-95(IgG1)/anti-SYT1/anti Bassoon/YFP					Fix: Glyoxal
		raw data														density (clusters)				density (colocalized clusters)
		size PSD	anti-PSD95(IgG1)	size Bass	anti-Bass	anti-SYT1	PSD+Bass	SYT1+Bass	PSD+SYT1	PSD+SYT+Bass	PSD+Bass+SYT					anti-PSD (IgG1)	size Bass	anti-Bass	anti-SYT1	PSD+Bass	SYT1+Bass	PSD+SYT1
	dendrite 1	0.1222	153	0.1171	152	67	99	32	28	15	0	1188.24	0.101109	120.141		1.2735		1.26518	0.557677	0.82403	0.266353	0.233059
	dendrite 2	0.1072	202	0.1127	206	72	147	34	37	28	0	1298.32	0.101109	131.272		1.53879		1.56926	0.548481	1.11981	0.259005	0.281858
	dendrite 3	0.1103	152	0.1065	150	50	107	26	17	11	0	1059.43	0.101109	107.117		1.419		1.40033	0.466777	0.998903	0.242724	0.158704
	dendrite 4	0.0979	138	0.1028	104	46	76	20	17	16	0	966.279	0.101109	97.6995		1.41249		1.06449	0.470832	0.777896	0.204709	0.174003
	dendrite 5	0.0959	123	0.0752	126	39	80	18	15	11	0	950.08	0.101109	96.0616		1.28043		1.31166	0.405989	0.832799	0.18738	0.15615
	dendrite 6	0.1061	99	0.101	113	40	66	21	25	14	0	933.149	0.101109	94.3498		1.04929		1.19767	0.423954	0.699525	0.222576	0.264971
	dendrite 7	0.1176	241	0.0935	288	115	186	51	48	29	0	1965.76	0.101109	198.756		1.21254		1.44902	0.5786	0.935823	0.256597	0.241503
	dendrite 8	0.0949	235	0.0869	216	66	155	32	37	21	0	1469.19	0.101109	148.548		1.58198		1.45407	0.4443	1.04343	0.215418	0.249077
	dendrite 9	0.0993	131	0.1052	135	54	81	22	23	12	0	1089.88	0.101109	110.197		1.18878		1.22508	0.490033	0.735049	0.199643	0.208718
	dendrite 10	0.1045	159	0.0961	154	60	103	19	21	12	0	1127.56	0.101109	114.006		1.39466		1.3508	0.526288	0.90346	0.166658	0.184201
	dendrite 11	0.1231	218	0.1047	240	83	146	62	47	32	0	1349.55	0.101109	136.452		1.59763		1.75886	0.608274	1.06998	0.454373	0.344444
			Imaging: nano-PSD-95/nano-VGluT1/anti Bassoon/YFP					Fix: Glyoxal
		raw data														density (clusters)
		size PSD95	nano-PSD95	size Bass	Bass	nano-VGluT1	PSD+Bass	VG1+Bass	PSD+VG1	PSD+VG1+Bass	PSD+Bass+SYT	Length (px)		Length (um)		nano-PSD-95	size Bass	Bass	nano-VG1	PSD+Bass	VG1+Bass	PSD+VG1
	dendrite 1	0.1345	272	0.1066	295	194	196	128	99	71	0	1464.64	0.101109	148.088		1.83675		1.99206	1.31003	1.32354	0.864351	0.668522
	dendrite 2	0.0976	350	0.0919	366	271	228	191	174	121	0	2061.34	0.101109	208.42		1.6793		1.75607	1.30026	1.09394	0.916417	0.834852
	dendrite 3	0.1038	216	0.0874	255	172	163	141	109	87	0	1393.18	0.101109	140.863		1.5334		1.81027	1.22104	1.15715	1.00097	0.773801
	dendrite 4	0.1052	460	0.1081	439	308	321	234	207	149	0	2234.99	0.101109	225.978		2.0356		1.94267	1.36297	1.42049	1.0355	0.916019
	dendrite 5	0.1001	279	0.0947	285	195	179	130	113	76	0	1481.25	0.101109	149.767		1.86289		1.90295	1.30202	1.19519	0.868014	0.754504
	dendrite 6	0.0832	165	0.0879	176	117	90	72	47	35	0	1164.18	0.101109	117.709		1.40176		1.49521	0.993973	0.764595	0.611676	0.399288
	dendrite 7	0.1183	217	0.1077	218	180	159	130	110	84	0	1406.49	0.101109	142.209		1.52592		1.53295	1.26574	1.11807	0.914146	0.773508
	dendrite 8	0.1092	193	0.1111	240	155	133	99	79	58	0	1267.62	0.101109	128.167		1.50584		1.87255	1.20936	1.03771	0.772427	0.616381
	dendrite 9	0.1011	157	0.0972	159	98	90	59	54	37	0	854.121	0.101109	86.3594		1.81798		1.84114	1.13479	1.04216	0.683192	0.625294
	dendrite 10	0.1177	151	0.1205	170	131	116	99	95	62	0	866.276	0.101109	87.5883		1.72397		1.9409	1.49563	1.32438	1.13029	1.08462
	dendrite 11	0.1288	125	0.1212	146	128	97	94	75	60	0	710.981	0.101109	71.8865		1.73885		2.03098	1.78058	1.34935	1.30762	1.04331
	dendrite 12	0.1074	307	0.0943	279	222	180	144	124	92	0	1836.15	0.101109	185.651		1.65364		1.50282	1.19579	0.969561	0.775649	0.66792
	dendrite 13	0.1081	324	0.1014	320	223	206	158	133	94	0	1664.16	0.101109	168.261		1.92557		1.9018	1.32532	1.22429	0.939015	0.790436
			Imaging: nano-PSD-95/nano-VGluT1/anti Bassoon/YFP					Fix: Glyoxal
		raw data														density (clusters)
		size PSD95	nano-PSD95	size Bass	Bass	nano-VGluT1	PSD+Bass	VG1+Bass	PSD+VG1	PSD+VG1+Bass	PSD+Bass+SYT	Length (px)		Length (um)		nano-PSD-95	size Bass	Bass	nano-VG1	PSD+Bass	VG1+Bass	PSD+VG1
	dendrite 1	0.1074	331	0.116	287	226	213	158	146	108	0	1863.27	0.101109	188.393		1.75696		1.52341	1.19962	1.13061	0.838672	0.774975
	dendrite 2	0.1087	242	0.1089	215	175	155	126	112	91	0	1452.82	0.101109	146.893		1.64746		1.46365	1.19134	1.05519	0.857766	0.762459
	dendrite 3	0.119	218	0.104	218	198	137	130	113	87	0	1546.07	0.101109	156.322		1.39456		1.39456	1.26662	0.876398	0.831619	0.722869
	dendrite 4	0.1323	172	0.1172	155	122	115	72	69	49	0	998.777	0.101109	100.985		1.70322		1.53488	1.2081	1.13878	0.712975	0.683268
	dendrite 5	0.1054	368	0.108	339	238	240	173	158	126	0	1994.59	0.101109	201.671		1.82475		1.68095	1.18014	1.19006	0.857831	0.783453
	dendrite 6	0.0947	260	0.0958	255	191	194	142	137	112	0	1207.76	0.101109	122.115		2.12914		2.08819	1.5641	1.58866	1.16284	1.12189
	dendrite 7	0.1166	264	0.098	182	149	126	91	108	65	0	1334.68	0.101109	134.948		1.95631		1.34867	1.10413	0.933694	0.674334	0.800309
	dendrite 8	0.1072	187	0.1026	145	129	102	72	80	50	0	1119.83	0.101109	113.225		1.65158		1.28063	1.13932	0.90086	0.635901	0.706557
	dendrite 9	0.1059	285	0.0923	292	225	196	142	138	95	0	1697.49	0.101109	171.632		1.66053		1.70132	1.31095	1.14198	0.827352	0.804047
	dendrite 10	0.1218	258	0.1061	242	219	170	129	135	93	0	1354.46	0.101109	136.948		1.88392		1.76709	1.59914	1.24134	0.941961	0.985773
		Imaging: Anti-PSD-95(IgG2A)/anti-VGluT1/anti Bassoon/YFP					Fix: Glyoxal
		raw data														density (clusters)
		size PSD95	anti-PSD95 (IgG2A)	size Bass	Bass	anti-VGluT1	PSD+Bass	VG1+Bass	PSD+VG1	PSD+VG1+Bass	PSD+Bass+SYT	Length (px)		Length (um)		anti-PSD-95 (IgG2A)	size Bass	Bass	nano-VG1	PSD+Bass	VG1+Bass	PSD+VG1
	dendrite 1	0.0974	249	0.11	215	141	147	91	96	58	0	1235.13	0.101109	124.883		1.99387		1.72161	1.12906	1.1771	0.728682	0.768719
	dendrite 2	0.1032	173	0.1037	190	112	103	55	56	32	0	1289.8	0.101109	130.41		1.32658		1.45694	0.858828	0.789815	0.421746	0.429414
	dendrite 3	0.0997	189	0.1059	192	112	120	57	52	32	0	1251.58	0.101109	126.546		1.49352		1.51723	0.885051	0.948269	0.450428	0.410917
	dendrite 4	0.0954	116	0.1056	103	76	59	39	42	26	0	738.187	0.101109	74.6373		1.55418		1.38001	1.01826	0.790489	0.522527	0.562721
	dendrite 5	0.0936	198	0.1028	176	122	108	73	62	44	0	1349.76	0.101109	136.473		1.45083		1.28963	0.893947	0.791363	0.534903	0.454301
	dendrite 6	0.1142	197	0.1058	177	103	131	71	69	50	0	1128.02	0.101109	114.053		1.72726		1.55191	0.903087	1.14859	0.622516	0.604981
	dendrite 7	0.1085	166	0.1012	211	104	118	73	62	43	0	887.946	0.101109	89.7794		1.84898		2.35021	1.1584	1.31433	0.813104	0.690582
	dendrite 8	0.1008	261	0.0983	300	173	153	115	86	59	0	1707.52	0.101109	172.645		1.51177		1.73767	1.00205	0.88621	0.666106	0.498131
		Imaging: Anti-PSD-95(IgG2A)/anti-VGluT1/anti Bassoon/YFP					Fix: Glyoxal
		raw data														density (clusters)
		size PSD95	anti-PSD95 (IgG2A)	size Bass	Bass	anti-VGluT1	PSD+Bass	VG1+Bass	PSD+VG1	PSD+VG1+Bass	PSD+Bass+SYT	Length (px)		Length (um)		anti-PSD-95 (IgG2A)	size Bass	Bass	nano-VG1	PSD+Bass	VG1+Bass	PSD+VG1
	dendrite 1	0.1002	98	0.0817	80	27	46	11	12	6	0	717.431	0.101109	72.5387		1.351		1.10286	0.372215	0.634144	0.151643	0.165429
	dendrite 2	0.0918	220	0.1045	194	111	119	59	60	35	0	1461.03	0.101109	147.724		1.48927		1.31326	0.751404	0.805559	0.399395	0.406164
	dendrite 3	0.1045	190	0.1055	195	90	112	44	41	21	0	1303.02	0.101109	131.747		1.44215		1.4801	0.683125	0.850111	0.333972	0.311201
	dendrite 4	0.08	96	0.0947	85	40	50	19	17	9	0	709.818	0.101109	71.769		1.33762		1.18435	0.557343	0.696679	0.264738	0.236871
	dendrite 5	0.0969	139	0.1028	154	76	84	43	29	24	0	1160.73	0.101109	117.361		1.18438		1.31219	0.647577	0.715742	0.366392	0.247102
	dendrite 6	0.1124	193	0.1005	179	87	118	62	56	40	0	1155.35	0.101109	116.816		1.65217		1.53233	0.744762	1.01014	0.53075	0.479387
	dendrite 7	0.1018	215	0.0964	196	96	133	63	43	31	0	1429.81	0.101109	144.567		1.4872		1.35577	0.664053	0.91999	0.435785	0.29744
	dendrite 8	0.1025	171	0.0971	189	84	101	47	34	19	0	1250.03	0.101109	126.389		1.35296		1.49538	0.664612	0.799117	0.371866	0.26901
	dendrite 9	0.1141	204	0.0906	155	85	95	39	52	24	0	1251.11	0.101109	126.499		1.61266		1.22531	0.671944	0.750996	0.308304	0.411071
	dendrite 10	0.1066	214	0.1026	192	104	104	49	47	27	0	1658.03	0.101109	167.642		1.27653		1.1453	0.620369	0.620369	0.292289	0.280359

## Sheet: Fig. 2c, d, g, h, I, k
	Fig. 2c, d	Antibody PSD95 AF594/Nanobody PSD-95 STAR 635P: Confocal vs STED vs tau STED															Figure 2h, i	antibody PSD95 Atto 647N/Nanobody PSD-95 STAR 580: Confocal vs STED vs tau STED
				FWHM		FWHM		FWHM		FWHM		FWHM		FWHM						FWHM		FWHM		FWHM		FWHM		FWHM		FWHM
	ROI #	RO manager name	line	tau-STED nano		tau-STED anti		raw STED nano		raw STED anti		CONF. nano		CONF. anti			ROI #	RO manager name	line	tau-STED nano		tau-STED anti		raw STED nano		raw STED anti		CONF. nano		CONF. anti
																	1	0002-0126-0136	128 114 16 25	0.1215	128 114 16 25	0.2167	128 114 16 25	0.2098	128 114 16 25	0.2528	128 114 16 25	0.2594	128 114 16 25	0.3071
	1	0001-0047-0061	Ch1 57 36 10 23	0.128	Ch2 57 36 10 23	0.234	57 36 10 23	0.1424	57 36 10 23	0.2741	57 36 10 23	0.3012	57 36 10 23	0.382			2	0001-0219-0162	154 204 16 30	0.1228	154 204 16 30	0.1451	154 204 16 30	0.2075	154 204 16 30	0.1659	154 204 16 30	0.3056	154 204 16 30	0.2337
	2	0001-0052-0027	Ch1 21 42 13 21	0.1195	Ch2 21 42 13 21	0.1875	21 42 13 21	0.1348	21 42 13 21	0.2289	21 42 13 21	0.2447	21 42 13 21	0.2962			3	0002-0950-0215	188 942 54 17	0.1452	188 942 54 17	0.1885	188 942 54 17	0.2292	188 942 54 17	0.2426	188 942 54 17	0.2885	188 942 54 17	0.2854
	3	0001-0142-0008	Ch1 0 140 16 4	0.1091	Ch2 0 140 16 4	0.146	0 140 16 4	0.1664	0 140 16 4	0.2146	0 140 16 4	0.2566	0 140 16 4	0.2567			4	0002-1079-0437	437 1061 1 37	0.1177	437 1061 1 37	0.1818	437 1061 1 37	0.2155	437 1061 1 37	0.2128	437 1061 1 37	0.2811	437 1061 1 37	0.3115
	4	0001-0206-0062	Ch1 53 204 19 4	0.1102	Ch2 53 204 19 4	0.1712	53 204 19 4	0.1544	53 204 19 4	0.1762	53 204 19 4	0.2168	53 204 19 4	0.1906			5	0001-0730-0516	503 709 27 42	0.123	503 709 27 42	0.1637	503 709 27 42	0.1672	503 709 27 42	0.1151	503 709 27 42	0.2188	503 709 27 42	0.1903
	5	0001-0205-0084	Ch1 75 194 18 22	0.1673	Ch2 75 194 18 22	0.2803	75 194 18 22	0.2375	75 194 18 22	0.3796	75 194 18 22	0.3274	75 194 18 22	0.4365			6	0001-0524-0410	402 500 16 49	0.1984	402 500 16 49	0.2446	402 500 16 49	0.2865	402 500 16 49	0.2414	402 500 16 49	0.3695	402 500 16 49	0.4946
	6	0002-0185-0035	Ch1 29 180 13 11	0.1314	Ch2 29 180 13 11	0.1596	29 180 13 11	0.1471	29 180 13 11	0.1755	29 180 13 11	0.1123	29 180 13 11	0.3027			7	0002-0582-0355	340 570 31 24	0.1579	340 570 31 24	0.1602	340 570 31 24	0.2743	340 570 31 24	0.1756	340 570 31 24	0.2694	340 570 31 24	0.298
	7	0002-0242-0008	Ch1 6 235 5 14	0.1994	Ch2 6 235 5 14	0.1468	6 235 5 14	0.1024	6 235 5 14	0.1785	6 235 5 14	0.218	6 235 5 14	0.5644			8	0001-0466-0337	317 460 41 13	0.1611	317 460 41 13	0.2809	317 460 41 13	0.3208	317 460 41 13	0.3518	317 460 41 13	0.3604	317 460 41 13	0.4293
	8	0002-0291-0022	Ch1 15 285 14 13	0.2208	Ch2 15 285 14 13	0.1547	15 285 14 13	0.1483	15 285 14 13	0.3605	15 285 14 13	0.3262	15 285 14 13	0.5518			9	0001-0393-0433	417 392 33 2	0.131	417 392 33 2	0.1727	417 392 33 2	0.2395	417 392 33 2	0.176	417 392 33 2	0.2926	417 392 33 2	0.3293
	9	0002-0298-0025	Ch1 16 285 19 26	0.1372	Ch2 16 285 19 26	0.1318	16 285 19 26	0.3738	16 285 19 26	0.4497	16 285 19 26	0.4028	16 285 19 26	0.4153			10	0002-0156-0307	304 136 7 41	0.1226	304 136 7 41	0.1266	304 136 7 41	0.2326	304 136 7 41	0.2235	304 136 7 41	0.4036	304 136 7 41	0.1285
	10	0002-0344-0018	Ch1 8 336 20 17	0.1853	Ch2 8 336 20 17	0.257	8 336 20 17	0.2743	8 336 20 17	0.32	8 336 20 17	0.3592	8 336 20 17	0.2967			11	0001-0212-0728	723 196 11 32	0.08349	723 196 11 32	0.1556	723 196 11 32	0.2331	723 196 11 32	0.1802	723 196 11 32	0.3194	723 196 11 32	0.3562
	11	0002-0895-0056	Ch1 49 885 15 21	0.104	Ch2 49 885 15 21	0.1349	49 885 15 21	0.1597	49 885 15 21	0.2724	49 885 15 21	0.295	49 885 15 21	0.3293			12	0002-1005-0649	642 987 14 37	0.1397	642 987 14 37	0.1734	642 987 14 37	0.1842	642 987 14 37	0.2377	642 987 14 37	0.2417	642 987 14 37	0.2902
	12	0002-0841-0015	Ch1 12 830 7 22	0.188	Ch2 12 830 7 22	0.2127	12 830 7 22	0.2288	12 830 7 22	0.3279	12 830 7 22	0.5555	12 830 7 22	0.4865			13	0001-1146-0792	785 1134 14 25	0.1361	785 1134 14 25	0.163	785 1134 14 25	0.1929	785 1134 14 25	0.1662	785 1134 14 25	0.3465	785 1134 14 25	0.2918
	13	0001-0859-0029	Ch1 20 854 19 10	0.1257	Ch2 20 854 19 10	0.3042	20 854 19 10	0.1904	20 854 19 10	0.4082	20 854 19 10	0.4937	20 854 19 10	0.4878			14	0001-1193-0579	551 1189 56 9	0.2318	551 1189 56 9	0.2755	551 1189 56 9	0.2906	551 1189 56 9	0.3404	551 1189 56 9	0.2414	551 1189 56 9	0.4102
	14	0002-0890-0101	Ch1 91 874 20 32	0.1352	Ch2 91 874 20 32	0.1499	91 874 20 32	0.349	91 874 20 32	0.3893	91 874 20 32	0.2754	91 874 20 32	0.3872			15	0001-0603-1068	1067 588 2 30	0.1177	1067 588 2 30	0.1334	1067 588 2 30	0.2025	1067 588 2 30	0.1603	1067 588 2 30	0.2153	1067 588 2 30	0.2663
	15	0002-0865-0083	Ch1 69 858 28 14	0.1437	Ch2 69 858 28 14	0.3885	69 858 28 14	0.306	69 858 28 14	0.3946	69 858 28 14	0.3497	69 858 28 14	0.3976			16	0002-0352-1069	1059 336 20 32	0.0847	1059 336 20 32	0.2215	1059 336 20 32	0.1984	1059 336 20 32	0.3173	1059 336 20 32	0.2294	1059 336 20 32	0.3613
	16	0002-0722-0137	Ch1 128 718 18 9	0.1416	Ch2 128 718 18 9	0.3316	128 718 18 9	0.1232	128 718 18 9	0.1951	128 718 18 9	0.2781	128 718 18 9	0.3223			17	0001-0209-1011	1007 194 8 30	0.1133	1007 194 8 30	0.1794	1007 194 8 30	0.1921	1007 194 8 30	0.2306	1007 194 8 30	0.2922	1007 194 8 30	0.3344
	17	0002-0454-0159	Ch1 157 443 5 22	0.1305	Ch2 157 443 5 22	0.169	157 443 5 22	0.2185	157 443 5 22	0.2108	157 443 5 22	0.2586	157 443 5 22	0.2771			18	0002-0148-0939	930 137 19 22	0.1603	930 137 19 22	0.1568	930 137 19 22	0.2557	930 137 19 22	0.2705	930 137 19 22	0.2397	930 137 19 22	0.3805
	18	0002-0364-0150	Ch1 142 349 16 30	0.1605	Ch2 142 349 16 30	0.2628	142 349 16 30	0.2112	142 349 16 30	0.317	142 349 16 30	0.3051	142 349 16 30	0.4366			19	0002-0153-1064	1047 146 34 14	0.1511	1047 146 34 14	0.1642	1047 146 34 14	0.186	1047 146 34 14	0.1859	1047 146 34 14	0.2739	1047 146 34 14	0.2683
	19	0002-0267-0091	Ch1 84 259 15 17	0.1326	Ch2 84 259 15 17	0.1689	84 259 15 17	0.2009	84 259 15 17	0.1983	84 259 15 17	0.3102	84 259 15 17	0.4275			20	0001-0057-1171	1168 36 6 43	0.2022	1168 36 6 43	0.3595	1168 36 6 43	0.3395	1168 36 6 43	0.3325	1168 36 6 43	0.1025	1168 36 6 43	0.3372
	20	0002-0236-0113	Ch1 101 235 25 2	0.1223	Ch2 101 235 25 2	0.1538	101 235 25 2	0.1522	101 235 25 2	0.1965	101 235 25 2	0.3073	101 235 25 2	0.323			21	0002-1180-0710	697 1165 26 30	0.1174	697 1165 26 30	0.274	697 1165 26 30	0.2035	697 1165 26 30	0.2732	697 1165 26 30	0.2636	697 1165 26 30	0.3291
	21	0002-0258-0147	Ch1 140 249 15 18	0.1893	Ch2 140 249 15 18	0.2286	140 249 15 18	0.2291	140 249 15 18	0.2546	140 249 15 18	0.3547	140 249 15 18	0.3429			22	0002-0967-0538	521 955 34 25	0.1133	521 955 34 25	0.2021	521 955 34 25	0.2574	521 955 34 25	0.2455	521 955 34 25	0.3378	521 955 34 25	0.2944
	22	0002-0324-0176	Ch1 169 320 15 9	0.1376	Ch2 169 320 15 9	0.1727	169 320 15 9	0.1019	169 320 15 9	0.177	169 320 15 9	0.4717	169 320 15 9	0.5479			23	0001-0824-0322	304 815 37 19	0.1451	304 815 37 19	0.1903	304 815 37 19	0.2205	304 815 37 19	0.2569	304 815 37 19	0.2567	304 815 37 19	0.2969
	23	0002-0327-0230	Ch1 225 319 11 16	0.1368	Ch2 225 319 11 16	0.1706	225 319 11 16	0.1877	225 319 11 16	0.357	225 319 11 16	0.4402	225 319 11 16	0.6073			24	0001-0578-0415	403 569 24 18	0.1255	403 569 24 18	0.1658	403 569 24 18	0.1111	403 569 24 18	0.2524	403 569 24 18	0.4256	403 569 24 18	0.2466
	24	0002-0372-0172	Ch1 162 361 21 23	0.1381	Ch2 162 361 21 23	0.2596	162 361 21 23	0.2137	162 361 21 23	0.3522	162 361 21 23	0.3112	162 361 21 23	0.4726
	25	0001-0454-0202	Ch1 190 443 24 22	0.1443	Ch2 190 443 24 22	0.1919	190 443 24 22	0.2287	190 443 24 22	0.2821	190 443 24 22	0.4329	190 443 24 22	0.4783
	26	0001-0437-0246	Ch1 242 428 8 18	0.1423	Ch2 242 428 8 18	0.2048	242 428 8 18	0.2247	242 428 8 18	0.3538	242 428 8 18	0.2519	242 428 8 18	0.5437
	27	0001-0482-0257	Ch1 246 480 22 5	0.1677	Ch2 246 480 22 5	0.3171	246 480 22 5	0.221	246 480 22 5	0.3558	246 480 22 5	0.3661	246 480 22 5	0.4297						FWHM		FWHM		FWHM		FWHM		FWHM		FWHM
	28	0002-0459-0273	Ch1 264 452 19 14	0.1133	Ch2 264 452 19 14	0.1927	264 452 19 14	0.1797	264 452 19 14	0.2868	264 452 19 14	0.22	264 452 19 14	0.2112			ROI #	RO manager name	line	tau-STED nano		tau-STED anti		raw STED nano		raw STED anti		CONF. nano		CONF. anti
	29	0001-0478-0287	Ch1 276 473 23 10	0.1691	Ch2 276 473 23 10	0.3479	276 473 23 10	0.3171	276 473 23 10	0.3903	276 473 23 10	0.3331	276 473 23 10	0.3722			1	0001-0194-0336	314 176 44 37	0.1817	314 176 44 37	0.1661	314 176 44 37	0.2572	314 176 44 37	0.2525	314 176 44 37	0.2667	314 176 44 37	0.3459
	30	0002-0418-0340	Ch1 334 408 12 20	0.1566	Ch2 334 408 12 20	0.1831	334 408 12 20	0.2182	334 408 12 20	0.2407	334 408 12 20	0.9292	334 408 12 20	0.4948			2	0001-0471-0305	286 449 39 45	0.1603	286 449 39 45	0.1887	286 449 39 45	0.2188	286 449 39 45	0.228	286 449 39 45	0.2552	286 449 39 45	0.3219
	31	0001-0397-0391	Ch1 382 391 19 13	0.1369	Ch2 382 391 19 13	0.1845	382 391 19 13	0.1748	382 391 19 13	0.2275	382 391 19 13	0.2521	382 391 19 13	0.312			3	0001-0677-0305	285 671 40 12	0.09415	285 671 40 12	0.1516	285 671 40 12	0.2085	285 671 40 12	0.2317	285 671 40 12	0.2675	285 671 40 12	0.2784
	32	0002-0401-0418	Ch1 407 397 23 8	0.08967	Ch2 407 397 23 8	0.2702	407 397 23 8	0.09678	407 397 23 8	0.2413	407 397 23 8	0.2363	407 397 23 8	0.2354			4	0001-0634-0238	225 611 26 46	0.1335	225 611 26 46	0.2008	225 611 26 46	0.1382	225 611 26 46	0.1783	225 611 26 46	0.2428	225 611 26 46	0.3274
	33	0002-0420-0417	Ch1 406 419 22 3	0.08611	Ch2 406 419 22 3	0.1726	406 419 22 3	0.07215	406 419 22 3	0.219	406 419 22 3	0.05887	406 419 22 3	0.2207			5	0001-0769-0539	535 748 8 42	0.1623	535 748 8 42	0.1905	535 748 8 42	0.2778	535 748 8 42	0.2301	535 748 8 42	0.3191	535 748 8 42	0.3307
	34	0002-0459-0425	Ch1 419 451 13 16	0.1606	Ch2 419 451 13 16	0.1271	419 451 13 16	0.2493	419 451 13 16	0.175	419 451 13 16	0.3354	419 451 13 16	0.3661			6	0001-0878-0532	515 877 35 2	0.1478	515 877 35 2	0.2083	515 877 35 2	0.3153	515 877 35 2	0.2651	515 877 35 2	0.655	515 877 35 2	0.2921
	35	0002-0482-0402	Ch1 393 476 18 13	0.1464	Ch2 393 476 18 13	0.2268	393 476 18 13	0.2047	393 476 18 13	0.2662	393 476 18 13	0.2136	393 476 18 13	0.2434			7	0001-1118-0397	381 1097 32 42	0.1484	381 1097 32 42	0.1696	381 1097 32 42	0.1916	381 1097 32 42	0.2141	381 1097 32 42	0.278	381 1097 32 42	0.2794
	36	0002-0486-0426	Ch1 417 481 19 11	0.1438	Ch2 417 481 19 11	0.1757	417 481 19 11	0.2213	417 481 19 11	0.245	417 481 19 11	0.3382	417 481 19 11	0.2858			8	0002-0982-0649	647 961 4 43	0.1745	647 961 4 43	0.1489	647 961 4 43	0.2922	647 961 4 43	0.2063	647 961 4 43	0.2398	647 961 4 43	0.3196
	37	0002-0496-0459	Ch1 450 489 18 15	0.08985	Ch2 450 489 18 15	0.1817	450 489 18 15	0.1845	450 489 18 15	0.2568	417 481 19 11	0.3382	450 489 18 15	0.3183			9	0002-0844-0608	592 825 33 38	0.1466	592 825 33 38	0.2419	592 825 33 38	0.2829	592 825 33 38	0.2835	592 825 33 38	0.2663	592 825 33 38	0.4005
	38	0001-0482-0448	Ch1 438 472 20 20	0.1065	Ch2 438 472 20 20	0.1958	438 472 20 20	0.1545	438 472 20 20	0.2638	438 472 20 20	0.3377	438 472 20 20	0.4394			10	0001-0823-0871	854 811 35 24	0.1931	854 811 35 24	0.1779	854 811 35 24	0.208	854 811 35 24	0.2368	854 811 35 24	0.2662	854 811 35 24	0.2956
	39	0001-0559-0487	Ch1 479 552 16 15	0.11	Ch2 479 552 16 15	0.2795	479 552 16 15	0.2125	479 552 16 15	0.32	479 552 16 15	0.2156	479 552 16 15	0.3802			11	0002-0547-0802	795 520 14 54	0.1691	795 520 14 54	0.2022	795 520 14 54	0.259	795 520 14 54	0.2672	795 520 14 54	0.3137	795 520 14 54	0.2829
	40	0002-0526-0497	Ch1 491 522 13 8	0.1058	Ch2 491 522 13 8	0.1866	491 522 13 8	0.1149	491 522 13 8	0.389	491 522 13 8	0.2394	491 522 13 8	0.3639			12	0001-0561-0636	634 541 5 41	0.1722	634 541 5 41	0.2526	634 541 5 41	0.1859	634 541 5 41	0.297	634 541 5 41	0.3517	634 541 5 41	0.3137
	41	0001-0467-0531	Ch1 523 462 16 10	0.1399	Ch2 523 462 16 10	0.1645	523 462 16 10	0.2231	523 462 16 10	0.2046	523 462 16 10	0.262	523 462 16 10	0.5276			13	0002-0269-0649	644 240 10 58	0.176	644 240 10 58	0.1387	644 240 10 58	0.2277	644 240 10 58	0.1993	644 240 10 58	0.2465	644 240 10 58	0.2695
	42	0002-0384-0513	Ch1 502 375 22 18	0.09093	Ch2 502 375 22 18	0.1432	502 375 22 18	0.22	502 375 22 18	0.2438	502 375 22 18	0.278	502 375 22 18	0.3278			14	0002-0170-0815	783 168 65 5	0.2254	783 168 65 5	0.1906	783 168 65 5	0.2233	783 168 65 5	0.2413	783 168 65 5	0.2687	783 168 65 5	0.2959
	43	0001-0296-0390	Ch1 378 286 24 20	0.1232	Ch2 378 286 24 20	0.2057	378 286 24 20	0.1807	378 286 24 20	0.2634	378 286 24 20	0.3043	378 286 24 20	0.3572			15	0002-0425-0889	881 396 17 58	0.1518	881 396 17 58	0.1649	881 396 17 58	0.2605	881 396 17 58	0.2239	881 396 17 58	0.3501	881 396 17 58	0.3355
	44	0002-0290-0407	Ch1 400 284 15 13	0.1041	Ch2 400 284 15 13	0.1571	400 284 15 13	0.1085	400 284 15 13	0.1703	400 284 15 13	0.2602	400 284 15 13	0.2148			16	0001-0568-1142	1140 546 4 45	0.1474	1140 546 4 45	0.1566	1140 546 4 45	0.204	1140 546 4 45	0.1906	1140 546 4 45	0.2138	1140 546 4 45	0.2773
	45	0002-0206-0428	Ch1 416 202 24 9	0.1387	Ch2 416 202 24 9	0.1643	416 202 24 9	0.1934	416 202 24 9	0.2172	416 202 24 9	0.2464	416 202 24 9	0.324			17	0001-1000-1079	1079 971 0 59	0.2112	1079 971 0 59	0.1959	1079 971 0 59	0.2092	1079 971 0 59	0.2676	1079 971 0 59	0.259	1079 971 0 59	0.3484
	46	0001-0110-0372	Ch1 372 97 1 26	0.1117	Ch2 372 97 1 26	0.1486	372 97 1 26	0.1514	372 97 1 26	0.2182	372 97 1 26	0.3363	372 97 1 26	0.324			18	0002-0997-0839	834 974 11 47	0.1586	834 974 11 47	0.2359	834 974 11 47	0.3873	834 974 11 47	0.2693	834 974 11 47	0.3213	834 974 11 47	0.4019
	47	0002-0018-0346	Ch1 337 11 18 15	0.1315	Ch2 337 11 18 15	0.2272	337 11 18 15	0.1524	337 11 18 15	0.3027	337 11 18 15	0.3171	337 11 18 15	0.427			19	0002-0762-0225	203 748 44 28	0.1343	203 748 44 28	0.1913	203 748 44 28	0.2613	203 748 44 28	0.2626	203 748 44 28	0.3572	203 748 44 28	0.2907
	48	0002-0656-0240	Ch1 229 652 23 9	0.1036	Ch2 229 652 23 9	0.1172	229 652 23 9	0.1429	229 652 23 9	0.2265	229 652 23 9	0.3034	229 652 23 9	0.375			20	0001-0708-0546	540 686 13 45	0.1506	540 686 13 45	0.2929	540 686 13 45	0.2025	540 686 13 45	0.331	540 686 13 45	0.2432	540 686 13 45	0.3601
	49	0001-0695-0235	Ch1 228 689 15 12	0.1505	Ch2 228 689 15 12	0.1516	228 689 15 12	0.1446	228 689 15 12	0.3769	228 689 15 12	0.5015	228 689 15 12	0.5756
	50	0002-0709-0218	Ch1 213 703 11 12	0.1047	Ch2 213 703 11 12	0.1455	213 703 11 12	0.1053	213 703 11 12	0.1247	213 703 11 12	0.144	213 703 11 12	0.6759
	51	0001-0724-0223	Ch1 216 718 15 12	0.1464	Ch2 216 718 15 12	0.1811	216 718 15 12	0.1928	216 718 15 12	0.3031	216 718 15 12	0.3502	216 718 15 12	0.3338
	52	0002-0705-0249	Ch1 249 697 1 17	0.1023	Ch2 249 697 1 17	0.1518	249 697 1 17	0.1917	249 697 1 17	0.381	249 697 1 17	0.3106	249 697 1 17	0.3556						FWHM		FWHM		FWHM		FWHM		FWHM		FWHM
	53	0001-0773-0220	Ch1 212 767 17 12	0.1361	Ch2 212 767 17 12	0.1443	212 767 17 12	0.1364	212 767 17 12	0.2381	212 767 17 12	0.1527	212 767 17 12	0.456			ROI #	RO manager name	line	tau-STED nano		tau-STED anti		raw STED nano		raw STED anti		CONF. nano		CONF. anti
	54	0002-0969-0155	Ch1 153 956 5 27	0.09283	Ch2 153 956 5 27	0.222	153 956 5 27	0.1291	153 956 5 27	0.2748	153 956 5 27	0.2352	153 956 5 27	0.6079			1	0001-0582-0334	312 568 44 29	0.1082	312 568 44 29	0.1933	312 568 44 29	0.2153	312 568 44 29	0.2476	312 568 44 29	0.2635	312 568 44 29	0.3227
	55	0002-0925-0129	Ch1 128 911 3 29	0.1564	Ch2 128 911 3 29	0.1572	128 911 3 29	0.2417	128 911 3 29	0.2361	128 911 3 29	0.2641	128 911 3 29	0.2483			2	0002-0570-0012	0 552 24 36	0.1843	0 552 24 36	0.2638	0 552 24 36	0.2773	0 552 24 36	0.3067	0 552 24 36	0.2608	0 552 24 36	0.3077
	56	0001-0894-0139	Ch1 134 887 11 14	0.1422	Ch2 134 887 11 14	0.1849	134 887 11 14	0.106	134 887 11 14	0.3227	134 887 11 14	0.2639	134 887 11 14	0.2714			3	0002-0863-0168	151 851 35 25	0.2609	151 851 35 25	0.2613	151 851 35 25	0.3497	151 851 35 25	0.3181	151 851 35 25	0.3183	151 851 35 25	0.3081
	57	0002-0951-0252	Ch1 241 950 22 3	0.1764	Ch2 241 950 22 3	0.171	241 950 22 3	0.2115	241 950 22 3	0.2222	241 950 22 3	0.2729	241 950 22 3	0.3236			4	0001-0873-0287	274 865 26 17	0.1303	274 865 26 17	0.1317	274 865 26 17	0.1844	274 865 26 17	0.1535	274 865 26 17	0.2515	274 865 26 17	0.1829
	58	0001-0531-0350	Ch1 338 525 24 12	0.1326	Ch2 338 525 24 12	0.1976	338 525 24 12	0.214	338 525 24 12	0.3174	338 525 24 12	0.3341	338 525 24 12	0.4081			5	0001-0953-0604	593 937 23 33	0.1142	593 937 23 33	0.1542	593 937 23 33	0.1809	593 937 23 33	0.1809	593 937 23 33	0.2242	593 937 23 33	0.2333
	59	0002-0517-0368	Ch1 358 512 20 11	0.1184	Ch2 358 512 20 11	0.1405	358 512 20 11	0.1174	358 512 20 11	0.1267	358 512 20 11	0.1724	358 512 20 11	0.3665			6	0001-1067-0504	493 1053 23 29	0.1823	493 1053 23 29	0.1553	493 1053 23 29	0.2071	493 1053 23 29	0.1885	493 1053 23 29	0.1825	493 1053 23 29	0.2699
	60	0001-0517-0388	Ch1 388 504 1 26	0.0992	Ch2 388 504 1 26	0.1263	388 504 1 26	0.1769	388 504 1 26	0.2473	388 504 1 26	0.3109	388 504 1 26	0.3683			7	0002-0972-0568	552 956 33 33	0.1731	552 956 33 33	0.1529	552 956 33 33	0.2337	552 956 33 33	0.1665	552 956 33 33	0.2569	552 956 33 33	0.2566
	61	0001-0516-0422	Ch1 410 507 25 18	0.1954	Ch2 410 507 25 18	0.1747	410 507 25 18	0.3713	410 507 25 18	0.2469	410 507 25 18	0.2909	410 507 25 18	0.324			8	0002-0797-0475	458 787 35 20	0.1504	458 787 35 20	0.2047	458 787 35 20	0.1242	458 787 35 20	0.2054	458 787 35 20	0.1628	458 787 35 20	0.3396
	62	0001-0542-0551	Ch1 544 535 14 15	0.09331	Ch2 544 535 14 15	0.1373	544 535 14 15	0.1415	544 535 14 15	0.206	544 535 14 15	0.2702	544 535 14 15	0.4227			9	0002-0809-0664	652 804 24 11	0.136	652 804 24 11	0.2025	652 804 24 11	0.2145	658 807 25 12	0.2259	658 807 25 12	0.3272	658 807 25 12	0.2208
	63	0001-0556-0538	Ch1 533 547 11 18	0.1146	Ch2 533 547 11 18	0.1825	533 547 11 18	0.1896	533 547 11 18	0.1926	533 547 11 18	0.3126	533 547 11 18	0.2999			10	0002-0587-0433	413 584 41 6	0.1669	413 584 41 6	0.1783	413 584 41 6	0.1917	413 584 41 6	0.2194	413 584 41 6	0.2625	413 584 41 6	0.2275
	64	0001-0581-0575	Ch1 567 571 16 21	0.1516	Ch2 567 571 16 21	0.2337	567 571 16 21	0.2449	567 571 16 21	0.3111	567 571 16 21	0.3024	567 571 16 21	0.3069			11	0001-0490-0400	396 467 9 46	0.1433	396 467 9 46	0.1362	396 467 9 46	0.201	396 467 9 46	0.1067	396 467 9 46	0.3034	396 467 9 46	0.3124
	65	0001-0534-0596	Ch1 585 527 23 14	0.1235	Ch2 585 527 23 14	0.2214	585 527 23 14	0.2304	585 527 23 14	0.3057	585 527 23 14	0.3237	585 527 23 14	0.3103			12	0001-0127-0743	725 115 36 24	0.2535	725 115 36 24	0.2174	725 115 36 24	0.3174	725 115 36 24	0.2533	725 115 36 24	0.2975	725 115 36 24	0.3112
	66	0002-0521-0604	Ch1 590 510 28 22	0.1794	Ch2 590 510 28 22	0.2895	590 510 28 22	0.2859	590 510 28 22	0.3224	590 510 28 22	0.3664	590 510 28 22	0.3974			13	0001-0087-0618	599 78 38 18	0.1537	599 78 38 18	0.1029	599 78 38 18	0.123	599 78 38 18	0.08731	599 78 38 18	0.09404	599 78 38 18	0.4511
	67	0001-0569-0630	Ch1 623 558 15 23	0.1487	Ch2 623 558 15 23	0.2199	623 558 15 23	0.2588	623 558 15 23	0.3054	623 558 15 23	0.318	623 558 15 23	0.3639			14	0001-0242-0893	872 221 43 43	0.1357	872 221 43 43	0.2043	872 221 43 43	0.1956	872 221 43 43	0.2156	872 221 43 43	0.2606	872 221 43 43	0.3524
	68	0002-0585-0674	Ch1 674 574 1 23	0.1545	Ch2 674 574 1 23	0.1668	674 574 1 23	0.168	674 574 1 23	0.1456	674 574 1 23						15	0001-0286-0885	863 274 44 25	0.1354	863 274 44 25	0.2168	863 274 44 25	0.2025	863 274 44 25	0.2626	863 274 44 25	0.2149	863 274 44 25	0.3042
	69	0002-0564-0693	Ch1 691 555 5 19	0.1246	Ch2 691 555 5 19	0.1731	691 555 5 19	0.2902	691 555 5 19	0.2815	691 555 5 19	0.3775	691 555 5 19				16	0002-0222-0859	845 204 28 36	0.1202	845 204 28 36	0.1134	845 204 28 36	0.2228	845 204 28 36	0.111	845 204 28 36	0.2866	845 204 28 36	0.3308
	70	0002-0573-0703	Ch1 693 572 20 3	0.1132	Ch2 693 572 20 3	0.2301	693 572 20 3	0.1253	693 572 20 3	0.3366	693 572 20 3	0.3374	693 572 20 3	0.2438			17	0001-0504-0553	537 491 33 26	0.1337	537 491 33 26	0.1463	537 491 33 26	0.1585	537 491 33 26	0.1658	537 491 33 26	0.1962	537 491 33 26	0.3102
	71	0002-0633-0600	Ch1 593 625 14 17	0.09868	Ch2 593 625 14 17	0.1373	593 625 14 17	0.1542	593 625 14 17	0.2005	593 625 14 17	0.2106	593 625 14 17	0.2988			18	0002-0526-0823	810 506 26 41	0.1395	810 506 26 41	0.2131	810 506 26 41	0.1849	810 506 26 41	0.2952	810 506 26 41	0.2452	810 506 26 41	0.3396
	72	0002-0641-0671	Ch1 663 632 17 18	0.1579	Ch2 663 632 17 18	0.2291	663 632 17 18	0.2343	663 632 17 18	0.2709	663 632 17 18	0.4062	663 632 17 18	0.3446			19	0001-0588-0838	832 575 12 27	0.143	832 575 12 27	0.1721	832 575 12 27	0.2114	832 575 12 27	0.22	832 575 12 27	0.1864	832 575 12 27	0.2594
	73	0002-0648-0707	Ch1 698 641 19 15	0.1666	Ch2 698 641 19 15	0.1552	698 641 19 15	0.2619	698 641 19 15	0.1585	698 641 19 15	0.2515	698 641 19 15	0.353			20	0002-1019-0624	617 1003 14 33	0.1358	617 1003 14 33	0.1153	617 1003 14 33	0.1407	617 1003 14 33	0.1106	617 1003 14 33	0.08372	617 1003 14 33	0.3289
	74	0002-0669-0743	Ch1 742 658 3 23	0.1386	Ch2 742 658 3 23	0.1676	742 658 3 23	0.1539	742 658 3 23	0.291	742 658 3 23	0.3141	742 658 3 23	0.4762			21	0001-1179-0962	946 1169 33 20	0.1168	946 1169 33 20	0.1901	946 1169 33 20	0.3451	946 1169 33 20	0.2414	946 1169 33 20	0.3341	946 1169 33 20	0.3336
	75	0002-0680-0771	Ch1 757 674 28 12	0.1726	Ch2 757 674 28 12	0.2202	757 674 28 12	0.2371	757 674 28 12	0.3127	757 674 28 12	0.3351	757 674 28 12	0.3981			22	0002-1189-0989	974 1178 31 22	0.1218	974 1178 31 22	0.1802	974 1178 31 22	0.1805	974 1178 31 22	0.1917	974 1178 31 22	0.2276	974 1178 31 22	0.2623
	76	0002-0638-0796	Ch1 786 631 20 14	0.1555	Ch2 786 631 20 14	0.2219	786 631 20 14	0.1815	786 631 20 14	0.2851	786 631 20 14	0.4759	786 631 20 14	0.4009			23	0002-1096-1139	1125 1088 29 17	0.07785	1125 1088 29 17	0.1681	1125 1088 29 17	0.04666	1125 1088 29 17	0.1264	1125 1088 29 17	0.7185	1125 1088 29 17	0.2186
	77	0002-0659-0867	Ch1 858 653 18 13	0.1313	Ch2 858 653 18 13	0.1667	858 653 18 13	0.2334	858 653 18 13	0.2625	858 653 18 13	0.2675	858 653 18 13	0.3621			24	0002-0671-1167	1144 663 47 17	0.179	1144 663 47 17	0.2311	1144 663 47 17	0.3189	1144 663 47 17	0.2726	1144 663 47 17	0.3339	1144 663 47 17	0.403
	78	0001-0647-0849	Ch1 848 634 2 27	0.1745	Ch2 848 634 2 27	0.1521	848 634 2 27	0.2557	848 634 2 27	0.1536	848 634 2 27	0.4315	848 634 2 27				25	0001-0587-1198	1198 571 0 32	0.1045	1198 571 0 32	0.1881	1198 571 0 32	0.1723	1198 571 0 32	0.2129	1198 571 0 32	0.2413	1198 571 0 32	0.4912
	79	0001-0670-0898	Ch1 888 663 21 14	0.144	Ch2 888 663 21 14	0.1796	888 663 21 14	0.1983	888 663 21 14	0.2403	888 663 21 14	0.4122	888 663 21 14	0.3937			26	0002-0558-1194	1193 538 3 40	0.1721	1193 538 3 40	0.2108	1193 538 3 40	0.2761	1193 538 3 40	0.2477	1193 538 3 40	0.2959	1193 538 3 40	0.3048
	80	0001-0679-0822	Ch1 817 673 11 13	0.1151	Ch2 817 673 11 13	0.1284	817 673 11 13	0.1154	817 673 11 13	0.1338	817 673 11 13	0.2484	817 673 11 13	0.161			27	0001-0516-1127	1106 507 43 19	0.148	1106 507 43 19	0.2079	1106 507 43 19	0.3685	1106 507 43 19	0.216	1106 507 43 19	0.4257	1106 507 43 19	0.6576
	81	0001-0634-0820	Ch1 816 622 8 25	0.1097	Ch2 816 622 8 25	0.1819	816 622 8 25	0.2115	816 622 8 25	0.281	816 622 8 25	0.3358	816 622 8 25	0.3873			28	0002-0333-0940	923 324 34 19	0.145	923 324 34 19	0.1303	923 324 34 19	0.2157	923 324 34 19	0.1528	923 324 34 19	0.2955	923 324 34 19	0.5929
	82	0001-0708-0945	Ch1 940 699 10 19	0.1156	Ch2 940 699 10 19	0.1253	940 699 10 19	0.1673	940 699 10 19	0.2712	940 699 10 19	0.2284	940 699 10 19	0.2966			29	0001-0329-1116	1111 310 11 39	0.1698	1111 310 11 39	0.185	1111 310 11 39	0.2656	1111 310 11 39	0.2216	1111 310 11 39	0.4264	1111 310 11 39	0.3045
	83	0001-0686-1005	Ch1 998 676 15 20	0.1107	Ch2 998 676 15 20	0.1414	998 676 15 20	0.1472	998 676 15 20	0.1911	998 676 15 20	0.3122	998 676 15 20	0.3056			30	0002-0220-1060	1039 209 42 22	0.2195	1039 209 42 22	0.1925	1039 209 42 22	0.2497	1039 209 42 22	0.2499	1039 209 42 22	0.2646	1039 209 42 22	0.3474
	84	0001-0661-0963	Ch1 955 655 17 13	0.1147	Ch2 955 655 17 13	0.1498	955 655 17 13	0.1389	955 655 17 13	0.1908	955 655 17 13	0.2747	955 655 17 13	0.3315			31	0001-0351-1157	1152 336 10 30	0.1066	1152 336 10 30	0.1604	1152 336 10 30	0.2091	1152 336 10 30	0.3054	1152 336 10 30	0.261	1152 336 10 30	0.3419
	85	0001-0741-0962	Ch1 956 734 12 15	0.1158	Ch2 956 734 12 15	0.1609	956 734 12 15	0.1491	956 734 12 15	0.2321	956 734 12 15	0.2648	956 734 12 15	0.3044			32	0002-0100-0891	875 88 32 25	0.1392	875 88 32 25	0.1529	875 88 32 25	0.2213	875 88 32 25	0.1711	875 88 32 25	0.2432	875 88 32 25	0.3077
	86	0001-0725-0991	Ch1 982 723 18 5	0.09941	Ch2 982 723 18 5	0.1205	982 723 18 5	0.1153	982 723 18 5	0.1882	982 723 18 5	0.2601	982 723 18 5	0.3197			33	0001-0091-1032	1022 75 21 32	0.135	1022 75 21 32	0.2429	1022 75 21 32	0.2206	1022 75 21 32	0.2734	1022 75 21 32	0.2683	1022 75 21 32	0.3611
	87	0001-0740-1004	Ch1 993 739 22 3	0.1445	Ch2 993 739 22 3	0.1824	993 739 22 3	0.2606	993 739 22 3	0.195	993 739 22 3	0.2617	993 739 22 3	0.2073
	88	0001-0764-1004	Ch1 997 756 15 17	0.1673	Ch2 997 756 15 17	0.1564	997 756 15 17	0.2219	997 756 15 17	0.176	997 756 15 17	0.2365	997 756 15 17	0.3668						FWHM		FWHM		FWHM		FWHM		FWHM		FWHM
	89	0001-0776-0981	Ch1 973 766 16 20	0.1136	Ch2 973 766 16 20	0.2913	973 766 16 20	0.237	973 766 16 20	0.5933	973 766 16 20	0.3808	973 766 16 20	0.3985			ROI #	RO manager name	line	tau-STED nano		tau-STED anti		raw STED nano		raw STED anti		CONF. nano		CONF. anti
	90	0002-0760-0962	Ch1 952 752 20 16	0.1346	Ch2 952 752 20 16	0.1777	952 752 20 16	0.1762	952 752 20 16	0.2451	952 752 20 16	0.2945	952 752 20 16	0.5548			1	0001-0490-0282	269 488 27 4	0.1284	269 488 27 4	0.2082	269 488 27 4	0.1941	269 488 27 4	0.299	269 488 27 4	0.2464	269 488 27 4	0.2867
	91	0002-0493-0786	Ch1 776 482 20 22	0.1026	Ch2 776 482 20 22	0.2112	776 482 20 22	0.3018	776 482 20 22	0.2841	776 482 20 22	0.4174	776 482 20 22	0.3757			2	0001-0590-0099	88 572 22 37	0.1421	88 572 22 37	0.1659	88 572 22 37	0.2102	88 572 22 37	0.2205	88 572 22 37	0.2825	88 572 22 37	0.3044
	92	0002-0470-0664	Ch1 651 470 27 1	0.1173	Ch2 651 470 27 1	0.1499	651 470 27 1	0.159	651 470 27 1	0.2338	651 470 27 1	0.2628	651 470 27 1	0.2945			3	0002-0658-0155	143 644 24 28	0.203	143 644 24 28	0.1631	143 644 24 28	0.221	143 644 24 28	0.2284	143 644 24 28	0.2635	143 644 24 28	0.2918
	93	0002-0443-0667	Ch1 654 440 27 7	0.1209	Ch2 654 440 27 7	0.1388	654 440 27 7	0.1238	654 440 27 7	0.2173	654 440 27 7	0.306	654 440 27 7	0.3328			4	0001-0938-0287	279 925 16 26	0.2009	279 925 16 26	0.1695	279 925 16 26	0.2762	279 925 16 26	0.186	279 925 16 26	0.3223	279 925 16 26	0.3431
	94	0002-0488-0711	Ch1 701 483 21 11	0.1253	Ch2 701 483 21 11	0.1936	701 483 21 11	0.1798	701 483 21 11	0.2615	701 483 21 11	0.2913	701 483 21 11	0.4028			5	0002-0826-0430	417 816 27 20	0.1352	417 816 27 20	0.1887	417 816 27 20	0.07239	417 816 27 20	0.2235	417 816 27 20	0.2007	417 816 27 20	0.2391
	95	0002-0622-0483	Ch1 472 619 23 7	0.1365	Ch2 472 619 23 7	0.1738	472 619 23 7	0.1489	472 619 23 7	0.1978	472 619 23 7	0.2659	472 619 23 7	0.3337			6	0001-0669-0374	359 660 31 19	0.1758	359 660 31 19	0.2043	359 660 31 19	0.2346	359 660 31 19	0.2677	359 660 31 19	0.2451	359 660 31 19	0.3653
	96	0002-0623-0801	Ch1 795 616 13 14	0.1506	Ch2 795 616 13 14	0.1551	795 616 13 14	0.3207	795 616 13 14	0.255	795 616 13 14	0.3156	795 616 13 14	0.4096			7	0001-0344-0512	496 337 32 15	0.1192	496 337 32 15	0.1905	496 337 32 15	0.2481	496 337 32 15	0.2196	496 337 32 15	0.2546	496 337 32 15	0.3297
																	8	0002-0226-0351	332 212 38 28	0.1716	332 212 38 28	0.2071	332 212 38 28	0.2415	332 212 38 28	0.2592	332 212 38 28	0.3298	332 212 38 28	0.3122
																	9	0001-0199-0386	383 179 6 41	0.1688	383 179 6 41	0.1981	383 179 6 41	0.2575	383 179 6 41	0.2469	383 179 6 41	0.3151	383 179 6 41	0.3005
																	10	0002-0201-0557	542 186 30 31	0.2172	542 186 30 31	0.2337	542 186 30 31	0.3117	542 186 30 31	0.2808	542 186 30 31	0.3199	542 186 30 31	0.2807
				FWHM		FWHM		FWHM		FWHM		FWHM		FWHM			11	0001-0106-0367	348 97 38 18	0.1435	348 97 38 18	0.1778	348 97 38 18	0.242	348 97 38 18	0.2075	348 97 38 18	0.2566	348 97 38 18	0.2897
	ROI #	RO manager name	line	tau-STED nano		tau-STED anti		raw STED nano		raw STED anti		CONF. nano		CONF. anti			12	0001-0095-0726	725 74 2 43	0.1576	725 74 2 43	0.1625	725 74 2 43	0.1763	725 74 2 43	0.186	725 74 2 43	0.1914	725 74 2 43	0.2418
																	13	0002-0346-0770	756 336 29 21	0.1361	756 336 29 21	0.2167	756 336 29 21	0.7797	756 336 29 21	0.2528	756 336 29 21		756 336 29 21	0.3226
	1	0001-0067-0035	Ch1 27 60 16 14	0.1106	Ch2 27 60 16 14	0.1943	27 60 16 14	0.1853	27 60 16 14	0.2758	27 60 16 14	0.3285	27 60 16 14	0.3702			14	0001-0487-0696	687 475 18 24	0.1497	687 475 18 24	0.1482	687 475 18 24	0.208	687 475 18 24	0.1827	687 475 18 24	0.2089	687 475 18 24	0.3472
	2	0001-0072-0083	Ch1 77 63 13 19	0.1129	Ch2 77 63 13 19	0.2063	77 63 13 19	0.248	77 63 13 19	0.3121	77 63 13 19	0.3104	77 63 13 19	0.3657			15	0001-0461-1087	1079 437 17 49	0.1	1079 437 17 49	0.1334	1079 437 17 49	0.1775	1079 437 17 49	0.1311	1079 437 17 49	0.2293	1079 437 17 49	0.2377
	3	0001-0092-0087	Ch1 86 84 2 17	0.1174	Ch2 86 84 2 17	0.1758	86 84 2 17	0.219	86 84 2 17	0.3096	86 84 2 17	0.3284	86 84 2 17	0.7882			16	0001-0501-1156	1148 477 16 48	0.1864	1148 477 16 48	0.1993	1148 477 16 48	0.2602	1148 477 16 48	0.2081	1148 477 16 48	0.207	1148 477 16 48	0.2617
	4	0001-0074-0148	Ch1 139 66 18 16	0.1466	Ch2 139 66 18 16	0.1982	139 66 18 16	0.2616	139 66 18 16	0.25	139 66 18 16	0.3333	139 66 18 16	0.3008			17	0002-0501-1156	1148 477 16 48	0.1864	1148 477 16 48	0.1993	1148 477 16 48	0.2602	1148 477 16 48	0.2081	1148 477 16 48	0.207	1148 477 16 48	0.2617
	5	0001-0056-0164	Ch1 156 56 16 1	0.1276	Ch2 156 56 16 1	0.1493	156 56 16 1	0.164	156 56 16 1	0.2721	156 56 16 1	0.1788	156 56 16 1	0.2018			18	0002-0487-0514	492 487 45 1	0.1982	492 487 45 1	0.302	492 487 45 1	0.3528	492 487 45 1	0.4111	492 487 45 1	0.3497	492 487 45 1	0.3762
	6	0001-0053-0183	Ch1 174 47 19 13	0.1577	Ch2 174 47 19 13	0.2528	174 47 19 13	0.2418	174 47 19 13	0.4614	174 47 19 13	0.2958	174 47 19 13	0.3391			19	0001-0492-0417	402 489 30 7	0.08091	402 489 30 7	0.1757	402 489 30 7	0.2834	402 489 30 7	0.2426	402 489 30 7	0.327	402 489 30 7	0.378
	7	0001-0211-0136	Ch1 123 206 26 11	0.1459	Ch2 123 206 26 11	0.1762	123 206 26 11	0.2391	123 206 26 11	0.246	123 206 26 11	0.3022	123 206 26 11	0.3104			20	0001-0683-0312	297 674 31 19	0.1619	297 674 31 19	0.2694	297 674 31 19	0.2672	297 674 31 19	0.4868	297 674 31 19	0.3027	297 674 31 19	0.3573
	8	0001-0229-0127	Ch1 121 222 12 15	0.104	Ch2 121 222 12 15	0.162	121 222 12 15	0.1985	121 222 12 15	0.2207	121 222 12 15	0.3126	121 222 12 15	0.328			21	0001-0517-0336	318 501 37 32	0.1843	318 501 37 32	0.1562	318 501 37 32	0.4079	318 501 37 32	0.1446	318 501 37 32		318 501 37 32
	9	0001-0292-0082	Ch1 74 281 17 22	0.1503	Ch2 74 281 17 22	0.1946	74 281 17 22	0.1929	74 281 17 22	0.2419	74 281 17 22	0.3412	74 281 17 22	0.4388			22	0002-0517-0319	317 497 5 40	0.2548	317 497 5 40	0.1753	317 497 5 40	0.1774	317 497 5 40	0.2549	317 497 5 40		317 497 5 40	0.2604
	10	0001-0389-0015	Ch1 8 381 15 16	0.1265	Ch2 8 381 15 16	0.2494	8 381 15 16	0.3134	8 381 15 16	0.3787	8 381 15 16	0.3122	8 381 15 16	0.3388			23	0001-0656-0383	373 638 21 37	0.2038	373 638 21 37	0.2095	373 638 21 37	0.2492	373 638 21 37	0.2371	373 638 21 37	0.2285	373 638 21 37	0.3648
	11	0001-0428-0193	Ch1 187 420 13 16	0.09325	Ch2 187 420 13 16	0.1754	187 420 13 16	0.1728	187 420 13 16	0.2205	187 420 13 16	0.3085	187 420 13 16	0.2772			24	0001-0473-0702	690 467 24 12	0.1945	690 467 24 12	0.1873	690 467 24 12	0.2558	690 467 24 12	0.2552	690 467 24 12	0.3195	690 467 24 12	0.4736
	12	0001-0453-0016	Ch1 9 441 15 24	0.1287	Ch2 9 441 15 24	0.2697	9 441 15 24	0.2528	9 441 15 24	0.3656	9 441 15 24	0.3113	9 441 15 24	0.3281			25	0002-0356-0561	538 352 46 9	0.1624	538 352 46 9	0.296	538 352 46 9	0.2614	538 352 46 9	0.3336	538 352 46 9	0.3054	538 352 46 9
	13	0001-0522-0186	Ch1 176 518 21 9	0.06856	Ch2 176 518 21 9	0.135	176 518 21 9	0.1952	176 518 21 9	0.2436	176 518 21 9	0.2843	176 518 21 9	0.3274			26	0002-0334-0747	734 332 26 4	0.1715	734 332 26 4	0.1995	734 332 26 4	0.5473	734 332 26 4		734 332 26 4	0.4844	734 332 26 4	0.4729
	14	0001-0598-0144	Ch1 139 590 10 16	0.11	Ch2 139 590 10 16	0.1349	139 590 10 16	0.1284	139 590 10 16	0.2199	139 590 10 16	0.2148	139 590 10 16	0.5456			27	0001-0173-0620	606 164 29 19	0.1475	606 164 29 19	0.1705	606 164 29 19	0.2135	606 164 29 19	0.2276	606 164 29 19	0.3114	606 164 29 19	0.3242
	15	0001-0734-0149	Ch1 140 725 18 18	0.1252	Ch2 140 725 18 18	0.1614	140 725 18 18	0.1789	140 725 18 18	0.2014	140 725 18 18	0.2675	140 725 18 18	0.4819			28	0002-0090-0699	684 75 30 30	0.1755	684 75 30 30	0.211	684 75 30 30	0.2136	684 75 30 30	0.2234	684 75 30 30	0.3463	684 75 30 30	0.263
	16	0002-0983-0159	Ch1 148 972 22 23	0.1507	Ch2 148 972 22 23	0.3266	148 972 22 23	0.2277	148 972 22 23	0.4453	148 972 22 23	0.2896	148 972 22 23	0.4578
	17	0001-0844-0196	Ch1 187 836 18 16	0.1029	Ch2 187 836 18 16	0.2141	187 836 18 16	0.2245	187 836 18 16	0.3196	187 836 18 16	0.2975	187 836 18 16	0.4497
	18	0001-0865-0166	Ch1 162 856 8 19	0.102	Ch2 162 856 8 19	0.1483	162 856 8 19	0.169	162 856 8 19	0.221	162 856 8 19	0.2387	162 856 8 19	0.3764						FWHM		FWHM		FWHM		FWHM		FWHM		FWHM
	19	0001-0858-0181	Ch1 173 855 16 6	0.1215	Ch2 173 855 16 6	0.169	173 855 16 6	0.2228	173 855 16 6	0.2041	173 855 16 6	0.1849	173 855 16 6	0.2038			ROI #	RO manager name	line	tau-STED nano		tau-STED anti		raw STED nano		raw STED anti		CONF. nano		CONF. anti
	20	0001-0888-0168	Ch1 159 885 19 6	0.1046	Ch2 159 885 19 6	0.1606	159 885 19 6	0.2042	159 885 19 6	0.2578	159 885 19 6	0.2734	159 885 19 6	0.2543			1	0002-0209-0255	245 191 20 37	0.1842	245 191 20 37	0.2732	245 191 20 37	0.2333	245 191 20 37	0.283	245 191 20 37	0.3354	245 191 20 37	0.3299
	21	0001-0915-0208	Ch1 205 904 6 22	0.1175	Ch2 205 904 6 22	0.2675	205 904 6 22	0.2379	205 904 6 22	0.2901	205 904 6 22	0.3122	205 904 6 22	0.3284			2	0001-0578-0084	80 559 8 39	0.1853	80 559 8 39	0.1864	80 559 8 39	0.5972	80 559 8 39	0.2948	80 559 8 39	0.5525	80 559 8 39	0.3057
	22	0001-0981-0254	Ch1 242 978 24 6	0.08063	Ch2 242 978 24 6	0.1644	242 978 24 6	0.198	242 978 24 6	0.2588	242 978 24 6	0.2631	242 978 24 6	0.2513			3	0001-0939-0302	291 927 22 24	0.1499	291 927 22 24	0.2664	291 927 22 24	0.1813	291 927 22 24	0.4472	291 927 22 24	0.2715	291 927 22 24	0.2642
	23	0001-0968-0379	Ch1 372 964 14 8	0.1106	Ch2 372 964 14 8	0.1725	372 964 14 8	0.2285	372 964 14 8	0.1725	372 964 14 8	0.289	372 964 14 8	0.3882			4	0001-1077-0162	143 1067 38 20	0.165	143 1067 38 20	0.2538	143 1067 38 20	0.3092	143 1067 38 20	0.2793	143 1067 38 20	0.2955	143 1067 38 20	0.3555
	24	0001-0974-0426	Ch1 418 964 16 21	0.1457	Ch2 418 964 16 21	0.2139	418 964 16 21	0.2452	418 964 16 21	0.2763	418 964 16 21	0.3339	418 964 16 21	0.3501			5	0002-1124-0271	271 1107 1 35	0.1192	271 1107 1 35	0.2006	271 1107 1 35	0.1533	271 1107 1 35	0.1694	271 1107 1 35	0.3529	271 1107 1 35	0.2526
	25	0001-0772-0400	Ch1 392 766 17 12	0.1152	Ch2 392 766 17 12	0.2372	392 766 17 12	0.2401	392 766 17 12	0.2866	392 766 17 12	0.2739	392 766 17 12	0.3887			6	0002-1082-0334	320 1063 28 38	0.2094	320 1063 28 38	0.2583	320 1063 28 38	0.2994	320 1063 28 38	0.2966	320 1063 28 38	0.3768	320 1063 28 38	0.3676
	26	0001-0758-0359	Ch1 353 750 12 17	0.1201	Ch2 353 750 12 17	0.178	353 750 12 17	0.1747	353 750 12 17	0.3457	353 750 12 17	0.5833	353 750 12 17	0.4062			7	0002-0977-0362	352 965 20 24	0.1073	352 965 20 24	0.2312	352 965 20 24	0.2652	352 965 20 24	0.2493	352 965 20 24	0.3868	352 965 20 24	0.301
	27	0001-0706-0383	Ch1 374 696 19 20	0.1094	Ch2 374 696 19 20	0.2405	374 696 19 20	0.2251	374 696 19 20	0.3242	374 696 19 20	0.3018	374 696 19 20	0.3786			8	0001-0855-0390	376 845 29 20	0.1682	376 845 29 20	0.1697	376 845 29 20	0.1762	376 845 29 20	0.2148	376 845 29 20	0.2136	376 845 29 20
	28	0001-0723-0352	Ch1 351 710 2 26	0.1242	Ch2 351 710 2 26	0.2533	351 710 2 26	0.2527	351 710 2 26	0.38	351 710 2 26	0.3549	351 710 2 26	0.9483			9	0002-0789-0475	472 772 7 34	0.1216	472 772 7 34	0.1813	472 772 7 34	0.204	472 772 7 34	0.2217	472 772 7 34	0.2858	472 772 7 34	0.3197
	29	0001-0719-0323	Ch1 316 709 15 21	0.164	Ch2 316 709 15 21	0.2329	316 709 15 21	0.2794	316 709 15 21	0.3161	316 709 15 21	0.3096	316 709 15 21	0.3495			10	0001-0776-0323	309 774 29 5	0.1543	309 774 29 5	0.1546	309 774 29 5	0.2685	309 774 29 5	0.227	309 774 29 5	0.2936	309 774 29 5	0.3091
	30	0001-0680-0350	Ch1 340 677 21 6	0.1258	Ch2 340 677 21 6	0.1862	340 677 21 6	0.2248	340 677 21 6	0.3142	340 677 21 6	0.3651	340 677 21 6	0.3795			11	0002-0744-0386	370 742 33 4	0.1441	370 742 33 4	0.1555	370 742 33 4	0.1841	370 742 33 4	0.1613	370 742 33 4	0.2245	370 742 33 4	0.4312
	31	0001-0661-0329	Ch1 321 653 16 17	0.1103	Ch2 321 653 16 17	0.1723	321 653 16 17	0.2195	321 653 16 17	0.2378	321 653 16 17	0.2993	321 653 16 17	0.3473			12	0001-0651-0560	557 637 6 29	0.1475	557 637 6 29	0.1817	557 637 6 29	0.2541	557 637 6 29	0.214	557 637 6 29	0.2198	557 637 6 29	0.3553
	32	0001-0674-0249	Ch1 249 661 1 26	0.132	Ch2 249 661 1 26	0.1469	249 661 1 26	0.28	249 661 1 26	0.2826	249 661 1 26	0.7224	249 661 1 26	0.7295			13	0002-0620-0554	543 612 23 16	0.1894	543 612 23 16	0.1004	543 612 23 16	0.2048	543 612 23 16	0.1248	543 612 23 16	0.2272	543 612 23 16	0.2064
	33	0001-0653-0260	Ch1 247 642 27 22	0.1668	Ch2 247 642 27 22	0.2952	247 642 27 22	0.3354	247 642 27 22	0.4585	247 642 27 22	0.4175	247 642 27 22	0.4569			14	0001-0488-0594	577 481 34 14	0.2108	577 481 34 14	0.2332	577 481 34 14	0.2305	577 481 34 14	0.3246	577 481 34 14	0.253	577 481 34 14	0.5085
	34	0001-0490-0417	Ch1 406 482 22 16	0.0613	Ch2 406 482 22 16	0.1268	406 482 22 16	0.1875	406 482 22 16	0.1983	406 482 22 16	0.2578	406 482 22 16	0.2703			15	0001-0429-0459	443 427 33 5	0.1539	443 427 33 5	0.1722	443 427 33 5	0.1902	443 427 33 5	0.17	443 427 33 5	0.2429	443 427 33 5	0.2085
	35	0001-0541-0421	Ch1 411 533 20 16	0.1183	Ch2 411 533 20 16	0.1575	411 533 20 16	0.1969	411 533 20 16	0.225	411 533 20 16	0.2605	411 533 20 16	0.3014			16	0002-0204-0602	601 188 3 33	0.142	601 188 3 33	0.1789	601 188 3 33	0.1908	601 188 3 33	0.1894	601 188 3 33	0.1857	601 188 3 33	0.2388
	36	0001-0525-0441	Ch1 430 514 22 23	0.1031	Ch2 430 514 22 23	0.1495	430 514 22 23	0.1777	430 514 22 23	0.1879	430 514 22 23	0.249	430 514 22 23	0.2648			17	0002-0225-0593	579 218 29 15	0.1291	579 218 29 15	0.1684	579 218 29 15	0.1719	579 218 29 15	0.1654	579 218 29 15	0.2443	579 218 29 15	0.2727
	37	0001-0541-0456	Ch1 445 538 22 6	0.07874	Ch2 445 538 22 6	0.1484	445 538 22 6	0.1544	445 538 22 6	0.2367	445 538 22 6	0.272	445 538 22 6	0.2814			18	0001-0066-0494	477 56 35 20	0.1674	477 56 35 20	0.2169	477 56 35 20	0.1761	477 56 35 20	0.3765	477 56 35 20	0.2422	477 56 35 20	0.2894
	38	0001-0595-0392	Ch1 383 587 19 16	0.1452	Ch2 383 587 19 16	0.1819	383 587 19 16	0.1955	383 587 19 16	0.1989	383 587 19 16	0.2928	383 587 19 16	0.3558			19	0001-0022-0445	436 5 18 35	0.1702	436 5 18 35	0.1589	436 5 18 35	0.2551	436 5 18 35	0.1791	436 5 18 35	0.2396	436 5 18 35	0.186
	39	0001-0584-0514	Ch1 502 582 24 4	0.1054	Ch2 502 582 24 4	0.1401	502 582 24 4	0.1718	502 582 24 4	0.2146	502 582 24 4	0.2381	502 582 24 4	0.2489			20	0002-0233-0762	735 227 55 13	0.2647	735 227 55 13	0.1722	735 227 55 13	0.3064	735 227 55 13	0.245	735 227 55 13	0.4601	735 227 55 13	0.4638
	40	0001-0502-0561	Ch1 547 500 29 4	0.1291	Ch2 547 500 29 4	0.2654	547 500 29 4	0.3239	547 500 29 4	0.3604	547 500 29 4	0.3723	547 500 29 4	0.4188			21	0001-0201-0846	840 175 12 52	0.194	840 175 12 52	0.2114	840 175 12 52	0.07331	840 175 12 52	0.1881	840 175 12 52	0.01294	840 175 12 52	0.1818
	41	0001-0485-0600	Ch1 589 480 23 11	0.1143	Ch2 589 480 23 11	0.1707	589 480 23 11	0.1598	589 480 23 11	0.2425	589 480 23 11	0.2837	589 480 23 11	0.2713			22	0002-1035-0802	784 1027 36 17	0.1501	784 1027 36 17	0.1899	784 1027 36 17	0.1408	784 1027 36 17	0.2184	784 1027 36 17	0.2055	784 1027 36 17	0.2583
	42	0001-0450-0626	Ch1 620 444 13 13	0.1069	Ch2 620 444 13 13	0.1545	620 444 13 13	0.1621	620 444 13 13	0.2148	620 444 13 13	0.3333	620 444 13 13	0.3788			23	0001-1070-1076	1066 1048 20 44	0.1798	1066 1048 20 44	0.165	1066 1048 20 44	0.1871	1066 1048 20 44	0.1884	1066 1048 20 44	0.2643	1066 1048 20 44	0.2817
	43	0001-0428-0614	Ch1 607 418 15 20	0.08003	Ch2 607 418 15 20	0.1671	607 418 15 20	0.2038	607 418 15 20	0.2568	607 418 15 20	0.3034	607 418 15 20	0.2897			24	0002-1054-1007	1004 1030 6 49	0.2564	1004 1030 6 49	0.2222	1004 1030 6 49	0.2949	1004 1030 6 49	0.269	1004 1030 6 49	0.4075	1004 1030 6 49	0.3299
	44	0001-0363-0612	Ch1 604 358 16 10	0.1032	Ch2 604 358 16 10	0.1265	604 358 16 10	0.1527	604 358 16 10	0.2206	604 358 16 10	0.289	604 358 16 10	0.316			25	0002-1022-1037	1021 1017 33 11	0.1546	1021 1017 33 11	0.2464	1021 1017 33 11	0.111	1021 1017 33 11	0.2614	1021 1017 33 11	0.1571	1021 1017 33 11	0.5516
	45	0001-0331-0597	Ch1 577 330 41 2	0.1106	Ch2 577 330 41 2	0.2056	577 330 41 2	0.2363	577 330 41 2	0.3286	577 330 41 2	0.3547	577 330 41 2	0.4203			26	0001-0912-1040	1026 893 28 39	0.165	1026 893 28 39	0.1621	1026 893 28 39	0.1966	1026 893 28 39	0.1885	1026 893 28 39	0.2589	1026 893 28 39	0.2536
	46	0001-0329-0532	Ch1 524 322 16 14	0.08727	Ch2 524 322 16 14	0.1187	524 322 16 14	0.1452	524 322 16 14	0.1675	524 322 16 14	0.2885	524 322 16 14	0.2955			27	0001-0711-0547	523 699 49 24	0.1755	523 699 49 24	0.2348	523 699 49 24	0.2873	523 699 49 24	0.2981	523 699 49 24	0.3805	523 699 49 24	0.4116
	47	0001-0302-0538	Ch1 527 293 23 19	0.08066	Ch2 527 293 23 19	0.1385	527 293 23 19	0.1903	527 293 23 19	0.2444	527 293 23 19	0.2526	527 293 23 19	0.3204			28	0002-0288-0872	867 266 11 45	0.1462	867 266 11 45	0.2684	867 266 11 45	0.1006	867 266 11 45	0.325	867 266 11 45	0.2966	867 266 11 45	0.343
	48	0001-0398-0753	Ch1 739 395 28 6	0.08692	Ch2 739 395 28 6	0.1511	739 395 28 6	0.1763	739 395 28 6	0.2579	739 395 28 6	0.2573	739 395 28 6	0.3061			29	0001-0128-1132	1111 127 42 3	0.08739	1111 127 42 3	0.1865	1111 127 42 3	0.2274	1111 127 42 3	0.2418	1111 127 42 3	0.2854	1111 127 42 3	0.2679
	49	0001-0375-0676	Ch1 665 367 23 17	0.133	Ch2 665 367 23 17	0.1981	665 367 23 17	0.2809	665 367 23 17	0.3061	665 367 23 17	0.5571	665 367 23 17	0.4555			30	0002-0026-1090	1069 15 43 23	0.1976	1069 15 43 23	0.2151	1069 15 43 23	0.4865	1069 15 43 23	0.2473	1069 15 43 23	0.535	1069 15 43 23	0.2645
	50	0001-0281-0690	Ch1 679 277 22 8	0.144	Ch2 679 277 22 8	0.1852	679 277 22 8	0.2751	679 277 22 8	0.2467	679 277 22 8	0.294	679 277 22 8	0.2962			31	0001-0099-1104	1090 95 29 8	0.1018	1090 95 29 8	0.1328	1090 95 29 8	0.1541	1090 95 29 8	0.1529	1090 95 29 8	0.2473	1090 95 29 8	0.2699
	51	0002-0335-0666	Ch1 653 335 26 1	0.1022	Ch2 653 335 26 1	0.1879	653 335 26 1	0.2703	653 335 26 1	0.2757	653 335 26 1	0.2958	653 335 26 1	0.3197
	52	0002-0236-0579	Ch1 564 227 30 18	0.1629	Ch2 564 227 30 18	0.2234	564 227 30 18	0.2124	564 227 30 18	0.3363	564 227 30 18	0.3608	564 227 30 18	0.4494
	53	0002-0238-0688	Ch1 682 230 13 16	0.1048	Ch2 682 230 13 16	0.1513	682 230 13 16	0.2002	682 230 13 16	0.2312	682 230 13 16	0.3367	682 230 13 16	0.3477						FWHM		FWHM		FWHM		FWHM		FWHM		FWHM
	54	0002-0186-0701	Ch1 698 173 6 26	0.1166	Ch2 698 173 6 26	0.1569	698 173 6 26	0.25	698 173 6 26	0.2607	698 173 6 26	0.3429	698 173 6 26	0.4185			ROI #	RO manager name	line	tau-STED nano		tau-STED anti		raw STED nano		raw STED anti		CONF. nano		CONF. anti
	55	0002-0198-0647	Ch1 632 185 30 26	0.1345	Ch2 632 185 30 26	0.333	632 185 30 26	0.2559	632 185 30 26	0.3575	632 185 30 26	0.307	632 185 30 26	0.3741			1	0002-0184-0321	303 167 37 34	0.2319	303 167 37 34	0.1881	303 167 37 34	0.2166	303 167 37 34	0.2012	303 167 37 34	0.2429	303 167 37 34	0.4178
	56	0002-0107-0629	Ch1 619 98 20 18	0.1438	Ch2 619 98 20 18	0.1993	619 98 20 18	0.1882	619 98 20 18	0.2418	619 98 20 18	0.2729	619 98 20 18	0.3481			2	0002-0258-0429	404 250 50 17	0.1241	404 250 50 17	0.165	404 250 50 17	0.2155	404 250 50 17	0.1844	404 250 50 17	0.2268	404 250 50 17	0.3106
	57	0002-0009-0718	Ch1 708 2 21 15	0.1315	Ch2 708 2 21 15	0.1735	708 2 21 15	0.2231	708 2 21 15	0.2382	708 2 21 15	0.3035	708 2 21 15	0.3379			3	0001-0412-0354	330 406 49 13	0.1141	330 406 49 13	0.2135	330 406 49 13	0.1842	330 406 49 13	0.2514	330 406 49 13	0.2715	330 406 49 13	0.3123
	58	0002-0009-0667	Ch1 656 9 23 1	0.193	Ch2 656 9 23 1	0.2995	656 9 23 1	0.309	656 9 23 1	0.3517	656 9 23 1	0.3465	656 9 23 1	0.3277			4	0002-0474-0224	216 458 16 33	0.19	216 458 16 33	0.19	216 458 16 33	0.2946	216 458 16 33	0.2193	216 458 16 33	0.2779	216 458 16 33	0.3596
	59	0002-0003-0958	Ch1 945 3 27 1	0.09294	Ch2 945 3 27 1	0.1743	945 3 27 1	0.2096	945 3 27 1	0.2545	945 3 27 1	0.3124	945 3 27 1	0.292			5	0001-0655-0383	359 652 48 7	0.1857	359 652 48 7	0.353	359 652 48 7	0.2672	359 652 48 7	0.3616	359 652 48 7	0.2872	359 652 48 7	0.3277
	60	0002-0040-0906	Ch1 895 34 22 13	0.1396	Ch2 895 34 22 13	0.154	895 34 22 13	0.1899	895 34 22 13	0.1736	895 34 22 13	0.1809	895 34 22 13	0.3611			6	0001-0772-0414	412 748 5 49	0.1566	412 748 5 49	0.1767	412 748 5 49	0.2002	412 748 5 49	0.1958	412 748 5 49	0.2743	412 748 5 49	0.3472
	61	0002-0199-0953	Ch1 952 185 2 29	0.1283	Ch2 952 185 2 29	0.1928	952 185 2 29	0.1864	952 185 2 29	0.2583	952 185 2 29	0.2782	952 185 2 29	0.3555			7	0002-0958-0513	512 937 2 42	0.144	512 937 2 42	0.2261	512 937 2 42	0.1838	512 937 2 42	0.2092	512 937 2 42	0.2948	512 937 2 42	0.364
	62	0002-0310-1014	Ch1 1008 295 13 30	0.1443	Ch2 1008 295 13 30	0.2449	1008 295 13 30	0.2401	1008 295 13 30	0.3392	1008 295 13 30	0.2611	1008 295 13 30	0.7673			8	0001-1014-0105	96 986 19 57	0.2665	96 986 19 57	0.4	96 986 19 57	0.2785	96 986 19 57	0.474	96 986 19 57	0.3479	96 986 19 57	0.4321
	63	0002-0331-1008	Ch1 993 327 30 9	0.1302	Ch2 993 327 30 9	0.1585	993 327 30 9	0.1387	993 327 30 9	0.2363	993 327 30 9	0.2574	993 327 30 9	0.3929			9	0001-1183-0408	395 1166 26 35	0.2008	395 1166 26 35	0.1922	395 1166 26 35	0.2443	395 1166 26 35	0.1706	395 1166 26 35	0.2721	395 1166 26 35	0.3129
	64	0002-0562-0946	Ch1 931 555 30 14	0.1229	Ch2 931 555 30 14	0.1945	931 555 30 14	0.2317	931 555 30 14	0.2313	931 555 30 14	0.2884	931 555 30 14	0.295			10	0001-0974-0737	726 952 23 45	0.1103	726 952 23 45	0.1224	726 952 23 45	0.147	726 952 23 45	0.09744	726 952 23 45	0.09162	726 952 23 45	0.232
	65	0002-0598-0918	Ch1 901 594 34 9	0.1198	Ch2 901 594 34 9	0.201	901 594 34 9	0.1719	901 594 34 9	0.2234	901 594 34 9	0.2713	901 594 34 9	0.2713			11	0002-0838-0743	712 837 62 3	0.1443	712 837 62 3	0.2894	712 837 62 3	0.08841	712 837 62 3	0.1624	712 837 62 3	0.09986	712 837 62 3	0.409
	66	0002-0638-0951	Ch1 940 636 22 4	0.1442	Ch2 940 636 22 4	0.1886	940 636 22 4	0.1599	940 636 22 4	0.184	940 636 22 4	0.2054	940 636 22 4	0.2689			12	0002-0651-1082	1080 632 4 39	0.1216	1080 632 4 39	0.1915	1080 632 4 39	0.1474	1080 632 4 39	0.1953	1080 632 4 39	0.208	1080 632 4 39	0.2306
	67	0002-0648-0888	Ch1 884 635 8 26	0.1344	Ch2 884 635 8 26	0.2272	884 635 8 26	0.217	884 635 8 26	0.289	884 635 8 26	0.3281	884 635 8 26	0.3367			13	0002-0593-1156	1136 585 41 17	0.148	1136 585 41 17	0.3058	1136 585 41 17	0.1451	1136 585 41 17	0.3127	1136 585 41 17	0.2444	1136 585 41 17	0.4553
	68	0002-0731-0880	Ch1 871 727 19 9	0.1096	Ch2 871 727 19 9	0.1281	871 727 19 9	0.2077	871 727 19 9	0.2365	871 727 19 9	0.2909	871 727 19 9	0.3197			14	0001-0485-0967	953 468 29 34	0.1194	953 468 29 34	0.1685	953 468 29 34	0.2753	953 468 29 34	0.2249	953 468 29 34	0.3183	953 468 29 34	0.3698
	69	0002-0950-0843	Ch1 833 943 21 14	0.1416	Ch2 833 943 21 14	0.1663	833 943 21 14	0.2054	833 943 21 14	0.2645	833 943 21 14	0.2844	833 943 21 14	0.34			15	0001-0178-1171	1156 172 31 12	0.1859	1156 172 31 12	0.1603	1156 172 31 12	0.2577	1156 172 31 12	0.1655	1156 172 31 12	0.2579	1156 172 31 12	0.1613
	70	0002-1014-0709	Ch1 695 1013 28 3	0.1153	Ch2 695 1013 28 3	0.203	695 1013 28 3	0.2448	695 1013 28 3	0.2955	695 1013 28 3	0.2835	695 1013 28 3	0.3447			16	0002-0197-1191	1188 176 6 43	0.1459	1188 176 6 43	0.1432	1188 176 6 43	0.2048	1188 176 6 43	0.1514	1188 176 6 43	0.1017	1188 176 6 43	0.1799
	71	0002-0919-0726	Ch1 716 912 20 15	0.09096	Ch2 716 912 20 15	0.1249	716 912 20 15	0.2079	716 912 20 15	0.3058	716 912 20 15	0.2838	716 912 20 15	0.352
	72	0002-0901-0729	Ch1 720 896 18 10	0.09311	Ch2 720 896 18 10	0.1393	720 896 18 10	0.2034	720 896 18 10	0.2769	720 896 18 10	0.2948	720 896 18 10	0.3928						FWHM		FWHM		FWHM		FWHM		FWHM		FWHM
	73	0002-0880-0667	Ch1 654 875 27 11	0.1118	Ch2 654 875 27 11	0.1986	654 875 27 11	0.2372	654 875 27 11	0.2939	654 875 27 11	0.3336	654 875 27 11	0.3813			ROI #	RO manager name	line	tau-STED nano		tau-STED anti		raw STED nano		raw STED anti		CONF. nano		CONF. anti
	74	0002-0873-0606	Ch1 599 861 14 25	0.1695	Ch2 599 861 14 25	0.2885	599 861 14 25	0.289	599 861 14 25	0.3528	599 861 14 25	0.3293	599 861 14 25	0.434			1	0002-0185-0405	384 176 42 19	0.2012	384 176 42 19	0.1752	384 176 42 19	0.2673	384 176 42 19	0.2124	384 176 42 19	0.3093	384 176 42 19	0.3303
	75	0001-0831-0517	Ch1 508 823 19 17	0.09014	Ch2 508 823 19 17	0.1812	508 823 19 17	0.1887	508 823 19 17	0.2342	508 823 19 17	0.2939	508 823 19 17	0.3317			2	0002-0177-0550	541 154 18 47	0.2261	541 154 18 47	0.188	541 154 18 47	0.2758	541 154 18 47	0.2188	541 154 18 47	0.3406	541 154 18 47	0.3047
	76	0001-0866-0500	Ch1 497 855 7 23	0.09941	Ch2 497 855 7 23	0.1807	497 855 7 23	0.2011	497 855 7 23	0.2107	497 855 7 23	0.1891	497 855 7 23	0.1929			3	0002-0571-0545	533 552 25 38	0.1795	533 552 25 38	0.2008	533 552 25 38	0.2059	533 552 25 38	0.23	533 552 25 38	0.2026	533 552 25 38	0.2411
	77	0001-0899-0495	Ch1 485 888 20 22	0.09857	Ch2 485 888 20 22	0.1657	485 888 20 22	0.1751	485 888 20 22	0.3063	485 888 20 22	0.271	485 888 20 22	0.3185			4	0001-0355-0157	146 340 22 31	0.1881	146 340 22 31	0.1962	146 340 22 31	0.2476	146 340 22 31	0.281	146 340 22 31	0.3164	146 340 22 31	0.2909
	78	0001-0838-0431	Ch1 420 837 23 3	0.1399	Ch2 420 837 23 3	0.1862	420 837 23 3	0.2603	420 837 23 3	0.2757	420 837 23 3	0.2819	420 837 23 3	0.3373			5	0002-0370-0269	267 352 5 37	0.1971	267 352 5 37	0.1893	267 352 5 37	0.2406	267 352 5 37	0.1821	267 352 5 37	0.202	267 352 5 37	0.2293
	79	0001-0983-0568	Ch1 549 982 39 3	0.1938	Ch2 549 982 39 3	0.2019	549 982 39 3	0.2618	549 982 39 3	0.3516	549 982 39 3	0.2938	549 982 39 3	0.3633			6	0002-0370-0269	267 352 5 37	0.1971	267 352 5 37	0.1893	267 352 5 37	0.2406	267 352 5 37	0.1821	267 352 5 37	0.202	267 352 5 37	0.2293
	80	0001-0634-0615	Ch1 609 621 13 27	0.1178	Ch2 609 621 13 27	0.1742	609 621 13 27	0.2028	609 621 13 27	0.2521	609 621 13 27	0.3579	609 621 13 27	0.4401			7	0001-0374-0035	28 355 14 39	0.2029	28 355 14 39	0.2424	28 355 14 39	0.1973	28 355 14 39	0.1575	28 355 14 39	0.2702	28 355 14 39	0.142
	81	0001-0681-0637	Ch1 624 674 27 14	0.1281	Ch2 624 674 27 14	0.1661	624 674 27 14	0.2216	624 674 27 14	0.2158	624 674 27 14	0.2804	624 674 27 14	0.2935			8	0001-0323-0262	250 309 24 28	0.2016	250 309 24 28	0.2038	250 309 24 28	0.2017	250 309 24 28	0.1874	250 309 24 28	0.2826	250 309 24 28	0.2002
	82	0001-0723-0621	Ch1 614 712 15 23	0.1122	Ch2 614 712 15 23	0.1368	614 712 15 23	0.1865	614 712 15 23	0.2073	614 712 15 23	0.2993	614 712 15 23	0.3065			9	0001-0879-0277	261 855 33 48	0.2373	261 855 33 48	0.1905	261 855 33 48	0.2018	261 855 33 48	0.2204	261 855 33 48	0.2715	261 855 33 48	0.299
	83	0001-0577-0552	Ch1 543 572 19 10	0.09033	Ch2 543 572 19 10	0.1409	543 572 19 10	0.1933	543 572 19 10	0.2301	543 572 19 10	0.8003	543 572 19 10	0.4197			10	0002-0574-0392	372 565 41 18	0.2523	372 565 41 18	0.2309	372 565 41 18	0.3033	372 565 41 18	0.2682	372 565 41 18	0.2822	372 565 41 18	0.3064
	84	0001-0508-0594	Ch1 585 500 19 16	0.118	Ch2 585 500 19 16	0.1534	585 500 19 16	0.1648	585 500 19 16	0.283	585 500 19 16	0.3806	585 500 19 16	0.5089			11	0001-0582-0327	322 558 10 48	0.2437	322 558 10 48	0.1652	322 558 10 48	0.4667	322 558 10 48	0.2088	322 558 10 48	0.5022	322 558 10 48	0.332
	85	0001-0490-0571	Ch1 568 479 7 23	0.1197	Ch2 568 479 7 23	0.2107	568 479 7 23	0.219	568 479 7 23	0.255	568 479 7 23	0.4036	568 479 7 23	0.1941			12	0002-0490-0482	471 469 23 43	0.2075	471 469 23 43	0.2227	471 469 23 43	0.1564	464 469 30 44	0.2209	464 469 30 44	0.2524	464 469 30 44	0.2371
	86	0001-0177-0721	Ch1 705 165 32 25	0.1664	Ch2 705 165 32 25	0.1925	705 165 32 25	0.2706	705 165 32 25	0.2888	705 165 32 25	0.4339	705 165 32 25	0.4785			13	0001-0072-0568	553 58 31 29	0.1606	553 58 31 29	0.2112	553 58 31 29	0.2227	553 58 31 29	0.2274	553 58 31 29	0.2212	553 58 31 29	0.2993
	87	0001-0240-0666	Ch1 659 223 15 34	0.1945	Ch2 659 223 15 34	0.2515	659 223 15 34	0.2727	659 223 15 34	0.3515	659 223 15 34	0.451	659 223 15 34	0.4809			14	0002-0080-0502	486 71 32 19	0.1571	486 71 32 19	0.1715	486 71 32 19	0.3324	486 71 32 19	0.2109	486 71 32 19	0.4053	486 71 32 19	0.3437
	88	0001-0648-0469	Ch1 459 628 20 41	0.1378	Ch2 459 628 20 41	0.2723	459 628 20 41	0.282	459 628 20 41	0.3158	459 628 20 41	0.3172	459 628 20 41	0.4126			15	0001-0076-0631	617 66 29 20	0.1526	617 66 29 20	0.1747	617 66 29 20	0.2105	617 66 29 20	0.1831	617 66 29 20	0.2896	617 66 29 20	0.2533
	89	0001-0678-0528	Ch1 517 668 22 21	0.128	Ch2 517 668 22 21	0.1845	517 668 22 21	0.1996	517 668 22 21	0.2363	517 668 22 21	0.2817	517 668 22 21	0.3581			16	0001-0152-0781	781 138 1 29	0.1522	781 138 1 29	0.2002	781 138 1 29	0.2407	781 138 1 29	0.3012	781 138 1 29	0.2476	781 138 1 29	0.3489
	90	0001-0110-0332	Ch1 329 90 7 40	0.1199	Ch2 329 90 7 40	0.224	329 90 7 40	0.2678	329 90 7 40	0.3039	329 90 7 40	0.3081	329 90 7 40	0.3503			17	0002-0134-0792	784 122 16 24	0.149	784 122 16 24	0.2029	784 122 16 24	0.1083	784 122 16 24	0.3507	784 122 16 24	0.1012	784 122 16 24	0.713
	91	0001-0060-0293	Ch1 289 41 9 38	0.1275	Ch2 289 41 9 38	0.2491	289 41 9 38	0.2345	289 41 9 38	0.3143	289 41 9 38	0.2946	289 41 9 38	0.3574			18	0001-0275-0902	885 269 34 13	0.1688	885 269 34 13	0.2737	885 269 34 13	0.2423	885 269 34 13	0.3345	885 269 34 13	0.2366	885 269 34 13	0.3129
	92	0001-0061-0301	Ch1 293 46 17 31	0.1041	Ch2 293 46 17 31	0.1753	293 46 17 31	0.2208	293 46 17 31	0.2738	293 46 17 31	0.3065	293 46 17 31	0.3653			19	0002-0371-0864	846 356 37 30	0.2155	846 356 37 30	0.259	846 356 37 30	0.206	846 356 37 30	0.3553	846 356 37 30	0.3602	846 356 37 30	0.4649
	93	0001-0177-0459	Ch1 450 162 18 31	0.149	Ch2 450 162 18 31	0.1763	450 162 18 31	0.23	450 162 18 31	0.2367	450 162 18 31	0.2738	450 162 18 31	0.2944			20	0001-0403-0814	794 403 41 1	0.1446	794 403 41 1	0.2137	794 403 41 1	0.3633	794 403 41 1	0.2696	794 403 41 1	0.3531	794 403 41 1	0.3516
	94	0001-0215-0460	Ch1 446 211 28 9	0.1304	Ch2 446 211 28 9	0.1826	446 211 28 9	0.2406	446 211 28 9	0.2257	446 211 28 9	0.2783	446 211 28 9	0.278			21	0002-0457-0758	754 437 8 41	0.1508	754 437 8 41	0.1523	754 437 8 41	0.2062	754 437 8 41	0.1495	754 437 8 41	0.3723	754 437 8 41	0.3401
	95	0001-0417-0116	Ch1 103 416 26 3	0.1237	Ch2 103 416 26 3	0.1654	103 416 26 3	0.1766	103 416 26 3	0.2362	103 416 26 3	0.3657	103 416 26 3	0.4217			22	0002-0673-0850	832 665 37 17	0.1804	832 665 37 17	0.2057	832 665 37 17	0.2251	832 665 37 17	0.2425	832 665 37 17	0.324	832 665 37 17	0.2908
	96	0001-0862-0202	Ch1 196 852 12 21	0.1187	Ch2 196 852 12 21	0.2417	196 852 12 21	0.1947	196 852 12 21	0.4642	196 852 12 21	0.5024	196 852 12 21	0.5272			23	0001-0726-0879	871 711 17 30	0.1544	871 711 17 30	0.2379	871 711 17 30	0.1379	871 711 17 30	0.3789	871 711 17 30	0.2887	871 711 17 30	0.4868
	97	0001-0970-0277	Ch1 265 965 24 11	0.07209	Ch2 265 965 24 11	0.1461	265 965 24 11	0.1703	265 965 24 11	0.2327	265 965 24 11	0.2901	265 965 24 11	0.2557			24	0001-0840-0664	655 824 18 32	0.1973	655 824 18 32	0.1834	655 824 18 32	0.1208	655 824 18 32	0.2017	655 824 18 32	0.1674	655 824 18 32	0.3181
	98	0001-0988-0273	Ch1 263 987 20 3	0.06908	Ch2 263 987 20 3	0.09589	263 987 20 3	0.226	263 987 20 3	0.1698	263 987 20 3	0.4338	263 987 20 3	0.8337			25	0002-0956-0664	656 935 17 42	0.1609	656 935 17 42	0.2777	656 935 17 42	0.2089	656 935 17 42	0.2697	656 935 17 42	0.3057	656 935 17 42	0.3199
	99	0001-0922-0319	Ch1 306 919 26 6	0.1661	Ch2 306 919 26 6	0.1649	306 919 26 6	0.2305	306 919 26 6	0.2161	306 919 26 6	0.3127	306 919 26 6	0.2926			26	0001-1022-0892	885 1002 14 41	0.2015	885 1002 14 41	0.2181	885 1002 14 41	0.2973	885 1002 14 41	0.2163	885 1002 14 41	0.3632	885 1002 14 41	0.3358
	100	0001-0872-0321	Ch1 314 865 15 14	0.1421	Ch2 314 865 15 14	0.1675	314 865 15 14	0.1583	314 865 15 14	0.2436	314 865 15 14	0.8361	314 865 15 14	0.3631			27	0002-1084-0881	853 1079 57 10	0.1432	853 1079 57 10	0.2343	853 1079 57 10	0.2147	853 1079 57 10	0.2484	853 1079 57 10	0.3031	853 1079 57 10	0.3192
	101	0001-0806-0395	Ch1 384 798 23 16	0.1376	Ch2 384 798 23 16	0.2273	384 798 23 16	0.1616	384 798 23 16	0.2724	384 798 23 16	0.1773	384 798 23 16	0.3957			28	0002-1169-0853	844 1149 18 41	0.202	844 1149 18 41	0.2107	844 1149 18 41	0.2553	844 1149 18 41	0.2543	844 1149 18 41	0.2974	844 1149 18 41	0.3139
	102	0001-0718-0459	Ch1 451 711 17 14	0.1289	Ch2 451 711 17 14	0.1354	451 711 17 14	0.2099	451 711 17 14	0.1706	451 711 17 14	0.2486	451 711 17 14	0.4139			29	0001-0988-1177	1158 976 38 25	0.1806	1158 976 38 25	0.2218	1158 976 38 25	0.1702	1158 976 38 25	0.2294	1158 976 38 25	0.3412	1158 976 38 25	0.2801
	103	0001-0620-0514	Ch1 505 618 18 5	0.1141	Ch2 505 618 18 5	0.1293	505 618 18 5	0.1241	505 618 18 5	0.1364	505 618 18 5	0.3314	505 618 18 5	0.4238			30	0001-0584-1121	1108 573 26 23	0.1782	1108 573 26 23	0.1873	1108 573 26 23		1108 573 26 23	0.1863	1108 573 26 23		1108 573 26 23	0.1993
	104	0001-0512-0550	Ch1 544 507 12 11	0.1168	Ch2 544 507 12 11	0.2425	544 507 12 11	0.2822	544 507 12 11	0.5415	544 507 12 11	0.4152	544 507 12 11				31	0002-0550-1156	1155 538 2 25	0.1277	1155 538 2 25	0.2691	1155 538 2 25	0.1637	1155 538 2 25	0.3149	1155 538 2 25	0.1839	1155 538 2 25	0.5832
	105	0002-0476-0520	Ch1 512 467 17 18	0.09674	Ch2 512 467 17 18	0.1367	512 467 17 18	0.0845	512 467 17 18	0.07434	512 467 17 18	0.2611	512 467 17 18	0.07007			32	0001-0530-1025	1006 526 38 9	0.1757	1006 526 38 9	0.1939	1006 526 38 9	0.06733	1006 526 38 9	0.1594	1006 526 38 9	0.2551	1006 526 38 9	0.3729
	106	0002-0266-0581	Ch1 576 259 11 14	0.08523	Ch2 576 259 11 14	0.1237	576 259 11 14	0.1386	576 259 11 14	0.1783	576 259 11 14	0.2462	576 259 11 14	0.1146			33	0002-0269-1092	1077 256 31 26	0.1612	1077 256 31 26	0.1697	1077 256 31 26	0.2174	1077 256 31 26	0.2031	1077 256 31 26	0.2768	1077 256 31 26	0.2995
	107	0002-0060-0720	Ch1 710 56 20 9	0.125	Ch2 710 56 20 9	0.1446	710 56 20 9	0.1293	710 56 20 9	0.1658	710 56 20 9	0.2178	710 56 20 9	0.2756			34	0001-0289-1149	1134 270 30 39	0.1882	1134 270 30 39	0.1934	1134 270 30 39	0.2246	1134 270 30 39	0.2032	1134 270 30 39	0.2225	1134 270 30 39	0.2635
	108	0001-0054-0699	Ch1 690 41 19 26	0.1498	Ch2 690 41 19 26	0.1648	690 41 19 26	0.1711	690 41 19 26	0.2368	690 41 19 26	0.202	690 41 19 26	0.3112			35	0002-0281-1041	1031 268 20 26	0.1254	1031 268 20 26	0.2749	1031 268 20 26	0.2216	1031 268 20 26	0.2877	1031 268 20 26	0.2297	1031 268 20 26	0.3698
	109	0001-0051-0944	Ch1 943 41 3 21	0.1144	Ch2 943 41 3 21	0.2107	943 41 3 21	0.1778	943 41 3 21	0.3352	943 41 3 21	0.3252	943 41 3 21	0.3685			36	0002-0463-0088	74 450 28 26	0.1871	74 450 28 26	0.184	74 450 28 26	0.3208	74 450 28 26	0.207	74 450 28 26	0.3723	74 450 28 26	0.2724
																	37	0002-0286-0113	100 273 26 26	0.1862	100 273 26 26	0.232	100 273 26 26	0.7007	100 273 26 26	0.1863	100 273 26 26		100 277 19 22	0.1906
				FWHM		FWHM		FWHM		FWHM		FWHM		FWHM
	ROI #	RO manager name	line	tau-STED nano		tau-STED anti		raw STED nano		raw STED anti		CONF. nano		CONF. anti
	1	0002-0021-0034	Ch1 23 10 23 22	0.1689	Ch2 23 10 23 22	0.2687	23 10 23 22	0.296	23 10 23 22	0.3536	23 10 23 22	0.4134	23 10 23 22	0.4388
	2	0002-0042-0080	Ch1 70 34 21 17	0.1566	Ch2 70 34 21 17	0.2538	70 34 21 17	0.2775	70 34 21 17	0.5028	70 34 21 17	0.3583	70 34 21 17	0.4043
	3	0002-0077-0070	Ch1 67 64 6 27	0.2003	Ch2 67 64 6 27	0.109	67 64 6 27	0.2483	67 64 6 27	0.3576	67 64 6 27	0.6995	67 64 6 27	0.5488
	4	0002-0074-0135	Ch1 129 63 13 23	0.1423	Ch2 129 63 13 23	0.1738	129 63 13 23	0.2429	129 63 13 23	0.2635	129 63 13 23	0.3646	129 63 13 23	0.3053
	5	0002-0080-0160	Ch1 157 68 6 25	0.1603	Ch2 157 68 6 25	0.2057	157 68 6 25	0.2646	157 68 6 25	0.2149	157 68 6 25	0.3299	157 68 6 25	0.3462
	6	0002-0104-0154	Ch1 146 98 17 12	0.1722	Ch2 146 98 17 12	0.1776	146 98 17 12	0.2236	146 98 17 12	0.2064	146 98 17 12	0.164	146 98 17 12	omit
	7	0002-0124-0109	Ch1 105 108 9 32	0.1145	Ch2 105 108 9 32	0.1704	105 108 9 32	0.1841	105 108 9 32	0.3047	105 108 9 32	0.2327	105 108 9 32	0.2115
	8	0002-0167-0078	Ch1 65 153 26 29	0.1592	Ch2 65 153 26 29	0.2657	65 153 26 29	0.2821	65 153 26 29	0.371	65 153 26 29	0.3408	65 153 26 29	0.5332
	9	0002-0022-0218	Ch1 203 15 30 14	0.16	Ch2 203 15 30 14	0.1723	203 15 30 14	0.2055	203 15 30 14	0.1835	203 15 30 14	0.1991	203 15 30 14	0.1967
	10	0002-0029-0280	Ch1 270 23 20 12	0.1842	Ch2 270 23 20 12	0.1836	270 23 20 12	0.3433	270 23 20 12	0.2889	270 23 20 12	0.5178	270 23 20 12	0.4504
	11	0002-0073-0230	Ch1 229 61 3 24	0.1598	Ch2 229 61 3 24	0.1545	229 61 3 24	0.187	229 61 3 24	0.1902	229 61 3 24	0.3694	229 61 3 24	0.3897
	12	0002-0044-0340	Ch1 333 34 14 20	0.09805	Ch2 333 34 14 20	0.1707	333 34 14 20	0.188	333 34 14 20	0.2953	333 34 14 20	0.3077	333 34 14 20	0.4035
	13	0002-0144-0176	Ch1 175 127 3 34	0.1388	Ch2 175 127 3 34	0.1943	175 127 3 34	0.1997	175 127 3 34	0.2921	175 127 3 34	0.2731	175 127 3 34	0.3665
	14	0002-0147-0115	Ch1 101 143 28 9	0.1456	Ch2 101 143 28 9	0.1667	101 143 28 9	0.2601	101 143 28 9	0.2633	101 143 28 9	0.2938	101 143 28 9	0.3385
	15	0002-0103-0217	Ch1 207 95 21 17	0.1474	Ch2 207 95 21 17	0.1108	207 95 21 17	0.1419	207 95 21 17	0.2064	207 95 21 17	0.3142	207 95 21 17	0.356
	16	0002-0059-0202	Ch1 195 50 15 18	0.187	Ch2 195 50 15 18	0.1476	195 50 15 18	0.18	195 50 15 18	0.1353	195 50 15 18	0.382	195 50 15 18	0.4402
	17	0002-0088-0279	Ch1 267 83 25 11	0.1107	Ch2 267 83 25 11	0.1559	267 83 25 11	0.1688	267 83 25 11	0.1795	267 83 25 11	0.2261	267 83 25 11	0.2413
	18	0002-0070-0407	Ch1 396 67 22 6	0.1414	Ch2 396 67 22 6	0.1304	396 67 22 6	0.152	396 67 22 6	0.1352	396 67 22 6	0.2332	396 67 22 6	0.2332
	19	0002-0152-0396	Ch1 389 144 15 16	0.1097	Ch2 389 144 15 16	0.1414	389 144 15 16	0.1657	389 144 15 16	0.2398	389 144 15 16	0.2783	389 144 15 16	0.3306
	20	0002-0133-0292	Ch1 274 120 37 27	0.1334	Ch2 274 120 37 27	0.1965	274 120 37 27	0.2093	274 120 37 27	0.2938	274 120 37 27	0.2848	274 120 37 27	0.3451
	21	0002-0192-0276	Ch1 269 176 14 32	0.1619	Ch2 269 176 14 32	0.242	269 176 14 32	0.3153	269 176 14 32	0.3082	269 176 14 32	0.3215	269 176 14 32	0.3683
	22	0002-0257-0216	Ch1 207 252 18 11	0.07253	Ch2 207 252 18 11	0.1174	207 252 18 11	0.1933	207 252 18 11	0.2454	207 252 18 11	0.3099	207 252 18 11	0.3809
	23	0002-0192-0117	Ch1 110 177 14 31	0.2168	Ch2 110 177 14 31	0.3807	110 177 14 31	0.2616	110 177 14 31	0.5061	110 177 14 31	0.3776	110 177 14 31	0.4531
	24	0002-0177-0299	Ch1 286 172 26 10	0.1354	Ch2 286 172 26 10	0.1882	286 172 26 10	0.1903	286 172 26 10	0.231	286 172 26 10	0.2338	286 172 26 10	0.263
	25	0002-0205-0375	Ch1 363 204 24 3	0.1343	Ch2 363 204 24 3	0.2196	363 204 24 3	0.2511	363 204 24 3	0.2755	363 204 24 3	0.2833	363 204 24 3	0.301
	26	0002-0189-0239	Ch1 238 176 3 27	0.1623	Ch2 238 176 3 27	0.1904	238 176 3 27	0.162	238 176 3 27	0.227	238 176 3 27	0.4121	238 176 3 27	0.4055
	27	0002-0266-0032	Ch1 25 255 15 23	0.1318	Ch2 25 255 15 23	0.2512	25 255 15 23	0.2662	25 255 15 23	0.3174	25 255 15 23	0.3129	25 255 15 23	0.3903
	28	0002-0241-0430	Ch1 422 235 17 12	0.1184	Ch2 422 235 17 12	0.1657	422 235 17 12	0.1983	422 235 17 12	0.3144	422 235 17 12	0.3206	422 235 17 12	0.2649
	29	0002-0297-0198	Ch1 195 285 6 24	0.1169	Ch2 195 285 6 24	0.1716	195 285 6 24	0.2068	195 285 6 24	0.2857	195 285 6 24	0.2626	195 285 6 24	0.3105
	30	0002-0294-0184	Ch1 176 284 17 21	0.1807	Ch2 176 284 17 21	0.2531	176 284 17 21	0.3841	176 284 17 21	0.3662	176 284 17 21	0.3924	176 284 17 21	0.5725
	31	0002-0320-0165	Ch1 155 311 20 18	0.1277	Ch2 155 311 20 18	0.2643	155 311 20 18	0.2346	155 311 20 18	0.3352	155 311 20 18	0.3561	155 311 20 18	0.5097
	32	0002-0330-0191	Ch1 178 322 27 17	0.1428	Ch2 178 322 27 17	0.3283	178 322 27 17	0.2539	178 322 27 17	0.3351	178 322 27 17	0.3042	178 322 27 17	0.3165
	33	0002-0343-0194	Ch1 187 338 14 10	0.1464	Ch2 187 338 14 10	0.1522	187 338 14 10	0.217	187 338 14 10	0.2863	187 338 14 10		187 338 14 10	0.5732
	34	0002-0330-0300	Ch1 294 316 13 28	0.155	Ch2 294 316 13 28	0.2784	294 316 13 28	0.2112	294 316 13 28	0.2838	294 316 13 28	0.2923	294 316 13 28	0.3833
	35	0002-0344-0390	Ch1 381 335 18 18	0.1258	Ch2 381 335 18 18	0.2207	381 335 18 18	0.2375	381 335 18 18	0.2867	381 335 18 18	0.3003	381 335 18 18	0.2959
	36	0002-0378-0339	Ch1 326 375 26 6	0.1746	Ch2 326 375 26 6	0.2357	326 375 26 6	0.2297	326 375 26 6	0.3015	326 375 26 6	0.2834	326 375 26 6	0.3178
	37	0002-0414-0306	Ch1 303 402 7 25	0.125	Ch2 303 402 7 25	0.1407	303 402 7 25	0.1755	303 402 7 25	0.2384	303 402 7 25	0.3235	303 402 7 25	0.3008
	38	0002-0394-0243	Ch1 235 387 16 14	0.1439	Ch2 235 387 16 14	0.1182	235 387 16 14	0.1816	235 387 16 14	0.1621	235 387 16 14	0.2364	235 387 16 14	0.2341
	39	0002-0369-0278	Ch1 269 360 18 19	0.1367	Ch2 269 360 18 19	0.2272	269 360 18 19	0.2803	269 360 18 19	0.3434	269 360 18 19	0.5646	269 360 18 19	0.5739
	40	0002-0359-0295	Ch1 294 348 2 22	0.1923	Ch2 294 348 2 22	0.1252	294 348 2 22	0.2845	294 348 2 22	0.2673	294 348 2 22	0.586	294 348 2 22
	41	0002-0405-0184	Ch1 177 395 14 20	0.1135	Ch2 177 395 14 20	0.1304	177 395 14 20	0.1692	177 395 14 20	0.1601	177 395 14 20	0.2901	177 395 14 20	0.191
	42	0002-0428-0260	Ch1 251 422 18 12	0.1391	Ch2 251 422 18 12	0.1429	251 422 18 12	0.2153	251 422 18 12	0.2218	251 422 18 12	0.3056	251 422 18 12	0.3128
	43	0002-0374-0200	Ch1 190 364 21 21	0.1425	Ch2 190 364 21 21	0.2069	190 364 21 21	0.2519	190 364 21 21	0.2185	190 364 21 21	0.3452	190 364 21 21	0.2932
	44	0002-0388-0163	Ch1 158 376 11 25	0.161	Ch2 158 376 11 25	0.1384	158 376 11 25	0.2929	158 376 11 25	0.2658	158 376 11 25	0.2859	158 376 11 25	0.3474
	45	0002-0406-0086	Ch1 78 395 17 23	0.141	Ch2 78 395 17 23	0.1319	78 395 17 23	0.2034	78 395 17 23	0.1783	78 395 17 23	0.2726	78 395 17 23	0.4404
	46	0002-0419-0038	Ch1 33 406 11 27	0.1167	Ch2 33 406 11 27	0.1633	33 406 11 27	0.1985	33 406 11 27	0.2418	33 406 11 27	0.2723	33 406 11 27	0.305
	47	0002-0354-0028	Ch1 13 349 30 10	0.173	Ch2 13 349 30 10	0.1845	13 349 30 10	0.2793	13 349 30 10	0.2768	13 349 30 10	0.4048	13 349 30 10	0.4742
	48	0002-0389-0018	Ch1 7 389 22 1	0.1676	Ch2 7 389 22 1	0.1724	7 389 22 1	0.2222	7 389 22 1	0.239	7 389 22 1	0.2906	7 389 22 1	0.3006
	49	0002-0303-0294	Ch1 283 295 22 16	0.182	Ch2 283 295 22 16	0.2596	283 295 22 16	0.25	283 295 22 16	0.297	283 295 22 16	0.2773	283 295 22 16	0.1959
	50	0002-0438-0216	Ch1 209 430 15 17	0.1494	Ch2 209 430 15 17	0.1925	209 430 15 17	0.2592	209 430 15 17	0.2851	209 430 15 17	0.3176	209 430 15 17	0.6884
	51	0002-0420-0163	Ch1 148 409 30 23	0.1578	Ch2 148 409 30 23	0.3987	148 409 30 23	0.2878	148 409 30 23	0.351	148 409 30 23	0.3301	148 409 30 23	0.3569
	52	0002-0438-0115	Ch1 102 437 26 3	0.1141	Ch2 102 437 26 3	0.15	102 437 26 3	0.1561	102 437 26 3	0.1807	102 437 26 3	0.2369	102 437 26 3	0.2962
	53	0002-0463-0120	Ch1 103 461 34 5	0.1448	Ch2 103 461 34 5	0.1386	103 461 34 5	0.1791	103 461 34 5	0.1704	103 461 34 5	0.2294	103 461 34 5	0.2264
	54	0002-0508-0038	Ch1 24 502 28 12	0.1308	Ch2 24 502 28 12	0.1296	24 502 28 12	0.158	24 502 28 12	0.1767	24 502 28 12	0.2545	24 502 28 12	0.2648
	55	0002-0482-0194	Ch1 181 478 26 9	0.1157	Ch2 181 478 26 9	0.108	181 478 26 9	0.1463	181 478 26 9	0.1683	181 478 26 9	0.2684	181 478 26 9	0.2563
	56	0002-0506-0235	Ch1 221 499 29 14	0.1585	Ch2 221 499 29 14	0.1346	221 499 29 14	0.1612	221 499 29 14	0.1941	221 499 29 14	0.1207	221 499 29 14	0.6849
	57	0002-0507-0335	Ch1 319 503 32 9	0.1133	Ch2 319 503 32 9	0.1199	319 503 32 9	0.1751	319 503 32 9	0.165	319 503 32 9	0.2329	319 503 32 9	0.2035
	58	0002-0496-0355	Ch1 344 489 23 14	0.1156	Ch2 344 489 23 14	0.1414	344 489 23 14	0.1739	344 489 23 14	0.1972	344 489 23 14	0.2009	344 489 23 14	0.1911
	59	0002-0497-0373	Ch1 361 497 24 1	0.1376	Ch2 361 497 24 1	0.1641	361 497 24 1	0.1672	361 497 24 1	0.2595	361 497 24 1	0.3787	361 497 24 1	0.4265
	60	0002-0539-0385	Ch1 375 535 20 8	0.09349	Ch2 375 535 20 8	0.1271	375 535 20 8	0.1941	375 535 20 8	0.2169	375 535 20 8	0.2975	375 535 20 8	0.3366
	61	0002-0575-0198	Ch1 193 563 10 24	0.1107	Ch2 193 563 10 24	0.1241	193 563 10 24	0.2145	193 563 10 24	0.2383	193 563 10 24	0.3586	193 563 10 24	0.3699
	62	0002-0579-0241	Ch1 230 573 23 12	0.1166	Ch2 230 573 23 12	0.2025	230 573 23 12	0.2316	230 573 23 12	0.2589	230 573 23 12	0.2805	230 573 23 12	0.2532
	63	0002-0631-0038	Ch1 26 630 24 3	0.08819	Ch2 26 630 24 3	0.1281	26 630 24 3	0.1837	26 630 24 3	0.2293	26 630 24 3	0.2776	26 630 24 3	0.2917
	64	0002-0633-0199	Ch1 199 621 1 24	0.1249	Ch2 199 621 1 24	0.1128	199 621 1 24	0.1541	199 621 1 24	0.1384	199 621 1 24	0.2409	199 621 1 24	0.2117
	65	0002-0675-0264	Ch1 256 666 16 19	0.117	Ch2 256 666 16 19	0.1256	256 666 16 19	0.1663	256 666 16 19	0.1575	256 666 16 19	0.2494	256 666 16 19	0.2529
	66	0002-0725-0273	Ch1 265 713 16 24	0.106	Ch2 265 713 16 24	0.1742	265 713 16 24	0.1947	265 713 16 24	0.2441	265 713 16 24	0.2425	265 713 16 24	0.2959
	67	0002-0740-0197	Ch1 189 727 17 26	0.1165	Ch2 189 727 17 26	0.1291	189 727 17 26	0.1628	189 727 17 26	0.2305	189 727 17 26	0.2658	189 727 17 26	0.347
	68	0001-0741-0234	Ch1 222 734 25 14	0.1408	Ch2 222 734 25 14	0.1453	222 734 25 14	0.2017	222 734 25 14	0.1424	222 734 25 14	0.2974	222 734 25 14	0.2123
	69	0001-0722-0134	Ch1 131 709 6 27	0.1384	Ch2 131 709 6 27	0.1614	131 709 6 27	0.2065	131 709 6 27	0.2941	131 709 6 27	0.3425	131 709 6 27	0.4903
	70	0001-0713-0076	Ch1 66 706 21 14	0.1492	Ch2 66 706 21 14	0.1601	66 706 21 14	0.1775	66 706 21 14	0.2354	66 706 21 14	0.3659	66 706 21 14	0.2888
	71	0001-0845-0282	Ch1 269 844 27 3	0.1529	Ch2 269 844 27 3	0.1948	269 844 27 3	0.2759	269 844 27 3	0.303	269 844 27 3	0.241	269 844 27 3	0.245
	72	0001-0842-0307	Ch1 293 841 29 3	0.121	Ch2 293 841 29 3	0.214	293 841 29 3	0.233	293 841 29 3	0.3264	293 841 29 3	0.3007	293 841 29 3	0.3321
	73	0001-0861-0244	Ch1 239 846 11 31	0.1409	Ch2 239 846 11 31	0.3109	239 846 11 31	0.2056	239 846 11 31	0.3207	239 846 11 31	0.296	239 846 11 31	0.3846
	74	0001-0902-0114	Ch1 103 893 23 19	0.2034	Ch2 103 893 23 19	0.1589	103 893 23 19	0.2667	103 893 23 19	0.2208	103 893 23 19	0.4716	103 893 23 19	0.4702
	75	0001-0841-0206	Ch1 202 826 9 30	0.1303	Ch2 202 826 9 30	0.1351	202 826 9 30	0.1797	202 826 9 30	0.1513	202 826 9 30	0.2643	202 826 9 30	0.2283
	76	0001-0976-0100	Ch1 76 975 49 3	0.1296	Ch2 76 975 49 3	0.2434	76 975 49 3	0.1883	76 975 49 3	0.2276	76 975 49 3	0.2512	76 975 49 3	0.2548
	77	0001-0933-0393	Ch1 383 923 21 20	0.1785	Ch2 383 923 21 20	0.1778	383 923 21 20	0.2459	383 923 21 20	0.1896	383 923 21 20	0.2613	383 923 21 20	0.1804
	78	0001-0939-0428	Ch1 428 925 1 28	0.1766	Ch2 428 925 1 28	0.176	428 925 1 28	0.2505	428 925 1 28	0.2678	428 925 1 28	0.3109	428 925 1 28	0.3102
	79	0001-0961-0427	Ch1 413 957 29 9	0.1208	Ch2 413 957 29 9	0.1554	413 957 29 9	0.1443	413 957 29 9	0.2357	413 957 29 9	0.2104	413 957 29 9	0.5498
	80	0001-0970-0406	Ch1 398 960 16 21	0.1302	Ch2 398 960 16 21	0.1489	398 960 16 21	0.1545	398 960 16 21	0.1692	398 960 16 21	0.2686	398 960 16 21	0.3503
	81	0001-0998-0408	Ch1 396 986 24 24	0.1295	Ch2 396 986 24 24	0.1871	396 986 24 24	0.2542	396 986 24 24	0.2374	396 986 24 24	0.2976	396 986 24 24	0.3255
	82	0001-0919-0325	Ch1 323 905 5 28	0.1463	Ch2 323 905 5 28	0.1348	323 905 5 28	0.2093	323 905 5 28	0.1631	323 905 5 28	0.2962	323 905 5 28	0.2715
	83	0001-0987-0280	Ch1 276 964 8 47	0.124	Ch2 276 964 8 47	0.1743	276 964 8 47	0.188	276 964 8 47	0.1883	276 964 8 47	0.2458	276 964 8 47	0.2313
	84	0001-1011-0639	Ch1 623 1007 32 8	0.1199	Ch2 623 1007 32 8	0.1361	623 1007 32 8	0.1691	623 1007 32 8	0.2228	623 1007 32 8	0.2649	623 1007 32 8	0.3101
	85	0001-0925-0593	Ch1 573 912 40 27	0.157	Ch2 573 912 40 27	0.1743	573 912 40 27	0.1934	573 912 40 27	0.2361	573 912 40 27	0.2758	573 912 40 27	0.2784
	86	0001-0960-0469	Ch1 443 949 52 22	0.1171	Ch2 443 949 52 22	0.1878	443 949 52 22	0.1718	443 949 52 22	0.3054	443 949 52 22	0.2799	443 949 52 22	0.3655
	87	0001-0823-0668	Ch1 657 811 22 24	0.1298	Ch2 657 811 22 24	0.1838	657 811 22 24	0.1615	657 811 22 24	0.2082	657 811 22 24	0.3209	657 811 22 24	0.4926
	88	0001-0865-0439	Ch1 420 857 38 17	0.1121	Ch2 420 857 38 17	0.1187	420 857 38 17	0.207	420 857 38 17	0.2499	420 857 38 17	0.2681	420 857 38 17	0.3122
	89	0001-0829-0411	Ch1 398 825 27 9	0.2141	Ch2 398 825 27 9	0.1774	398 825 27 9	0.389	398 825 27 9	0.4019	398 825 27 9	0.214	398 825 27 9	0.3083
	90	0001-0839-0401	Ch1 397 830 9 19	0.1129	Ch2 397 830 9 19	0.1352	397 830 9 19	0.1399	397 830 9 19	0.139	397 830 9 19	0.3194	397 830 9 19	0.2378
	91	0001-0840-0653	Ch1 645 825 16 31	0.1152	Ch2 645 825 16 31	0.1469	645 825 16 31	0.2178	645 825 16 31	0.2504	645 825 16 31	0.3164	645 825 16 31	0.3198
	92	0001-0824-0631	Ch1 619 821 25 6	0.1713	Ch2 619 821 25 6	0.1836	619 821 25 6	0.2815	619 821 25 6	0.3068	619 821 25 6		619 821 25 6	0.5996
	93	0001-0773-0562	Ch1 550 765 25 16	0.1098	Ch2 550 765 25 16	0.1481	550 765 25 16	0.1799	550 765 25 16	0.2542	550 765 25 16	0.2703	550 765 25 16	0.296
	94	0001-0719-0379	Ch1 370 707 18 25	0.1858	Ch2 370 707 18 25	0.1458	370 707 18 25	0.2077	370 707 18 25	0.2583	370 707 18 25	0.243	370 707 18 25	0.5854
	95	0001-0708-0423	Ch1 401 707 45 2	0.2389	Ch2 401 707 45 2	0.2553	401 707 45 2	0.2968	401 707 45 2	0.3078	401 707 45 2	0.3183	401 707 45 2	0.3303
	96	0001-0727-0518	Ch1 498 725 41 4	0.1366	Ch2 498 725 41 4	0.1707	498 725 41 4	0.1887	498 725 41 4	0.204	498 725 41 4	0.2658	498 725 41 4	0.2839
	97	0001-0706-0603	Ch1 602 689 3 34	0.15	Ch2 602 689 3 34	0.22	602 689 3 34	0.2388	602 689 3 34	0.2814	602 689 3 34	0.3307	602 689 3 34	0.3813
	98	0001-0744-0696	Ch1 677 743 38 3	0.1285	Ch2 677 743 38 3	0.1645	677 743 38 3	0.1793	677 743 38 3	0.2602	677 743 38 3	0.5413	677 743 38 3	0.2756
	99	0001-0729-0711	Ch1 706 716 11 27	0.1148	Ch2 706 716 11 27	0.1117	706 716 11 27	0.1854	706 716 11 27	0.1917	706 716 11 27	0.2343	706 716 11 27	0.2565
	100	0001-0722-0734	Ch1 720 715 29 15	0.1379	Ch2 720 715 29 15	0.1672	720 715 29 15	0.1746	720 715 29 15	0.2114	720 715 29 15	0.2369	720 715 29 15	0.2994
	101	0001-0673-0533	Ch1 527 660 12 26	0.155	Ch2 527 660 12 26	0.1588	527 660 12 26	0.1587	527 660 12 26	0.1966	527 660 12 26	0.2716	527 660 12 26	0.4823
	102	0001-0639-0454	Ch1 440 632 28 15	0.1567	Ch2 440 632 28 15	0.147	440 632 28 15	0.2181	440 632 28 15	0.1823	440 632 28 15	0.2491	440 632 28 15	0.2957
	103	0001-0617-0419	Ch1 409 609 20 17	0.148	Ch2 409 609 20 17	0.1598	409 609 20 17	0.1863	409 609 20 17	0.1996	409 609 20 17	0.2375	409 609 20 17	0.2447
	104	0001-0629-0632	Ch1 629 617 6 25	0.1336	Ch2 629 617 6 25	0.2574	629 617 6 25	0.2034	629 617 6 25	0.2805	629 617 6 25	0.2955	629 617 6 25	0.3581
	105	0001-0644-0555	Ch1 536 643 38 3	0.1636	Ch2 536 643 38 3	0.1517	536 643 38 3	0.1735	536 643 38 3	0.2341	536 643 38 3	0.208	536 643 38 3	0.3083
	106	0001-0587-0642	Ch1 634 573 16 28	0.1436	Ch2 634 573 16 28	0.1625	634 573 16 28	0.1387	634 573 16 28	0.2274	634 573 16 28	0.2277	634 573 16 28	0.4969
	107	0001-0569-0666	Ch1 666 555 1 29	0.1247	Ch2 666 555 1 29	0.1423	666 555 1 29	0.1955	666 555 1 29	0.2148	666 555 1 29	0.3071	666 555 1 29	0.328
	108	0001-0574-0502	Ch1 501 557 3 34	0.1314	Ch2 501 557 3 34	0.1353	501 557 3 34	0.1479	501 557 3 34	0.2033	501 557 3 34	0.2225	501 557 3 34	0.3361
	109	0001-0546-0380	Ch1 371 538 18 17	0.1039	Ch2 371 538 18 17	0.1561	371 538 18 17	0.1937	371 538 18 17	0.2565	371 538 18 17	0.3005	371 538 18 17	0.34
	110	0001-0534-0541	Ch1 532 519 18 30	0.1468	Ch2 532 519 18 30	0.2239	532 519 18 30	0.2103	532 519 18 30	0.271	532 519 18 30	0.2535	532 519 18 30	0.4027
	111	0001-0515-0472	Ch1 459 509 26 13	0.1318	Ch2 459 509 26 13	0.1688	459 509 26 13	0.192	459 509 26 13	0.2257	459 509 26 13	0.2604	459 509 26 13	0.3118
	112	0001-0487-0671	Ch1 662 479 19 16	0.1171	Ch2 662 479 19 16	0.1681	662 479 19 16	0.1739	662 479 19 16	0.3375	662 479 19 16	0.3206	662 479 19 16	0.3457
	113	0001-0497-0655	Ch1 644 488 22 19	0.1739	Ch2 644 488 22 19	0.2007	644 488 22 19	0.2824	644 488 22 19	0.2698	644 488 22 19	0.3325	644 488 22 19	0.3811
	114	0001-0516-0738	Ch1 721 515 34 2	0.1231	Ch2 721 515 34 2	0.1614	721 515 34 2	0.1704	721 515 34 2	0.2068	721 515 34 2	0.2345	721 515 34 2	0.2449
	115	0001-0522-0774	Ch1 758 521 32 2	0.1484	Ch2 758 521 32 2	0.3166	758 521 32 2	0.2562	758 521 32 2	0.3261	758 521 32 2	0.3062	758 521 32 2	0.3716
	116	0001-0499-0811	Ch1 810 483 2 33	0.1548	Ch2 810 483 2 33	0.1546	810 483 2 33	0.1944	810 483 2 33	0.2226	810 483 2 33	0.2414	810 483 2 33	0.2789
	117	0001-0486-0508	Ch1 496 478 25 17	0.1395	Ch2 496 478 25 17	0.1526	496 478 25 17	0.2476	496 478 25 17	0.2074	496 478 25 17	0.3359	496 478 25 17	0.274
	118	0001-0474-0527	Ch1 509 472 36 5	0.1948	Ch2 509 472 36 5	0.2611	509 472 36 5	0.3026	509 472 36 5	0.2786	509 472 36 5	0.3123	509 472 36 5	0.3899
	119	0001-0461-0560	Ch1 542 459 36 5	0.1206	Ch2 542 459 36 5	0.161	542 459 36 5	0.1646	542 459 36 5	0.2405	542 459 36 5	0.2187	542 459 36 5	0.314
	120	0001-0415-0475	Ch1 467 401 16 28	0.1727	Ch2 467 401 16 28	0.1968	467 401 16 28	0.2886	467 401 16 28	0.2475	467 401 16 28	0.3116	467 401 16 28	0.3504
	121	0001-0422-0482	Ch1 471 413 22 19	0.1209	Ch2 471 413 22 19	0.2552	471 413 22 19	0.2425	471 413 22 19	0.3446	471 413 22 19	0.2467	471 413 22 19	0.2161
	122	0001-0403-0499	Ch1 486 398 27 10	0.08526	Ch2 486 398 27 10	0.117	486 398 27 10	0.1666	486 398 27 10	0.2167	486 398 27 10	0.2523	486 398 27 10	0.2525
	123	0001-0386-0519	Ch1 503 385 32 3	0.2371	Ch2 503 385 32 3	0.1743	503 385 32 3	0.3001	503 385 32 3	0.2033	503 385 32 3	0.2614	503 385 32 3	0.1419
	124	0001-0384-0547	Ch1 537 377 20 15	0.1393	Ch2 537 377 20 15	0.2089	537 377 20 15	0.2234	537 377 20 15	0.2635	537 377 20 15	0.3418	537 377 20 15	0.4207
	125	0001-0394-0551	Ch1 539 388 24 13	0.165	Ch2 539 388 24 13	0.2317	539 388 24 13	0.3027	539 388 24 13	0.3393	539 388 24 13	0.3637	539 388 24 13	0.5779
	126	0001-0393-0461	Ch1 444 388 34 10	0.1001	Ch2 444 388 34 10	0.1423	444 388 34 10	0.181	444 388 34 10	0.2272	444 388 34 10	0.2488	444 388 34 10	0.2946
	127	0001-0511-0561	Ch1 546 504 31 15	0.1038	Ch2 546 504 31 15	0.1264	546 504 31 15	0.1448	546 504 31 15	0.1546	546 504 31 15	0.3578	546 504 31 15	0.5366
	128	0001-0504-0711	Ch1 705 492 13 24	0.1356	Ch2 705 492 13 24	0.1722	705 492 13 24	0.1945	705 492 13 24	0.3014	705 492 13 24	0.2267	705 492 13 24	0.6618
	129	0001-0480-0747	Ch1 732 476 30 8	0.1398	Ch2 732 476 30 8	0.3053	732 476 30 8	0.1989	732 476 30 8	0.3999	732 476 30 8	0.288	732 476 30 8	0.519
	130	0001-0489-0464	Ch1 452 481 25 17	0.09591	Ch2 452 481 25 17	0.1522	452 481 25 17	0.1874	452 481 25 17	0.2261	452 481 25 17	0.3059	452 481 25 17	0.3421
	131	0001-0506-0447	Ch1 442 490 10 32	0.1505	Ch2 442 490 10 32	0.215	442 490 10 32	0.2655	442 490 10 32	0.2889	442 490 10 32	0.3002	442 490 10 32	0.7578
	132	0001-0431-0822	Ch1 811 417 23 28	0.1567	Ch2 811 417 23 28	0.1742	811 417 23 28	0.1869	811 417 23 28	0.2123	811 417 23 28	0.2303	811 417 23 28	0.397
	133	0001-0373-0722	Ch1 712 356 20 34	0.1198	Ch2 712 356 20 34	0.2668	712 356 20 34	0.1825	712 356 20 34	0.3007	712 356 20 34	0.2575	712 356 20 34	0.3217
	134	0002-0263-0444	Ch1 442 244 4 38	0.1326	Ch2 442 244 4 38	0.2148	442 244 4 38	0.173	442 244 4 38	0.3559	442 244 4 38	0.295	442 244 4 38	0.5549
	135	0002-0243-0532	Ch1 513 242 38 2	0.139	Ch2 513 242 38 2	0.2193	513 242 38 2	0.2822	513 242 38 2	0.3197	513 242 38 2	0.3448	513 242 38 2	0.4326
	136	0002-0250-0651	Ch1 636 247 31 7	0.137	Ch2 636 247 31 7	0.1118	636 247 31 7	0.1528	636 247 31 7	0.2132	636 247 31 7	0.2211	636 247 31 7	0.2372
	137	0002-0212-0670	Ch1 653 207 34 11	0.115	Ch2 653 207 34 11	0.1558	653 207 34 11	0.2172	653 207 34 11	0.3049	653 207 34 11	0.2986	653 207 34 11	0.4009
	138	0002-0215-0706	Ch1 695 205 23 21	0.216	Ch2 695 205 23 21	0.1779	695 205 23 21	0.244	695 205 23 21	0.2736	695 205 23 21	0.4077	695 205 23 21	0.3245
	139	0002-0298-0578	Ch1 571 281 14 35	0.1049	Ch2 571 281 14 35	0.1506	571 281 14 35	0.2419	571 281 14 35	0.3084	571 281 14 35	0.3318	571 281 14 35	0.4163
	140	0002-0315-0657	Ch1 642 307 30 17	0.1126	Ch2 642 307 30 17	0.1672	642 307 30 17	0.188	642 307 30 17	0.249	642 307 30 17	0.2572	642 307 30 17	0.2936
	141	0002-0294-0668	Ch1 652 284 33 20	0.1539	Ch2 652 284 33 20	0.2377	652 284 33 20	0.3079	652 284 33 20	0.3567	652 284 33 20	0.3704	652 284 33 20	0.3956
	142	0002-0282-0676	Ch1 664 276 25 12	0.1127	Ch2 664 276 25 12	0.1936	664 276 25 12	0.2374	664 276 25 12	0.2916	664 276 25 12	0.3243	664 276 25 12	0.4037
	143	0002-0264-0674	Ch1 669 251 11 27	0.1305	Ch2 669 251 11 27	0.1971	669 251 11 27	0.4238	669 251 11 27	0.5571	669 251 11 27		669 251 11 27	0.8106
	144	0002-0258-0768	Ch1 755 243 27 31	0.1439	Ch2 755 243 27 31	0.1872	755 243 27 31	0.2426	755 243 27 31	0.2258	755 243 27 31	0.3187	755 243 27 31	0.2895
	145	0002-0340-0766	Ch1 759 326 15 29	0.1114	Ch2 759 326 15 29	0.1376	759 326 15 29	0.1825	759 326 15 29	0.2013	759 326 15 29	0.2856	759 326 15 29	0.3421
	146	0002-0375-0757	Ch1 749 360 16 30	0.1282	Ch2 749 360 16 30	0.1258	749 360 16 30	0.1848	749 360 16 30	0.2345	749 360 16 30	0.2976	749 360 16 30	0.4652
	147	0002-0307-0561	Ch1 556 293 10 28	0.1146	Ch2 556 293 10 28	0.1557	556 293 10 28	0.1221	556 293 10 28	0.4995	556 293 10 28	0.8633	556 293 10 28	0.597
	148	0002-0320-0465	Ch1 458 305 15 31	0.1015	Ch2 458 305 15 31	0.1023	458 305 15 31	0.1483	458 305 15 31	0.1371	458 305 15 31	0.235	458 305 15 31	0.3242
	149	0002-0635-0787	Ch1 773 622 28 26	0.09117	Ch2 773 622 28 26	0.09916	773 622 28 26	0.1605	773 622 28 26	0.1643	773 622 28 26	0.2444	773 622 28 26	0.2382
	150	0002-0708-0832	Ch1 814 688 36 41	0.1531	Ch2 814 688 36 41	0.2591	814 688 36 41	0.1804	814 688 36 41	0.2067	814 688 36 41	0.2449	814 688 36 41	0.2736
	151	0002-0717-0847	Ch1 841 702 12 31	0.1126	Ch2 841 702 12 31	0.2056	841 702 12 31	0.1877	841 702 12 31	0.2602	841 702 12 31	0.2955	841 702 12 31	0.3205
	152	0002-0718-0859	Ch1 847 708 24 21	0.1583	Ch2 847 708 24 21	0.225	847 708 24 21	0.2448	847 708 24 21	0.2836	847 708 24 21	0.3146	847 708 24 21	0.3674
	153	0002-0767-0892	Ch1 880 750 25 35	0.1467	Ch2 880 750 25 35	0.1389	880 750 25 35	0.1928	880 750 25 35	0.1541	880 750 25 35	0.2449	880 750 25 35	0.2287
	154	0002-0804-0908	Ch1 884 790 48 28	0.1694	Ch2 884 790 48 28	0.3039	884 790 48 28	0.194	884 790 48 28	0.2834	884 790 48 28	0.2292	884 790 48 28	0.2952
	155	0002-0894-1001	Ch1 990 872 22 44	0.1062	Ch2 990 872 22 44	0.1383	990 872 22 44	0.1758	990 872 22 44	0.1159	990 872 22 44	0.2509	990 872 22 44	0.07454
	156	0002-0910-0879	Ch1 864 894 30 33	0.1167	Ch2 864 894 30 33	0.1971	864 894 30 33	0.2243	864 894 30 33	0.264	864 894 30 33	0.3115	864 894 30 33	0.3203
	157	0002-0939-0961	Ch1 942 931 38 16	0.1409	Ch2 942 931 38 16	0.1335	942 931 38 16	0.1796	942 931 38 16	0.1553	942 931 38 16	0.2358	942 931 38 16	0.2495
	158	0002-1000-1013	Ch1 1003 993 20 15	0.1117	Ch2 1003 993 20 15	0.1646	1003 993 20 15	0.1431	1003 993 20 15	0.2227	1003 993 20 15	0.2187	1003 993 20 15	0.2641
	159	0002-1016-0996	Ch1 984 1007 25 18	0.1244	Ch2 984 1007 25 18	0.1336	984 1007 25 18	0.1605	984 1007 25 18	0.1482	984 1007 25 18	0.1491	984 1007 25 18	0.1764
				FWHM		FWHM		FWHM		FWHM		FWHM		FWHM
	ROI #	RO manager name	line	tau-STED nano		tau-STED anti		raw STED nano		raw STED anti		CONF. nano		CONF. anti
			667 749 22 3	0.1036	682 762 6 17	0.1181	649 757 50 2	0.2365	655 762 43 21	0.3634	626 749 107 34	0.2869	637 765 83 13	0.349
			663 759 20 2	0.09683	670 762 25 9	0.1821	601 932 41 13	0.2392	602 937 43 9	0.1218	584 885 89 56	0.3295	599 930 58 22	0.2911
			664 769 27 2	0.1142	614 935 16 14	0.1257	613 911 32 11	0.2894	655 941 23 20	0.2095	500 6 51 17	0.3475	654 942 31 21	0.2102
			665 779 22 3	0.08833	618 908 27 20	0.1316	505 8 21 15	0.1748	498 6 22 11	0.2008	696 182 87 17	0.3879	495 0 40 34	0.4052
			643 896 3 16	0.08058	635 893 18 20	0.14	704 176 23 21	0.2124	692 258 27 8	0.2033	670 238 101 29	0.3216	689 256 41 24	0.2847
			625 911 22 12	0.09619	511 3 1 17	0.1291	695 252 22 17	0.1685	438 462 23 3	0.1768	426 452 117 37	0.3663	438 443 37 29	0.3002
			608 934 29 9	0.112	528 9 16 10	0.09784	452 481 30 3	0.2656	454 484 23 3	0.1749	198 606 49 87	0.3035	445 458 56 28	0.4517
			508 8 19 15	0.1246	510 12 18 11	0.1125	194 636 17 28	0.2142	454 467 25 12	0.1719	278 756 127 17	0.334	194 610 33 81	0.4213
			521 2 15 13	0.1558	697 193 23 12	0.1162	191 665 24 13	0.1813	186 656 27 6	0.1491	294 774 55 53	0.3474	290 765 68 11	0.4316
			523 22 13 13	0.1041	700 256 22 17	0.1049	217 666 26 16	0.2481	206 641 9 23	0.2328	198 852 87 15	0.292	280 762 61 76	0.4437
			701 255 12 9	0.1058	460 480 22 7	0.1429	305 768 38 6	0.2239	221 668 18 1	0.1591	482 886 111 5	0.34	205 847 54 13	0.359
			714 247 3 16	0.08504	445 459 10 12	0.1201	307 785 3 33	0.2314	304 774 29 9	0.3275	486 998 49 3	0.2831	487 885 118 10	0.4474
			464 477 16 15	0.133	464 467 17 11	0.1123	213 850 26 15	0.1828	312 800 31 13	0.3711	856 332 21 59	0.2854	852 328 10 68	0.2848
			211 648 11 5	0.1057	191 652 17 13	0.1377	507 890 42 11	0.2412	517 899 27 16	0.3633	987 152 7 29	0.2407	859 329 50 28	0.2787
			205 660 10 7	0.106	209 645 4 20	0.1508	495 991 17 15	0.1381	845 358 13 25	0.1853	925 203 43 7	0.2775	967 164 29 18	0.2244
			212 643 13 10	0.1194	192 655 16 15	0.1234	854 331 36 7	0.2494	873 368 25 19	0.1926	250 294 36 35	0.3158	932 197 18 20	0.3948
			226 664 12 8	0.1116	220 643 2 19	0.1108	806 205 24 14	0.2238	858 321 25 20	0.2727	162 381 24 29	0.2982	753 267 20 13	0.4012
			224 639 13 14	0.114	221 664 19 11	0.09924	535 157 22 9	0.2061	818 247 19 20	0.2288	167 411 39 22	0.3238	273 304 16 30	0.3173
			218 636 23 19	0.1094	293 810 15 13	0.1409	495 127 13 19	0.1653	802 210 27 7	0.2014	273 426 33 28	0.3012	246 308 21 20	0.2776
			314 762 24 12	0.1262	308 805 13 13	0.1554	510 114 23 10	0.2544	536 155 22 17	0.2178	315 470 31 22	0.3219	255 335 30 5	0.2777
			302 793 18 11	0.1242	309 778 21 6	0.1338	325 282 41 20	0.2791	497 154 19 16	0.2467	266 577 29 9	0.2183	162 388 29 17	0.3711
			321 789 16 14	0.1154	262 850 13 21	0.1499	52 174 23 26	0.211	494 126 17 17	0.2949	137 842 39 18	0.3779	174 416 24 13	0.446
			217 857 23 10	0.1191	219 859 21 4	0.129	135 387 26 33	0.3189	332 275 22 25	0.2087	107 939 44 22	0.3334	277 437 36 17	0.2396
			522 890 18 12	0.103	523 900 14 11	0.1024	156 373 13 31	0.2127	128 393 25 22	0.1904	93 289 32 10	0.2526	310 432 30 13	0.3026
			523 910 19 7	0.09416	523 903 19 15	0.1537	176 385 7 21	0.1927	142 377 28 14	0.2425	590 582 65 83	0.2845	279 568 17 27	0.3039
			497 995 16 9	0.1091	836 355 17 14	0.09374	182 655 8 21	0.1529	204 647 23 7	0.2056	690 900 81 77	0.4527	135 852 38 16	0.2831
			490 975 14 11	0.09023	842 359 22 22	0.1139	117 691 13 23	0.2419	100 670 21 29	0.3258	738 710 43 57	0.2881	112 927 16 19	0.2599
			852 353 14 17	0.1008	867 347 22 8	0.1283	98 681 30 6	0.2616	233 663 42 1	0.2886	746 710 95 47	0.3029	121 349 25 8	0.2903
			849 355 13 16	0.112	864 349 24 4	0.1605	240 660 22 10	0.1645	416 690 20 8	0.1971	846 502 81 3	0.2846	243 115 1 39	0.2623
			861 337 26 8	0.08172	845 363 14 15	0.1299	420 694 17 4	0.1609	386 837 18 17	0.2485	574 456 139 23	0.2768	253 151 9 26	0.2558
			850 354 8 15	0.1037	837 357 15 10	0.09106	389 838 18 1	0.09017	752 902 26 28	0.2465	770 22 109 75	0.3922	333 39 21 18	0.3217
			864 336 18 2	0.1153	779 224 18 14	0.1435	572 943 10 8	0.1297	822 798 37 9	0.3307	270 894 27 33	0.2732	93 289 30 9	0.2901
			799 207 38 12	0.1129	539 154 16 14	0.1329	593 926 34 12	0.2589	936 930 29 2	0.3794	158 462 57 51	0.3365	598 604 41 63	0.3282
			495 129 14 13	0.129	498 163 27 4	0.1301	763 909 25 17	0.2553	943 905 24 12	0.2416	114 466 49 75	0.3106	698 940 77 35	0.455
			509 114 22 6	0.09777	500 124 10 21	0.1573	828 799 31 1	0.2314	24 504 25 1	0.1863	788 210 67 35	0.3526	742 710 39 93	0.4353
			536 158 18 6	0.1125	320 280 29 3	0.1338	806 758 24 5	0.1826	593 624 34 12	0.1916	746 214 71 105	0.308	844 534 71 29	0.6238
			534 122 13 11	0.07928	152 376 21 18	0.1468	936 907 32 15	0.227	690 919 69 25	0.5984	670 956 83 3	0.3827	860 488 51 31	0.3103
			333 279 24 25	0.1169	214 639 8 24	0.1222	605 622 21 19	0.1928	759 728 6 28	0.2059	698 902 53 45	0.3808	614 412 79 57	0.4954
			321 282 28 3	0.09017	79 726 25 6	0.1404	710 940 47 9	0.4398	767 731 46 12	0.3209	738 894 11 49	0.3048	778 14 77 83	0.4835
			320 285 16 16	0.1022	98 682 31 14	0.1332	694 918 47 28	0.3084	838 471 33 6	0.1945	662 614 41 51	0.3814	260 896 55 19	0.2789
			308 307 30 4	0.1074	120 663 10 33	0.1808	756 727 13 25	0.2133	859 506 39 1	0.2466	636 562 95 15	0.2576	142 478 3 61	0.3421
			48 187 36 6	0.1292	231 661 49 4	0.1687	773 730 26 12	0.2226	632 459 35 2	0.2591	486 388 65 29	0.343	168 464 53 47	0.3092
			172 388 16 16	0.07981	414 683 23 18	0.1435	760 755 28 10	0.1648	789 57 39 5	0.2013	622 116 79 41	0.3002	800 210 31 35	0.3374
			155 376 15 26	0.1174	380 845 32 1	0.1672	860 502 30 1	0.1267	801 41 35 20	0.2515	572 0 93 51	0.4889	105 412 26 7	0.2501
			155 388 3 28	0.1108	569 939 13 22	0.116	863 482 37 13	0.2429	264 895 27 18	0.1454	904 102 95 27	0.3759	260 249 63 6	0.299
			184 654 8 23	0.07616	767 908 11 18	0.1264	625 463 38 8	0.2118	165 477 18 12	0.0565	586 240 13 63	0.3334	726 880 25 77	0.4042
			127 689 6 25	0.1236	830 782 22 6	0.1109	632 442 26 24	0.2272	179 479 23 10	0.1082	654 400 61 87	0.392	666 612 33 61	0.4549
			227 665 55 2	0.09997	800 769 24 9	0.08696	638 441 33 9	0.2222	97 409 35 3	0.2262	436 604 35 65	0.3294	655 563 54 5	0.413
			424 690 15 11	0.05327	603 620 24 15	0.1198	639 427 43 4	0.1789	272 229 41 11	0.1575	510 602 93 5	0.3463	654 111 26 44	0.3982
			562 942 32 12	0.08764	699 911 41 1	0.1121	792 63 39 1	0.2196	705 895 27 21	0.176	142 886 109 27	0.3639	566 29 57 27	0.4589
			594 927 30 7	0.07242	713 936 37 1	0.1203	811 35 18 29	0.2257	676 626 19 37	0.2197	660 880 69 79	0.2952	631 15 14 42	0.3201
			764 910 29 9	0.1368	705 921 30 32	0.1095	263 898 34 23	0.208	666 558 41 12	0.2211	716 238 83 17	0.3292	922 110 64 37	0.314
			820 752 1 17	0.1138	707 921 15 18	0.169	171 487 32 1	0.188	676 538 21 23	0.1919	450 306 109 29	0.4144	558 243 61 62	0.4138
			830 801 31 1	0.1078	773 732 26 13	0.1464	809 211 12 29	0.1554	693 550 20 17	0.1965	590 828 91 67	0.3381	659 430 35 56	0.4167
			940 895 27 25	0.09093	630 458 46 1	0.08329	782 242 4 42	0.2235	651 122 33 30	0.3946	102 72 59 37	0.3096	442 610 23 58	0.3452
			693 917 51 2	0.1114	627 428 44 22	0.1328	709 951 26 11	0.1661	491 390 57 22	0.3568	112 54 87 39	0.4888	540 583 12 53	0.3129
			751 723 22 27	0.1041	797 51 22 17	0.1144	712 929 29 5	0.1785	614 11 25 1	0.1425	334 408 31 55	0.3071	172 882 40 40	0.4292
			632 457 19 21	0.1135	805 44 30 4	0.1116	731 910 17 16	0.1155	638 8 10 24	0.1765	518 522 105 97	0.3118	686 884 14 86	0.3976
			637 442 18 23	0.1141	264 892 31 25	0.113	664 639 44 14	0.2871	928 101 33 15	0.3186	770 940 111 67	0.3751	733 232 44 34	0.263
			644 443 21 5	0.1117	163 473 27 24	0.1366	668 563 29 4	0.1509	562 259 34 21	0.2888	182 168 89 11	0.3359	482 272 41 42	0.3961
			649 429 26 1	0.1167	175 471 29 22	0.1433	480 392 73 17	0.346	663 433 41 50	0.3521	278 296 33 73	0.2748	586 846 105 33	0.3269
			809 36 25 19	0.1054	785 215 60 15	0.1428	646 125 35 16	0.1897	435 624 26 16	0.192	406 372 15 69	0.2952	112 70 53 41	0.3426
			797 64 25 1	0.1277	721 900 36 30	0.1495	593 8 21 30	0.2385	539 593 14 27	0.2251	610 420 57 35	0.2544	128 54 61 39	0.5493
			800 34 3 22	0.07027	677 630 19 31	0.1509	927 96 34 24	0.2126	673 916 26 16	0.1616	674 614 67 19	0.2603	333 387 37 85	0.393
			268 896 26 10	0.101	650 131 42 10	0.124	566 258 18 39	0.1629	744 235 19 26	0.1788	926 424 61 107	0.4072	528 545 62 68	0.3725
			130 498 29 8	0.1123	620 7 22 11	0.111	644 446 65 22	0.3043	465 695 26 3	0.1113			790 959 78 25	0.4913
			168 482 47 12	0.1133	642 10 6 19	0.1022	425 635 33 5	0.1591	616 855 37 21	0.1992			194 165 47 34	0.3579
			571 352 53 39	0.1084	632 3 34 7	0.1001	535 589 22 37	0.2315	117 89 49 1	0.2473			242 164 36 58	0.2421
			712 916 18 18	0.108	617 20 17 12	0.1036	169 889 44 18	0.2677	137 61 40 18	0.346			285 312 16 40	0.2579
			735 907 15 20	0.09258	653 441 29 6	0.09895	677 906 21 25	0.2506	313 423 64 3	0.245			399 379 12 56	0.3152
			661 627 41 20	0.135	668 449 33 17	0.1461	746 232 22 27	0.2086	395 640 16 28	0.175			937 434 29 80	0.4123
			492 403 57 4	0.159	541 582 17 52	0.1221	485 293 23 19	0.2405	531 592 26 28	0.1766
			489 395 60 18	0.1627	676 922 30 1	0.1402	490 315 26 15	0.1502	543 577 42 10	0.2446
			660 113 4 39	0.1094	734 241 39 10	0.1222	617 847 32 34	0.2103	823 947 41 26	0.1977
			612 24 28 10	0.09594	128 83 36 11	0.1301	129 66 53 1	0.2993	202 161 35 19	0.2141
			626 2 7 18	0.08249	162 52 34 29	0.1259	123 87 29 10	0.1261	247 184 24 15	0.1815
			595 12 26 25	0.1285	90 215 13 19	0.1146	531 575 50 17	0.2032	284 331 23 7	0.1905
			926 102 44 8	0.116	329 421 29 1	0.1236	810 948 14 54	0.2375	395 397 18 16	0.2392
			658 435 39 5	0.09385	354 429 17 3	0.09444	198 168 37 5	0.2464	408 417 18 7	0.1469
			670 437 1 21	0.1079	328 430 20 2	0.1104	280 327 33 15	0.2053	941 452 26 39	0.2793
			674 443 26 7	0.1007	532 600 24 13	0.09499	382 397 45 17	0.1856
			669 457 28 5	0.1014	543 586 24 9	0.1249	626 430 14 27	0.1539
			527 595 37 13	0.09955	816 961 29 14	0.1579	690 626 26 3	0.1777
			669 908 39 27	0.1088	205 164 30 13	0.1578	945 455 29 41	0.3699
			732 241 44 10	0.1131	249 180 23 18	0.09257
			734 241 39 10	0.1222	234 182 31 5	0.1006
			615 864 22 5	0.1102	292 318 3 28	0.1689
			121 90 37 3	0.08765	366 398 24 3	0.07208
			145 62 25 17	0.09307	394 403 22 3	0.1266
			154 47 11 23	0.0798	392 415 15 20	0.08592
			352 432 19 7	0.08061	405 419 28 3	0.1161
			343 435 9 9	0.05967	940 459 23 26	0.1514
			555 572 11 20	0.1018	960 456 12 27	0.09995
			563 586 9 16	0.1083	918 468 22 20	0.1159
			809 962 8 32	0.1017
			822 943 20 20	0.1111
			820 976 23 13	0.1089
			806 957 40 20	0.09345
			202 179 38 1	0.1073
			211 168 27 1	0.08374
			293 325 7 20	0.09932
			386 393 44 19	0.1173
			629 430 11 20	0.08889
			965 454 5 32	0.122
			939 474 29 7	0.1108
	Figure 2G	PSD-95 size: Tau STED PSD antibody 594 vs nano 635			Figure 2k	PSD anti 647N vs nano 580 tau-STED resolution: PSD95 size
		Nanobody	Antibody				Nanobody	Antibody
		Area	Area			Image 1	Area	Area
		0.0124	0.0046				0.006	0.0294
		0.0294	0.0041				0.0166	0.0932
		0.0284	0.0015				0.0147	0.1046
		0.0377	0.0072				0.0049	0.0412
		0.0506	0.0015				0.0068	0.0442
		0.0015	0.0274				0.0079	0.0227
		0.0279	0.0346				0.0359	0.0513
		0.0553	0.0015				0.0276	0.0068
		0.0331	0.0046				0.0461	0.0525
		0.0207	0.031				0.0162	0.0325
		0.0201	0.0062				0.0068	0.0347
		0.0062	0.0041				0.0143	0.0174
		0.0041	0.0026				0.0117	0.0449
		0.0031	0.0026				0.0049	0.0038
		0.0181	0.0031				0.0268	0.0374
		0.0341	0.0041				0.0091	0.0042
		0.0191	0.1116				0.0038	0.0506
		0.0067	0.0015				0.0208	0.0038
		0.015	0.0015				0.0366	0.0185
		0.0413	0.0015				0.0117	0.0321
		0.0015	0.0191				0.0125	0.0223
		0.0207	0.0062				0.0215	0.0763
		0.0212	0.046				0.0132	0.04
		0.062	0.1183				0.0359	0.0068
		0.0243	0.0496				0.0098	0.0336
		0.0103	0.017				0.0121	0.0242
		0.0165	0.0015				0.0208	0.0608
		0.0015	0.0434				0.0094	0.0517
		0.0356	0.0506				0.0064	0.0042
		0.0129	0.0124				0.0083	0.0336
		0.0021	0.0067				0.0147	0.0245
		0.0403	0.0589				0.0125	0.0476
		0.0279	0.0997				0.026	0.0404
		0.0346	0.0026				0.0094	0.0038
		0.0341	0.0077				0.0181	0.006
		0.0398	0.0222				0.0177	0.0072
		0.0356	0.0052				0.0162	0.006
		0.0367	0.0015				0.0495	0.006
		0.0015	0.0021				0.0091	0.02
		0.0434	0.079				0.0038	0.0042
		0.0067	0.0015				0.0177	0.0087
		0.0021	0.0759				0.0174	0.0321
		0.0088	0.0129				0.0125	0.0223
		0.0331	0.0077				0.0064	0.0177
		0.0134	0.0031				0.0076	0.0072
		0.0232	0.0046				0.0094	0.0453
		0.0093	0.0088				0.0128	0.0166
		0.0119	0.0377				0.0529	0.0106
		0.0015	0.0263				0.0306	0.0544
		0.0026	0.0052				0.0125	0.0502
		0.0522	0.0269				0.0083	0.0461
		0.0129	0.0046				0.0264	0.0544
		0.0124	0.0372				0.0174	0.0159
		0.0072	0.063				0.0223	0.0113
		0.0413	0.0021				0.0166	0.0298
		0.0201	0.0139				0.0068	0.0283
		0.0248	0.0088				0.0091	0.0563
		0.0651	0.095				0.0042	0.0268
		0.0212	0.0031				0.0294	0.0245
		0.046	0.094				0.0042	0.0438
		0.0196	0.0021				0.0155	0.0442
		0.0341	0.1079				0.0057	0.0091
		0.0052	0.0129				0.006	0.0438
		0.0139	0.0031				0.0174	0.0276
		0.0222	0.0067				0.0091	0.0177
		0.0522	0.0015				0.0166	0.0076
		0.046	0.0031				0.0132	0.0136
		0.0186	0.0026				0.0242	0.0385
		0.0072	0.0031				0.0155	0.0532
		0.0191	0.0026				0.0264	0.0196
		0.0026	0.0021				0.0143	0.0238
		0.0491	0.0015				0.0453	0.0294
		0.0145	0.0341				0.0408	0.0072
		0.016	0.0289				0.0072	0.0204
		0.0336	0.0026				0.0578	0.0596
		0.0145	0.0103				0.0143	0.0177
		0.0258	0.0811				0.0106	0.0038
		0.0372	0.0253				0.0113	0.0076
		0.0119	0.0124				0.0042	0.0038
		0.0315	0.0542				0.0166	0.0106
		0.0279	0.0584				0.0242	0.0627
		0.0635	0.0015				0.014	0.0087
		0.0263	0.0382				0.0102	0.0038
		0.0046	0.0207				0.0042	0.0344
		0.0067	0.0036				0.0944	0.0381
		0.0015	0.0351				0.0196	0.0279
		0.0052	0.0015				0.0045	0.0298
		0.0289	0.0733				0.0181	0.0091
		0.0093	0.1596				0.0076	0.0506
		0.0021	0.0036				0.0076	0.0574
		0.0021	0.3089				0.0147	0.094
		0.0036	0.0857				0.0438	0.2382
		0.0263	0.0434				0.0094	0.0083
		0.0119	0.0046				0.0049	0.0891
		0.0165	0.0387				0.0162	0.0083
		0.0263	0.0057				0.0328	0.0057
		0.0077	0.0145				0.0128	0.0125
		0.0021	0.0083				0.017	0.0627
		0.0062	0.1653				0.0208	0.0291
		0.0015	0.0909				0.0143	0.0177
		0.0015	0.016				0.0038	0.0038
		0.0568	0.0098				0.0045	0.0193
		0.015	0.0098				0.0242	0.0291
		0.0258	0.0015				0.0042	0.0045
		0.0093	0.0165				0.0506	0.0038
		0.03	0.0274				0.0396	0.0042
		0.0026	0.0201				0.0136	0.0189
		0.0114	0.0646				0.0064	0.0227
		0.0108	0.1462				0.04	0.0049
		0.0103	0.0434				0.0151	0.0057
			0.0625				0.0193	0.0072
			0.0129				0.034	0.0196
			0.109				0.0064	0.0181
			0.0041				0.0196	0.04
			0.0103				0.0427	0.0091
			0.0367				0.0268	0.0204
			0.0909				0.0102	0.0083
			0.1395				0.006	0.0389
			0.1477				0.0272	0.0117
			0.0687				0.0193	0.0204
			0.015				0.0464	0.0143
			0.0015				0.0049	0.0166
			0.0795				0.0321	0.023
			0.015				0.0049	0.0072
			0.0041				0.0045	0.0619
			0.0021				0.0053	0.0691
			0.0067				0.0038	0.0143
			0.0274				0.0083	0.026
			0.0015				0.0106	0.0234
			0.1813				0.0306	0.0328
			0.0119				0.0076	0.0162
			0.0883				0.0102	0.0215
			0.0026				0.0128	0.0057
			0.0708				0.0091	0.0461
			0.0356				0.0057	0.0068
			0.0103				0.0117	0.0064
			0.0248				0.0109	0.031
			0.0666				0.0442	0.014
			0.0749				0.0076	0.0268
			0.0207				0.0117	0.0079
			0.0031				0.0053	0.0287
			0.017				0.031	0.0072
			0.0103				0.0053	0.0038
			0.0015				0.0049	0.0083
			0.0305				0.0042	0.0057
			0.0325				0.017	0.0155
			0.0093				0.0211	0.3115
			0.1426				0.0117	0.0234
			0.0041				0.0038	0.014
			0.0733				0.0162	0.0079
			0.0021				0.0053	0.0721
			0.0036				0.006	0.0234
			0.0976				0.0045	0.017
			0.0258				0.0038	0.0362
			0.0362				0.0049	0.0525
			0.0041				0.0125	0.006
			0.0263				0.0396	0.0298
			0.1281				0.0045	0.0098
			0.032				0.0083	0.0076
			0.0083				0.0238	0.0042
			0.0145				0.04	0.0087
			0.0015				0.0483	0.0045
			0.0356				0.0053	0.0038
			0.0537				0.0076	0.0434
			0.0878				0.0249	0.0045
			0.03				0.0128	0.0344
			0.0393				0.006	0.0362
			0.0134				0.0185	0.0208
			0.0997				0.0143	0.0045
			0.0083				0.0106	0.0068
			0.0119				0.0057	0.0328
			0.0253				0.0177	0.0412
			0.0103				0.0128	0.0215
			0.0026				0.0359	0.0072
			0.0212				0.0109	0.0042
			0.0145				0.0106	0.0457
			0.0036				0.0038	0.034
			0.0015				0.0045	0.0347
			0.0031				0.0204	0.014
			0.0057				0.0136	0.051
			0.0015				0.0038	0.0064
			0.0052				0.0042	0.0706
			0.0129				0.0211	0.0151
			0.1353				0.0181	0.0427
			0.017				0.0661	0.0302
			0.0176				0.0125	0.0057
			0.0139				0.0049	0.0045
			0.1901				0.0064	0.0042
			0.0057				0.0479	0.0155
			0.0212				0.04	0.0057
			0.0031				0.0166	0.0106
			0.0103				0.006	0.0268
			0.0041				0.0317	0.0238
			0.0899				0.0049	0.0374
			0.0015				0.0072	0.0544
			0.0837				0.0132	0.0272
			0.0026				0.0121	0.1121
			0.0083				0.006	0.0045
			0.0253				0.0042	0.0038
			0.0026				0.0083	0.0219
			0.0413				0.0121	0.0057
			0.0026				0.0513	0.0106
			0.0021				0.0819	0.0038
			0.0026				0.0245	0.02
							0.0079	0.0325
	Image 2						0.0045	0.0532
		Nanobody	Antibody				0.0087	0.0253
		Area	Area				0.0045	0.034
		0.015	0.0088				0.0162	0.0159
		0.03	0.0098				0.017	0.0038
		0.0103	0.0088				0.0189	0.0109
		0.0212	0.0728				0.0094	0.0042
		0.0062	0.0511				0.0049	0.0151
		0.0408	0.0077				0.0091	0.0517
		0.0315	0.0072				0.0109	0.0506
		0.03	0.0759				0.0408	0.0177
		0.0403	0.0119				0.0517	0.0664
		0.0305	0.0465				0.0038	0.0132
		0.0377	0.0398				0.0038	0.0147
		0.0604	0.0635				0.0042	0.0438
		0.0444	0.0212				0.0193	0.0072
		0.0506	0.0077				0.0038	0.0166
		0.0108	0.0728				0.0083	0.094
		0.0114	0.0186				0.0053	0.0076
		0.0083	0.0393				0.0185	0.0959
		0.0067	0.0201				0.0079	0.0347
		0.0098	0.0671				0.0276	0.0189
		0.046	0.1064				0.0412	0.0162
		0.0212	0.0987				0.0219	0.0234
		0.0217	0.1043				0.0106	0.0121
		0.0367	0.0176				0.0094	0.006
		0.0455	0.0284				0.0196	0.0566
		0.0439	0.0114				0.0177	0.0736
		0.0083	0.1033				0.0193	0.0038
		0.0176	0.0196				0.0064	0.0351
		0.0129	0.0248				0.0359	0.0374
		0.0279	0.0057				0.0623	0.0079
		0.0191	0.0847				0.0378	0.0072
		0.0222	0.0279				0.0883	0.0053
		0.0573	0.0599				0.0045	0.0487
		0.0052	0.0362				0.0076	0.0242
		0.0114	0.0119				0.0083	0.0091
		0.0119	0.0176				0.0219	0.0268
		0.0062	0.0935				0.0427	0.0242
		0.0248	0.0702				0.0351	0.0325
		0.0584	0.0248				0.0193	0.0362
		0.0119	0.0248				0.0083	0.006
		0.0238	0.0067				0.0068	0.0563
		0.0284	0.032				0.0294	0.0249
		0.0114	0.0387				0.0208	0.0053
		0.0424	0.0212				0.0302	0.0211
		0.0325	0.0227				0.0072	0.0336
		0.031	0.0098				0.0113	0.0664
		0.0449	0.0057				0.0068	0.0936
		0.0279	0.0057				0.0045	0.0193
		0.0176	0.0367				0.0117	0.0132
		0.0279	0.0914				0.0042	0.0072
		0.0284	0.0852				0.0064	0.0181
		0.0258	0.0754				0.0393	0.023
		0.0072	0.0072				0.0132	0.0109
		0.0496	0.0072				0.0321	0.0076
		0.0155	0.0713				0.0132	0.0279
		0.0356	0.031				0.0245	0.0483
		0.031	0.0145				0.0076	0.0287
		0.0155	0.0052				0.0042	0.0627
		0.0305	0.0532				0.0544	0.0083
		0.0212	0.0145				0.017	0.0038
		0.0393	0.0274				0.0415	0.0098
		0.0108	0.0331				0.0355	0.0042
		0.0496	0.1178				0.0079	0.0279
		0.0062	0.0232				0.0257	0.0087
		0.0367	0.0072				0.0057	0.0079
		0.0145	0.0263				0.0049	0.0045
		0.0408	0.048				0.0193	0.0325
		0.0108	0.0093				0.0249	0.0151
		0.0201	0.0744				0.0098	0.077
		0.0315	0.079				0.0393	0.0208
		0.0553	0.0894				0.0091	0.0136
		0.0408	0.0341					0.0049
		0.0243	0.0176					0.0064
		0.015	0.0279					0.0053
		0.0356	0.0635					0.026
		0.0207	0.0398					0.0045
		0.0067	0.1141					0.006
		0.0325	0.1348					0.0117
		0.0444	0.0408					0.0106
		0.0305	0.0232					0.0151
		0.0847	0.0145					0.0196
		0.0181	0.0165					0.0177
		0.0465	0.0196					0.0245
		0.0475	0.0547					0.0083
		0.046	0.0134					0.0109
		0.0124	0.0072					0.0257
		0.0253	0.0243					0.0162
		0.0217	0.1193					0.0143
		0.0274	0.0186					0.0147
		0.0356	0.017					0.0245
		0.015	0.017					0.0344
		0.0243	0.0764					0.0525
		0.0398	0.0108					0.0083
		0.0201	0.0108					0.0159
		0.0139	0.0052					0.0204
		0.0248	0.126					0.0042
		0.0196	0.0057					0.0159
		0.0191	0.0362					0.0038
		0.0279	0.0522					0.0109
		0.0274	0.0191					0.0098
		0.0289	0.0522					0.014
		0.0186	0.0145					0.0136
		0.062	0.0057					0.006
		0.0201	0.0181					0.0076
		0.0449	0.0227					0.0317
		0.0155	0.0547					0.0045
		0.046	0.0522					0.0087
		0.0243	0.0083					0.0253
		0.0145	0.062					0.0106
		0.0408	0.0057					0.0132
		0.0207	0.0666					0.0136
		0.0227	0.1038					0.0166
		0.0181	0.0914					0.0042
		0.0176	0.0816					0.0109
		0.0207	0.032					0.0204
		0.0124	0.0083					0.0094
		0.03	0.0279					0.0049
		0.017	0.047					0.0053
		0.0331	0.0382					0.0204
		0.0253	0.0248					0.0045
		0.0145	0.1555					0.0155
		0.0062	0.0077					0.0328
		0.0165	0.0114					0.0276
		0.0212	0.0511					0.0162
		0.0227	0.0119					0.0442
		0.0134	0.1508					0.1476
		0.0248	0.0232					0.0102
		0.046	0.0052					0.0332
		0.0072	0.0057					0.0264
		0.0186	0.0511					0.0049
		0.0243	0.0511					0.0408
			0.0129					0.0045
			0.0263					0.0449
			0.0098					0.0404
			0.0129					0.0264
			0.1224					0.0502
			0.0057					0.006
			0.0083					0.014
			0.0222					0.0038
			0.0165					0.0064
			0.0258					0.0287
			0.0186					0.0091
			0.03					0.0245
			0.0072					0.0042
			0.0108					0.0042
			0.0806					0.0238
			0.0062					0.0166
			0.0269					0.0094
			0.0263					0.0653
			0.0248					0.0253
			0.0072					0.0438
			0.0103					0.0279
			0.0594					0.0068
			0.0176					0.0053
			0.0609					0.0064
			0.0274					0.0532
			0.0119					0.0068
			0.0336					0.0347
			0.0057					0.0242
			0.0062					0.0053
			0.0114					0.023
			0.0077					0.0253
			0.0532					0.0185
			0.0052					0.0064
			0.064					0.1102
			0.0103					0.0378
			0.0279					0.0064
			0.0527					0.0279
			0.0052					0.017
			0.0258					0.0291
			0.1193					0.0068
			0.0196					0.0049
			0.0403					0.1993
			0.0139					0.006
			0.079					0.014
			0.0455					0.0464
			0.0083					0.0064
			0.0062					0.0219
			0.0155					0.0102
			0.0088					0.026
			0.0108					0.0215
			0.0506					0.0404
			0.0723					0.0174
			0.0124					0.0117
			0.0062					0.0064
			0.0429					0.0049
			0.0382					0.1314
			0.0666					0.0109
			0.0372					0.006
			0.0098					0.1133
			0.0671					0.0483
			0.0687					0.0544
			0.0057					0.0162
			0.0103					0.0098
			0.0362					0.0513
			0.0139					0.0196
			0.0103					0.0298
			0.0393					0.0355
			0.0547					0.0072
			0.016					0.0064
			0.0362					0.0083
			0.0455					0.014
			0.0057					0.0162
			0.016					0.0461
			0.0506					0.0381
			0.0439					0.0038
			0.0212					0.0336
			0.0356					0.0079
			0.032					0.0279
			0.0806					0.023
			0.0547					0.014
			0.0785					0.0038
			0.0098					0.0087
			0.015					0.0208
								0.0227
	Image 3							0.023
		Nanobody	Antibody					0.0109
		Area	Area					0.0264
		0.0341	0.0599					0.0087
		0.031	0.0134					0.0721
		0.0093	0.0563					0.0355
		0.0253	0.0651					0.0117
		0.0114	0.0486					0.0506
		0.0062	0.0124					0.0076
		0.0377	0.0145					0.0076
		0.031	0.0186					0.0442
		0.0057	0.0072					0.0049
		0.0418	0.0594					0.0374
		0.0341	0.0072					0.0238
		0.0238	0.0816					0.0328
		0.0207	0.0919					0.0279
		0.0408	0.0826					0.0189
		0.0222	0.0429					0.0189
		0.0362	0.0263					0.0359
		0.0134	0.0114					0.0057
		0.0372	0.016					0.0098
		0.0052	0.0088					0.0359
		0.0093	0.0057					0.0072
		0.0191	0.0093					0.0355
		0.0098	0.1405					0.0189
		0.0093	0.0785					0.0057
		0.0083	0.0155					0.0098
		0.0279	0.0181					0.0083
		0.0124	0.0176					0.0332
		0.0496	0.0052					0.0038
		0.0284	0.0093					0.0042
		0.0129	0.0336					0.0094
		0.0067	0.0511					0.0151
		0.0119	0.0542					0.0113
		0.0258	0.0139					0.0038
		0.0098	0.0682					0.0045
		0.0181	0.0362					0.0098
		0.0212	0.0671					0.0948
		0.0263	0.0207					0.0189
		0.0077	0.0232					0.0211
		0.0372	0.0057					0.0136
		0.0279	0.0465					0.0351
		0.0201	0.0315					0.0166
		0.0207	0.2474					0.0234
		0.0232	0.0119					0.0042
		0.0196	0.0134					0.0147
			0.124					0.0283
			0.1265					0.0087
			0.0568					0.0162
			0.0444					0.0253
			0.0134					0.0578
			0.0656					0.0313
			0.0274					0.0151
			0.0176					0.0181
			0.031					0.0109
			0.1038					0.0268
			0.0346					0.0491
			0.1193					0.023
			0.0377
			0.0165				Nanobody	Antibody
			0.0207			Image 2	area	area
			0.0682				0.0064	0.0291
			0.0387				0.0057	0.0359
			0.0305				0.0627	0.0181
			0.0491				0.0091	0.0317
			0.0263				0.06	0.0302
			0.1105				0.0072	0.0091
			0.0594				0.0698	0.0362
			0.0372				0.0774	0.0559
			0.0883				0.0042	0.0966
			0.0377				0.0064	0.0223
			0.0728				0.0121	0.0102
			0.0289				0.0038	0.0091
			0.0305				0.0076	0.0151
			0.1079				0.0272	0.0513
			0.0677				0.0162	0.04
			0.0837				0.0196	0.0159
			0.0331				0.0245	0.0109
			0.0635				0.0177	0.1744
			0.0413				0.0174	0.0053
			0.0547				0.0072	0.0038
			0.0749				0.0038	0.0042
			0.0584				0.0336	0.026
			0.0501				0.0083	0.0053
			0.048				0.026	0.0453
			0.0129				0.0834	0.2276
			0.0367				0.0087	0.0147
			0.0837				0.0094	0.0113
			0.0837				0.0396	0.0193
			0.0651				0.0174	0.0661
			0.0821				0.0094	0.0117
			0.0408				0.0106	0.0434
			0.0139				0.0128	0.0166
			0.0491				0.0211	0.0102
			0.0129				0.0672	0.0404
			0.0945				0.0083	0.017
			0.0578				0.0125	0.017
			0.0811				0.0468	0.0057
			0.093				0.0393	0.0106
			0.078				0.0068	0.0438
			0.0145				0.0211	0.0461
			0.0568				0.0128	0.0042
			0.0108				0.0068	0.0627
			0.0749				0.023	0.0902
			0.0408				0.0227	0.08
			0.0072				0.0457	0.0721
			0.0506				0.0125	0.0125
			0.0382				0.017	0.0189
			0.0067				0.0045	0.0298
			0.0434				0.0038	0.0189
			0.0052				0.0283	0.0045
			0.0176				0.0045	0.054
			0.1059				0.0166	0.0529
			0.0052				0.0487	0.0117
	Image 4						0.0128	0.0185
		Nanobody	Antibody				0.0328	0.043
		Area	Area				0.0045	0.1374
		0.0413	0.0496				0.0064	0.0612
		0.0279	0.0212				0.0113	0.0234
		0.0398	0.0108				0.0442	0.0079
		0.0072	0.0067				0.0147	0.0596
		0.0289	0.0222				0.0042	0.0049
		0.0248	0.0217				0.0064	0.0076
		0.0346	0.0067				0.0102	0.0076
		0.0088	0.0083				0.0064	0.0083
		0.0253	0.0114				0.0072	0.0695
		0.0367	0.0083				0.0094	0.0242
		0.0331	0.0124				0.0857	0.0136
		0.0289	0.0139				0.0204	0.0638
		0.0661	0.0077				0.034	0.0087
		0.0439	0.0145				0.0109	0.0091
		0.062	0.0052				0.0189	0.0445
		0.0227	0.0165				0.0042	0.0087
		0.0139	0.0119				0.0102	0.0276
		0.0139	0.0119				0.0559	0.0177
		0.0362	0.0253				0.0185	0.0121
		0.0516	0.1095				0.0427	0.0532
		0.0372	0.0072				0.0068	0.0374
		0.047	0.0351				0.0072	0.0566
		0.0212	0.0067				0.0057	0.0045
		0.0088	0.0062				0.0117	0.057
		0.0243	0.0222				0.0049	0.0177
		0.0057	0.0496				0.0072	0.0366
		0.0077	0.0062				0.02	0.0098
		0.03	0.0382				0.0264	0.0053
		0.0155	0.0103				0.0087	0.0045
		0.03	0.0801				0.0381	0.063
		0.0558	0.0108				0.0045	0.0049
		0.0243	0.0057				0.0057	0.0147
		0.0325	0.0718				0.0234	0.1895
		0.0176	0.2061				0.0038	0.0076
		0.0305	0.0057				0.0064	0.0336
		0.016	0.0072				0.0087	0.0517
		0.0093	0.0191				0.006	0.0249
		0.0207	0.0165				0.0109	0.014
		0.0238	0.0832				0.0053	0.0076
		0.0108	0.0201				0.0064	0.0623
		0.0289	0.0687				0.0087	0.017
		0.0413	0.1353				0.0121	0.1031
		0.0067	0.0067				0.0517	0.043
		0.0191	0.0227				0.0374	0.0106
		0.0217	0.1534				0.0442	0.0079
		0.0181	0.0883				0.0109	0.0249
		0.0139	0.0429				0.0102	0.0321
		0.0052	0.0067				0.0445	0.0653
		0.0486	0.0077				0.0053	0.0653
		0.0134	0.0134				0.0536	0.0102
		0.0222	0.0103				0.1276	0.0094
		0.0393	0.0067				0.0094	0.0091
		0.0356	0.031				0.0042	0.04
		0.0393	0.0186				0.0049	0.0049
		0.0449	0.015				0.0404	0.0336
		0.03	0.017				0.0234	0.0042
		0.0403	0.0093				0.017	0.0102
		0.0728	0.0052				0.0042	0.0381
		0.0403	0.0134				0.0177	0.0151
		0.0408	0.0222				0.0121	0.0038
		0.0682	0.0646				0.0049	0.0076
		0.0181	0.0341				0.0038	0.1057
		0.0305	0.0077				0.0181	0.0125
		0.0362	0.1141				0.0076	0.0328
		0.0424	0.0191				0.0125	0.0313
		0.0088	0.0062				0.014	0.0479
		0.0315	0.0542				0.0393	0.0042
		0.0191	0.0279				0.0449	0.0227
		0.0227	0.0124				0.0381	0.0646
		0.0728	0.0253				0.0068	0.0204
		0.0088	0.0114				0.0464	0.0487
		0.0258	0.0713				0.0563	0.0083
		0.0346	0.0387				0.0072	0.0159
		0.017	0.0139				0.0211	0.0396
		0.0356	0.0139				0.0042	0.0638
		0.016	0.0315				0.0098	0.0502
		0.0222	0.0475				0.0106	0.0279
		0.016	0.0062				0.0102	0.0159
		0.0434	0.0134				0.0106	0.0434
		0.0341	0.0057				0.0166	0.0136
		0.0062	0.0145				0.0045	0.0729
		0.0108	0.0356				0.0057	0.0234
		0.0403	0.0062				0.0766	0.0121
		0.0201	0.0114				0.0042	0.0072
		0.0511	0.0052				0.006	0.006
		0.0181	0.0315				0.0313	0.0125
		0.0139	0.0201				0.006	0.0109
		0.048	0.0594				0.0106	0.0578
		0.0294	0.0222				0.0094	0.0091
		0.0356	0.0134				0.0053	0.0053
		0.0506	0.0222				0.031	0.0257
		0.016	0.0527				0.0072	0.0087
		0.0119	0.0382				0.0049	0.0091
		0.0341	0.0062				0.0042	0.0193
		0.0057	0.0077				0.014	0.0336
		0.0072	0.0992				0.0079	0.0102
		0.0356	0.0207				0.0045	0.0547
		0.0108	0.0088				0.0476	0.0706
		0.0057	0.0961				0.0374	0.0698
		0.0243	0.0186				0.0174	0.0128
		0.0589	0.017				0.0042	0.0683
		0.0439	0.0336				0.0076	0.0929
		0.03	0.0124				0.0438	0.0042
		0.0067	0.1906				0.0857	0.0189
		0.0279	0.0511				0.0072	0.0076
		0.0325	0.0697				0.0472	0.0166
		0.0666	0.0351				0.0053	0.0461
		0.0134	0.0077				0.0057	0.006
		0.0077	0.0191				0.0083	0.0177
		0.03	0.0382				0.0038	0.0181
		0.0114	0.0837				0.0128	0.0551
		0.0346	0.0139				0.0174	0.026
		0.0367	0.0103				0.0328	0.0045
		0.0201	0.0501				0.0393	0.1359
		0.0248	0.0124				0.0125	0.0159
		0.0134	0.0057				0.0461	0.1155
		0.032	0.0439				0.0623	0.06
		0.0134	0.0475				0.0204	0.0657
		0.0119	0.0176				0.0487	0.0042
		0.0258	0.0124				0.0053	0.0189
		0.0052	0.0341				0.0038	0.0294
		0.0165	0.0186				0.0276	0.0057
		0.0362	0.0217				0.014	0.0049
		0.0098	0.0573				0.0128	0.0838
		0.0217	0.0398				0.006	0.014
		0.0294	0.0666				0.0038	0.0045
		0.0274	0.0449				0.0042	0.0038
		0.0279	0.1462				0.0042	0.0068
		0.0449	0.0072				0.04	0.0906
		0.0077	0.0403				0.0109	0.0215
		0.0145	0.0367				0.0389	0.063
		0.0506	0.0294				0.0234	0.0362
		0.0196	0.0124				0.0193	0.0427
		0.0227	0.031				0.0042	0.0064
		0.0418	0.0367				0.04	0.0189
		0.0103	0.0207				0.0223	0.0091
		0.0072	0.0186				0.0064	0.0827
		0.0232	0.0191				0.0332	0.014
		0.0119	0.1038				0.0695	0.0053
		0.0372	0.0067				0.006	0.0068
		0.016	0.0072				0.0083	0.0661
		0.0413	0.0682				0.0094	0.0208
		0.0057	0.0052				0.006	0.0057
		0.0186	0.2133				0.0038	0.0087
		0.0294	0.0578				0.0427	0.0596
		0.016	0.1901				0.0657	0.0389
		0.0351	0.0052				0.0551	0.0302
		0.0646	0.077				0.0302	0.0057
		0.0067	0.0155				0.0128	0.0196
		0.0057	0.0129				0.0143	0.0053
		0.0145	0.0052				0.0072	0.0098
		0.0253	0.0775				0.0053	0.0045
		0.0253	0.157				0.0419	0.0125
		0.0217	0.0145				0.0396	0.0434
		0.0269	0.0692				0.0076	0.0117
		0.0191	0.0176				0.0049	0.0079
		0.0114	0.0186				0.0208	0.0219
		0.0444	0.0067					0.0113
		0.015	0.0429					0.074
		0.0253	0.0408					0.091
		0.0067	0.0589					0.0177
		0.0139	0.0083					0.0162
		0.0382	0.0563					0.0997
		0.0269	0.0227					0.0091
		0.0372	0.0124					0.0049
		0.031	0.0568					0.0287
		0.0253	0.032					0.0215
		0.0232	0.1116					0.0045
		0.0176	0.0052					0.0057
			0.0263					0.0087
			0.0857					0.0038
			0.0181					0.0328
			0.0062					0.0276
			0.0103					0.0457
			0.0098					0.0136
			0.0098					0.0729
			0.0114					0.0344
			0.0108					0.0408
			0.0145					0.0042
			0.0331					0.026
			0.0837					0.0313
			0.0155					0.0219
			0.0062					0.1
			0.0088					0.1057
			0.0077					0.006
			0.0599					0.0619
			0.0455					0.006
			0.0212					0.0159
			0.0067					0.0049
			0.0072					0.04
			0.0418					0.0204
			0.0062					0.0057
			0.0527					0.0038
			0.0666					0.0393
			0.0615				nanobody	antibody
			0.0119			Image 3	area	area
			0.0062				0.0128	0.0162
			0.0067				0.0442	0.0147
			0.0093				0.0264	0.0362
			0.0336				0.0162	0.0328
			0.0578				0.0151	0.0174
			0.0573				0.0166	0.0842
			0.0367				0.0113	0.006
			0.0067				0.0076	0.0351
			0.0501				0.0955	0.0472
			0.0052				0.0049	0.006
			0.0052				0.0302	0.0038
			0.0088				0.006	0.0038
			0.0315				0.0045	0.0227
			0.0072				0.006	0.006
			0.0139				0.0064	0.0464
			0.0077				0.006	0.0298
			0.0439				0.0385	0.0155
			0.0682				0.0091	0.0091
			0.0325				0.0559	0.0249
			0.0098				0.0328	0.0083
			0.0134				0.0257	0.0076
			0.0604				0.006	0.0211
			0.0134				0.0151	0.0132
			0.0341				0.0113	0.0102
			0.0052				0.0174	0.0306
			0.0083				0.0094	0.0249
			0.0057				0.0053	0.0121
			0.0155				0.0359	0.006
			0.0072				0.0053	0.0683
			0.0077				0.0551	0.0491
			0.0455				0.014	0.0204
			0.0114				0.0094	0.0064
			0.0553				0.0076	0.017
			0.1622				0.0117	0.0079
			0.0609				0.0143	0.0517
			0.0052				0.0257	0.0502
			0.0057				0.0083	0.0245
			0.0129				0.0057	0.0332
			0.0057				0.0064	0.0098
			0.0217				0.0427	0.0068
			0.0553				0.0162	0.0076
			0.0108				0.0057	0.0087
			0.0072				0.0136	0.0185
			0.0139				0.0381	0.0136
			0.0279				0.0091	0.0132
			0.0341				0.0094	0.0147
			0.0114				0.0057	0.0087
			0.0072				0.0189	0.0049
			0.0351				0.0136	0.0313
			0.0067				0.0332	0.0302
			0.0114				0.0038	0.0408
			0.0222				0.0064	0.0883
			0.0062				0.0155	0.0098
			0.0201				0.0057	0.0159
			0.0227				0.0076	0.0057
			0.0578				0.006	0.0079
			0.0263				0.0849	0.0162
			0.0088				0.0098	0.014
			0.0904				0.0049	0.0227
			0.0196				0.0091	0.0155
			0.0697				0.0064	0.0057
			0.0083				0.0113	0.0053
			0.1126				0.0185	0.0404
			0.0072				0.0245	0.0053
			0.0532				0.0219	0.0057
			0.0398				0.105	0.0151
			0.0052				0.014	0.0196
			0.0139				0.017	0.0076
			0.0997				0.0272	0.0325
			0.0201				0.0238	0.0219
			0.0956				0.006	0.0461
			0.0088				0.0136	0.0264
			0.078				0.0117	0.0453
			0.0057				0.0106	0.0649
			0.0052				0.0147	0.0159
			0.0088				0.0291	0.0566
			0.0108				0.051	0.017
			0.0594				0.0109	0.0189
			0.0439				0.006	0.0385
			0.0124				0.0042	0.0215
			0.0382				0.0091	0.0513
			0.0269				0.0253	0.0042
			0.0114				0.0117	0.0038
			0.1663				0.0268	0.0219
			0.0057				0.0072	0.0087
			0.0196				0.017	0.0181
			0.0093				0.0049	0.0143
			0.0088				0.0106	0.0159
			0.0165				0.0038	0.0083
			0.0072				0.0238	0.0113
			0.0052				0.0049	0.0079
			0.1105				0.0997	0.0615
			0.0083				0.0147	0.0521
			0.2242				0.02	0.0359
			0.0108				0.0068	0.0257
			0.0248				0.0434	0.0045
			0.0165				0.0317	0.0234
			0.0191				0.0079	0.0136
			0.0052				0.0121	0.0159
			0.2164				0.0053	0.0064
			0.0522				0.0049	0.0328
			0.0103				0.0219	0.0612
			0.0372				0.0045	0.0166
			0.064				0.0064	0.134
			0.046				0.0102	0.0076
			0.0072				0.068	0.0064
			0.0217				0.0045	0.0083
			0.032				0.0453	0.0532
			0.0114				0.02	0.0321
			0.0088				0.0159	0.0151
			0.0062				0.0064	0.0491
			0.0635				0.0128	0.0193
			0.0083				0.017	0.0094
			0.0238				0.0109	0.0325
			0.0372				0.017	0.0393
			0.016				0.0053	0.0196
			0.1033				0.074	0.0098
			0.0098				0.04	0.006
			0.0057				0.023	0.0087
			0.0651				0.0238	0.0291
			0.0067				0.0049	0.023
			0.0114				0.006	0.0125
			0.0093				0.0536	0.0038
			0.03				0.0196	0.0159
			0.0124				0.006	0.023
			0.0165				0.026	0.0279
			0.0098				0.077	0.037
			0.0062				0.0362	0.0117
			0.0465				0.0547	0.0083
			0.0072				0.0302	0.0106
			0.0072				0.0279	0.0634
			0.0646				0.0193	0.0193
			0.0294				0.0076	0.0272
			0.016				0.0053	0.0272
			0.015				0.0091	0.0476
			0.0108				0.0057	0.0045
			0.0124				0.0536	0.031
			0.0894				0.006	0.0393
			0.015				0.0079	0.0415
			0.0568				0.0223	0.0038
			0.0718				0.0181	0.0143
			0.0501				0.0291	0.0385
			0.0103				0.0087	0.0042
			0.0072				0.0053	0.0045
			0.0108				0.0102	0.0091
			0.0052				0.0574	0.0083
			0.0243				0.0045	0.0113
			0.1152				0.0083	0.0211
			0.0222				0.0045	0.1031
			0.0052				0.1793	0.0151
			0.0263				0.0045	0.0476
			0.046				0.1453	0.0585
			0.0243				0.0253	0.1046
			0.0852				0.0238	0.0257
			0.0103				0.0589	0.0155
			0.0165				0.0868	0.074
			0.0072				0.0068	0.017
			0.0129				0.0147	0.0347
			0.0057				0.0181	0.0344
			0.0594				0.0166	0.0106
			0.0573				0.0366	0.0091
			0.0062				0.0351	0.0498
			0.0067				0.0042	0.0412
			0.1141				0.0294	0.0038
			0.0165				0.0057	0.0143
			0.0325				0.0608	0.0045
			0.0289				0.0544	0.0125
			0.0134				0.026	0.0483
			0.0088				0.0234	0.0038
			0.0088				0.0393	0.0253
			0.0341				0.0072	0.031
			0.1286				0.0472	0.0317
			0.0387				0.0698	0.0634
			0.0057				0.0982	0.0072
			0.0981				0.0706	0.0159
			0.0227				0.0427	0.0072
			0.0191				0.0098	0.0253
			0.0176				0.0502	0.0042
			0.0052				0.026	0.0264
			0.0547				0.0102	0.0128
			0.0108				0.0045	0.0234
			0.0103				0.0276	0.0057
			0.0083				0.0147	0.0136
			0.0098				0.0057	0.0049
			0.0124				0.0457	0.0094
			0.0114				0.0117	0.0245
			0.0217				0.0042	0.0347
			0.0103				0.0136	0.0325
			0.0475				0.006	0.017
			0.0155				0.0049	0.0038
			0.0227				0.0234	0.0057
			0.017				0.0083	0.1348
			0.0367				0.0113	0.0211
			0.0062				0.051	0.0045
			0.0418				0.0162	0.006
			0.1508				0.0208	0.0038
			0.0573				0.0109	0.006
			0.0093				0.0076	0.0196
			0.0062				0.0529	0.0385
			0.0067				0.1027	0.0264
			0.0119				0.0257	0.1302
			0.0227				0.0804	0.1121
			0.0077				0.0136	0.0053
			0.0222				0.0234	0.0068
			0.0139				0.0211	0.0461
			0.0393				0.0128	0.0106
			0.0052				0.0332	0.0147
			0.0134				0.037	0.0181
			0.0847				0.0208	0.0306
			0.0232				0.0045	0.0283
			0.0057				0.02	0.2156
			0.0052				0.0038	0.0404
			0.0377				0.0106	0.1223
			0.0129				0.014	0.0125
			0.0625				0.0536	0.0136
			0.0119				0.0185	0.0125
			0.0098				0.0483	0.057
			0.0062				0.0268	0.0151
			0.017				0.0189	0.0132
			0.0434				0.0412	0.0313
			0.0165				0.0064	0.0106
			0.1012				0.0045	0.0253
			0.0227				0.0223	0.0823
			0.0176				0.0042	0.0053
			0.0475				0.0211	0.0057
			0.1172				0.0223	0.0053
			0.015				0.0049	0.0045
			0.0124				0.006	0.0279
			0.0052				0.0079	0.0125
			0.0108				0.0457	0.0083
			0.1606				0.097	0.0302
			0.0305				0.0249	0.0427
			0.0077				0.0245	0.02
			0.0274				0.0196	0.014
			0.0315				0.0378	0.0113
			0.047				0.0038	0.0234
			0.0331				0.0083	0.0408
			0.0176				0.0415	0.0638
			0.0067				0.0249	0.0181
			0.0103				0.0064	0.0687
			0.0124				0.0204	0.0268
			0.0733				0.0042	0.0815
			0.0723				0.0438	0.0181
			0.0077				0.0887	0.1136
			0.0129				0.0306	0.0038
			0.0821				0.0306	0.0072
			0.0568				0.0064	0.0242
			0.0155				0.0049	0.0351
							0.0378	0.026
	Image 5						0.0094	0.0064
		Nanobody	Antibody				0.0453	0.0664
		Area	Area				0.0321	0.0547
		0.0114	0.0418				0.0268	0.0249
		0.0165	0.1193				0.0094	0.031
		0.0666	0.016				0.0287	0.0181
		0.0258	0.0377				0.0094	0.0113
		0.016	0.0331				0.0109	0.0547
		0.0258	0.0083				0.0109	0.0812
		0.0072	0.015				0.0661	0.0091
		0.0212	0.0181				0.0268	0.0298
		0.0238	0.0062				0.0053	0.0223
		0.0196	0.03				0.08	0.0091
		0.0067	0.0238				0.006	0.0211
		0.0083	0.0191				0.0321	0.0068
		0.0253	0.0088				0.0038	0.1034
		0.0057	0.0346				0.0159	0.0204
		0.031	0.0103				0.0294	0.0249
		0.0114	0.0222				0.0623	0.0578
		0.0222	0.0413				0.0094	0.0053
		0.0196	0.0289				0.0578	0.0136
		0.0108	0.0578				0.0457	0.0193
		0.0062	0.015				0.0181	0.0453
		0.0217	0.0062				0.0079	0.0162
		0.0191	0.0429				0.0072	0.0332
		0.0232	0.0093				0.006	0.0291
		0.0114	0.0217				0.0083	0.0253
		0.0062	0.017				0.0068	0.023
		0.0067	0.017				0.0238	0.0174
		0.0403	0.0129				0.0072	0.02
		0.0253	0.0351				0.0313	0.0064
		0.0057	0.0227				0.0098	0.0162
		0.0098	0.0418				0.0253	0.0151
		0.0217	0.017				0.0143	0.0083
		0.0077	0.0248				0.017	0.0087
		0.0134	0.0393				0.0045	0.0064
		0.0083	0.017				0.0049	0.0174
		0.0114	0.0713				0.0038	0.054
		0.0294	0.0212				0.006	0.0136
		0.0243	0.0062				0.0717	0.0359
		0.0325	0.0181				0.0298	0.0215
		0.0098	0.015				0.0038	0.0121
		0.0098	0.063				0.0106	0.0461
		0.0305	0.0232				0.0045	0.0106
		0.0155	0.0103				0.0087	0.0049
		0.0227	0.0067				0.0113	0.0064
		0.0434	0.0108				0.0136	0.0049
		0.0176	0.0119				0.0102	0.0347
		0.0093	0.0062				0.0547	0.0068
		0.0227	0.0258				0.0098	0.006
		0.0196	0.0279				0.0159	0.0045
		0.0191	0.0139				0.0219	0.0064
		0.0542	0.0093				0.0849	0.0344
		0.0201	0.03				0.0132	0.0057
		0.047	0.0124				0.0109	0.0479
		0.0114	0.0114				0.0038	0.0162
		0.0362	0.0279				0.0193	0.0272
		0.0222	0.016				0.0057	0.006
		0.0408	0.0057				0.0132	0.0109
		0.0217	0.0067				0.0117	0.0306
		0.0356	0.0155				0.0306	0.0857
		0.0269	0.0072				0.006	0.0423
		0.0258	0.0578				0.0038	0.071
		0.0062	0.1353				0.0049	0.0091
		0.0331	0.0165				0.0177	0.0068
		0.0139	0.0486				0.0087	0.0208
		0.0139	0.0522				0.0076	0.1684
		0.0604	0.0646				0.0162	0.0264
		0.0263	0.0434				0.0068	0.037
		0.0191	0.015				0.017	0.0038
		0.016	0.0108				0.0076	0.0049
		0.0212	0.0108				0.0079	0.0276
		0.0455	0.0408				0.0064	0.0861
		0.015	0.0088				0.0166	0.0294
		0.0114	0.0718				0.0057	0.006
		0.0217	0.0656				0.0204	0.0208
		0.0134	0.0155				0.0128	0.0038
		0.0289	0.0124				0.0219	0.0053
		0.0196	0.016				0.0091	0.0143
		0.0346	0.0052				0.0563	0.0268
		0.0201	0.0057				0.0313	0.0415
		0.0145	0.0382				0.0193	0.0068
		0.0093	0.0124				0.0098	0.0227
		0.0129	0.0201				0.0113	0.0064
		0.0439	0.0625				0.0264	0.0412
		0.0253	0.0635				0.0132	0.0702
		0.0134	0.0088				0.0106	0.0109
		0.0201	0.0155				0.0064	0.0064
		0.0434	0.0238				0.0317	0.0325
		0.0088	0.0258				0.0151	0.0068
		0.0346	0.0501				0.0177	0.0423
		0.0052	0.0258				0.0102	0.0196
		0.0098	0.0434				0.017	0.0351
		0.0186	0.0057				0.026	0.0079
		0.0336	0.0139				0.0174	0.0219
		0.0134	0.0449				0.0057	0.0359
		0.0429	0.0088				0.0294	0.0102
		0.0274	0.0496				0.0053	0.0042
		0.0305	0.0077				0.0306	0.0759
		0.0155	0.0062				0.0117	0.0819
		0.0253	0.0072				0.0121	0.0914
		0.0258	0.0176				0.0732	0.0177
		0.0083	0.0155				0.0045	0.0091
		0.0165	0.0057				0.0068	0.0502
		0.0196	0.0775				0.0457	0.0185
		0.0072	0.0186				0.0042	0.0053
		0.017	0.0067				0.0132	0.0166
		0.0114	0.0072				0.0249	0.0057
		0.0067	0.0077				0.0238	0.014
		0.0227	0.0165				0.0151	0.0162
		0.0217	0.1389				0.0491	0.0068
		0.0356	0.017				0.0321	0.0072
		0.0217	0.047				0.02	0.0166
		0.0279	0.0067				0.0072	0.0068
		0.0181	0.0284				0.0076	0.0091
		0.0072	0.0176				0.0038	0.0076
		0.0072	0.0491				0.0042	0.0079
		0.0238	0.0067				0.0053	0.0336
		0.0088	0.0134				0.0113	0.0227
		0.016	0.032				0.0974	0.0196
		0.017	0.0785				0.0491	0.0079
		0.0114	0.0238				0.0109	0.0185
		0.0155	0.0217				0.0393	0.0042
		0.0331	0.0243				0.006	0.0064
		0.0418	0.0067				0.0415	0.0068
		0.0088	0.0191				0.0128	0.1042
		0.0052	0.0837				0.0102	0.0162
		0.0387	0.0155				0.0087	0.0049
		0.0191	0.0072				0.0045	0.0042
		0.0114	0.0098				0.0042	0.0117
		0.0072	0.0238				0.0121	0.0276
		0.0057	0.0057				0.0328	0.0359
		0.0191	0.0057				0.0064	0.0193
		0.016	0.0656				0.0094	0.0861
		0.0336	0.0134				0.0064	0.0098
		0.0279	0.0191				0.0264	0.0042
		0.0134	0.0165				0.0117	0.0298
		0.0516	0.0522				0.0706	0.0204
		0.0217	0.0083				0.0079	0.0249
		0.0124	0.0217				0.0049	0.0706
		0.0232	0.0186				0.0053	0.0038
		0.0077	0.0444				0.0053	0.0072
		0.0077	0.0062				0.0449	0.006
		0.0232	0.0315				0.0196	0.0068
		0.0434	0.0258				0.0177	0.0117
		0.0289	0.0413				0.0687	0.0306
		0.032	0.03				0.0038	0.0057
		0.0284	0.0775				0.0196	0.023
		0.0196	0.0072				0.0125	0.0211
		0.031	0.0129				0.0083	0.0109
		0.0356	0.0067				0.0064	0.0053
		0.0243	0.0119				0.0038	0.0038
		0.0201	0.0424				0.0215	0.0091
		0.0646	0.0057				0.0072	0.0359
		0.0424	0.0093				0.0094	0.0159
		0.0191	0.0139				0.0053	0.0068
		0.0387	0.0067				0.0136	0.0087
		0.0072	0.0057				0.0359	0.0113
		0.0181	0.0393				0.0076	0.0325
		0.0243	0.0186				0.0079	0.0332
		0.0501	0.0289				0.0298	0.0098
		0.0088	0.0439				0.0525	0.0072
		0.0331	0.0114				0.0042	0.0751
		0.0212	0.0511				0.0151	0.0351
		0.017	0.0578				0.0064	0.0143
		0.0305	0.0062				0.0038	0.108
		0.0191	0.0826				0.0661	0.0204
		0.0449	0.0775				0.0204	0.0642
		0.0263	0.0408				0.0506	0.0083
		0.0181	0.0418				0.0177	0.0306
		0.0248	0.0491				0.0068	0.0521
		0.047	0.0176				0.014	0.0234
		0.0103	0.0088				0.0079	0.023
		0.0052	0.0103				0.0657	0.0125
		0.0289	0.0129				0.0136	0.0094
		0.0294	0.0449				0.0053	0.0155
		0.0258	0.0119				0.0215	0.0121
		0.0093	0.0387				0.0325	0.0325
		0.031	0.0139				0.0389	0.0223
		0.0124	0.0511				0.0136	0.0162
		0.015	0.017				0.0366	0.1016
		0.0207	0.0196				0.0045	0.0083
		0.0196	0.0609				0.0064	0.0128
		0.0253	0.0077				0.0079	0.0253
		0.0165	0.0108				0.0378	0.0094
		0.0139	0.0227				0.0219	0.0094
		0.0289	0.0217				0.006	0.0193
		0.017	0.0227				0.0076	0.0136
		0.0186	0.0057				0.0143	0.0136
		0.0103	0.0248				0.0068	0.0177
		0.016	0.0274				0.0193	0.0038
		0.0103	0.032				0.017	0.0272
		0.0346	0.0108				0.0211	0.0253
		0.0129	0.0114				0.0042	0.0042
		0.0119	0.0067				0.0332	0.0525
		0.0284	0.079				0.0072	0.0143
		0.0305	0.0243				0.0038	0.0227
		0.0413	0.048				0.0045	0.0079
		0.0207	0.016				0.0162	0.0189
		0.015	0.0325				0.0053	0.0102
		0.0145	0.0496				0.0076	0.0193
		0.0083	0.0222				0.0155	0.0038
		0.0052	0.0129				0.0106	0.0132
		0.0398	0.0573				0.0627	0.0102
		0.0258	0.0114				0.0106	0.0057
		0.0186	0.0052				0.0117	0.0045
		0.0207	0.0196				0.0234	0.0143
		0.0403	0.0052				0.0415	0.1023
		0.0217	0.0083				0.0128	0.0291
		0.0496	0.0165				0.0057	0.0189
		0.0201	0.0103				0.0113	0.0136
		0.0119	0.015				0.0596	0.0042
		0.0181	0.0191				0.0042	0.0064
		0.0108	0.0207				0.0038	0.0064
		0.0217	0.046				0.0249	0.0362
		0.0372	0.0449				0.0143	0.0064
		0.0129	0.0429				0.0136	0.0328
		0.0248	0.0269				0.0132	0.006
		0.0258	0.0393				0.0215	0.0064
		0.0052	0.0057				0.0204	0.0317
		0.0114	0.0062				0.034	0.0045
		0.0098	0.0052				0.0242	0.0306
		0.0217	0.0093				0.0042	0.0128
		0.0429	0.0088				0.0038	0.0823
		0.0124	0.0067				0.0091	0.071
		0.0294	0.0537				0.0098	0.0593
		0.0217	0.0191				0.006	0.0098
		0.0217	0.0372				0.0162	0.0045
		0.0181	0.0532				0.0196	0.0094
		0.015	0.0496				0.0223	0.0215
		0.0119	0.015				0.0193	0.0049
		0.0077	0.0057				0.0159	0.0087
		0.0124	0.0971				0.0264	0.0808
		0.031	0.0331				0.0464	0.0068
		0.0207	0.0418				0.0378	0.0064
		0.0057	0.0615				0.0072	0.0442
		0.0408	0.0362				0.0279	0.0038
		0.0243	0.0248				0.0094	0.0038
		0.0083	0.0072				0.0143	0.0159
		0.0253	0.017				0.0083	0.02
		0.0067	0.0284				0.0087	0.0087
		0.0232	0.032				0.0083	0.0106
		0.0232	0.0532				0.0045	0.0102
		0.0165	0.0134				0.02	0.0245
		0.0114	0.0134				0.0121	0.0121
		0.0274	0.0243				0.043	0.0068
		0.0155	0.0362				0.0038	0.014
		0.0083	0.078				0.0536	0.0159
		0.0434	0.0362				0.0064	0.0653
		0.0176	0.0124				0.054	0.0113
		0.0165	0.0501				0.0045	0.0219
		0.015	0.0062				0.0121	0.0872
		0.0393	0.0315				0.0177	0.023
		0.0227	0.0108					0.0045
		0.0072	0.0873					0.0064
		0.03	0.0625					0.0083
		0.0139	0.0088					0.0079
		0.0532	0.017					0.006
		0.0516	0.0217					0.02
		0.0155	0.0222					0.0185
		0.032	0.0067					0.0045
		0.0114	0.0263					0.0359
		0.0108	0.0449					0.0351
		0.0077	0.0186					0.0094
		0.0201	0.0253					0.0094
		0.0114	0.0201					0.0215
		0.0196	0.0403					0.0064
		0.0176	0.0052					0.0317
		0.0263	0.0806					0.0185
		0.0207	0.0578					0.0162
		0.0408	0.0145					0.0196
		0.0258	0.0346					0.0094
		0.0098	0.0124					0.0094
		0.0289	0.0258					0.0064
		0.0145	0.0511					0.0563
		0.0145	0.0083					0.0234
		0.0098	0.0305					0.0087
		0.0103	0.0062					0.0181
		0.0294	0.0356					0.014
		0.0119	0.016					0.0706
		0.0227	0.017					0.04
		0.0176	0.0429					0.0076
		0.0346	0.0511					0.0396
		0.0351	0.0114					0.0076
		0.0067	0.0124					0.0691
		0.0098	0.0088					0.0113
		0.0129	0.032					0.0045
		0.0119	0.0408
		0.0093	0.0098				Nanobody	Antibody
		0.0351	0.0119			Image 4	area	area
		0.0124	0.0465				0.0257	0.0166
		0.0072	0.0057				0.0079	0.0147
		0.0243	0.0093				0.0038	0.0993
		0.0258	0.0382				0.0094	0.026
		0.0072	0.0191				0.006	0.0725
		0.017	0.0103				0.0155	0.0657
		0.0181	0.0093				0.0732	0.0079
		0.0403	0.0155				0.0325	0.0291
		0.0129	0.0294				0.0193	0.0091
		0.0217	0.015				0.0698	0.0159
		0.0387	0.0119				0.0302	0.0687
		0.0362	0.0243				0.0208	0.0132
		0.0248	0.0424				0.0113	0.0861
		0.0243	0.0289				0.0042	0.0291
		0.0238	0.03				0.0793	0.0091
		0.0263	0.0294				0.0177	0.0547
		0.0103	0.0274				0.0276	0.0268
		0.0284	0.0294				0.0227	0.0623
		0.0207	0.0346				0.0057	0.0204
		0.0377	0.0072				0.0057	0.0132
		0.0207	0.0387				0.0076	0.0498
		0.0227	0.0212				0.0098	0.0257
		0.0067	0.0119				0.0396	0.0185
		0.0067	0.0155				0.0249	0.0823
		0.0609	0.0212				0.0117	0.0797
		0.015	0.0263				0.017	0.0997
		0.0114	0.0165				0.0253	0.0355
		0.0243	0.0584				0.0547	0.0174
		0.0279	0.0072				0.0721	0.0287
		0.0186	0.0243				0.0049	0.1344
		0.0527	0.0522				0.0106	0.014
		0.0124	0.0516				0.0045	0.0676
		0.0341	0.0134				0.0291	0.0083
		0.0134	0.064				0.0763	0.0038
		0.015	0.0289				0.0072	0.0049
		0.0165	0.048				0.0264	0.0695
		0.0052	0.0108				0.0423	0.0457
		0.0377	0.0088				0.0045	0.1102
		0.016	0.0114				0.0291	0.043
		0.0393	0.0382				0.014	0.0238
		0.0248	0.0119				0.0238	0.0208
		0.032	0.0279				0.0211	0.0102
		0.0429	0.0475				0.0396	0.1016
		0.0083	0.0077				0.0087	0.0064
		0.0077	0.0362				0.0268	0.0068
		0.0052	0.0181				0.0045	0.0174
		0.0248	0.0718				0.0094	0.017
		0.0093	0.0279				0.0196	0.0136
		0.0088	0.016				0.0268	0.0291
			0.0181				0.0736	0.0245
			0.0201				0.0359	0.0083
			0.0052				0.0215	0.0053
			0.016				0.0389	0.0551
			0.0108				0.0242	0.0359
			0.0553				0.0068	0.0174
			0.0465				0.0042	0.031
			0.0098				0.0204	0.0038
			0.0196				0.0196	0.0113
			0.0108				0.0045	0.0057
			0.0057				0.0211	0.0147
			0.0067				0.0306	0.0068
			0.0615				0.0038	0.0049
			0.0413				0.0479	0.02
			0.016				0.0181	0.1268
			0.064				0.0106	0.0045
			0.0093				0.0242	0.0102
			0.0222				0.105	0.0132
			0.0243				0.0125	0.1827
			0.0243				0.031	0.043
			0.0258				0.0177	0.0619
			0.0108				0.0147	0.0245
			0.0346				0.006	0.0083
			0.0511				0.0215	0.0328
			0.0072				0.0396	0.0057
			0.0367				0.0128	0.0117
			0.0155				0.0162	0.0434
			0.0491				0.0253	0.0038
			0.0563				0.0162	0.0091
			0.0057				0.0302	0.0162
			0.0072				0.0162	0.006
			0.0052				0.0166	0.0057
			0.0067				0.0091	0.0245
			0.0093				0.0427	0.0253
			0.0377				0.0079	0.0585
			0.017				0.0042	0.0196
			0.0346				0.0102	0.0132
			0.0196				0.0091	0.034
			0.0093				0.0306	0.0223
			0.0201				0.0106	0.0698
			0.0413				0.0121	0.0479
			0.016				0.0257	0.0627
			0.0346				0.0064	0.0151
			0.0733				0.0317	0.0102
			0.0093				0.0113	0.0797
			0.0062				0.0117	0.0064
			0.0119				0.0045	0.0049
			0.0201				0.0298	0.014
			0.0165				0.0038	0.0959
			0.0801				0.014	0.0102
			0.0341				0.0204	0.0068
			0.0067				0.0038	0.06
			0.0594				0.0079	0.0736
			0.0083				0.0109	0.0264
			0.03				0.0049	0.0427
			0.0052				0.0128	0.0257
			0.0119				0.0068	0.0049
			0.0362				0.0155	0.0057
			0.0232				0.0468	0.0128
			0.0093				0.0366	0.0789
			0.0093				0.0128	0.0245
			0.0315				0.0091	0.0159
			0.0413				0.0064	0.0249
			0.0351				0.0147	0.0045
			0.0269				0.0174	0.0332
			0.0604				0.0049	0.0042
			0.0227				0.0189	0.0117
			0.0098				0.0087	0.0038
			0.0062				0.006	0.0876
			0.032				0.0064	0.0374
			0.0563				0.0042	0.0532
			0.0124				0.0072	0.0045
			0.0331				0.0064	0.0094
			0.0305					0.0091
			0.0098					0.0042
			0.0072					0.0072
			0.0103					0.0283
			0.0325					0.0759
			0.0072					0.0064
			0.0155					0.0079
			0.0429					0.1057
			0.0661					0.02
			0.0212					0.0215
			0.0372					0.0683
			0.0119					0.0294
			0.017					0.0072
			0.0108					0.0106
			0.0119					0.0057
			0.0155					0.0083
			0.0093					0.0064
			0.0057					0.0132
			0.0186					0.0581
			0.0186					0.0042
			0.0077					0.0049
			0.0103					0.0038
			0.0222					0.026
			0.0506					0.0393
			0.0238					0.0042
			0.0083					0.0208
			0.0429					0.0193
			0.0646					0.0151
			0.0186					0.0045
			0.0052					0.1065
			0.0516
			0.0196
			0.0625				nanobody	antibody
			0.0212			Image 5	area	area
			0.0181				0.0072	0.0132
			0.0274				0.014	0.0143
			0.0516				0.0525	0.0219
			0.0434				0.0544	0.0389
			0.031				0.0321	0.0057
			0.0749				0.0121	0.0396
			0.0072				0.0087	0.0242
			0.063				0.0049	0.0736
			0.0723				0.006	0.0472
			0.0346				0.0117	0.0117
			0.0377				0.0128	0.0834
			0.0527				0.0042	0.0102
			0.0098				0.006	0.0125
			0.0119				0.0676	0.0042
			0.016				0.0038	0.0615
			0.0067				0.0306	0.0381
			0.0325				0.0155	0.0125
			0.0837				0.0079	0.043
			0.0248				0.0223	0.0053
			0.0083				0.014	0.0053
			0.0139				0.0147	0.0117
			0.0057				0.0045	0.0147
			0.0088				0.0038	0.0249
			0.0165				0.0306	0.0042
			0.0666				0.0404	0.0045
			0.0486				0.0155	0.105
			0.0134				0.0079	0.0038
			0.0279				0.0121	0.054
			0.0083				0.0238	0.0581
			0.0269				0.0117	0.006
			0.0077				0.0121	0.0053
			0.0062				0.0245	0.0513
			0.0181				0.0038	0.023
			0.0465				0.0098	0.0094
			0.0243				0.0094	0.014
			0.047				0.0113	0.0057
			0.0186				0.0159	0.0076
			0.0062				0.0136	0.0415
			0.0227				0.0045	0.0072
			0.0072				0.0053	0.02
			0.0212				0.0038	0.0359
			0.015				0.0204	0.0076
			0.0584				0.0223	0.0491
			0.0382				0.0064	0.0064
			0.0201				0.0042	0.0042
			0.0584				0.0053	0.02
			0.016				0.0215	0.0053
			0.0243				0.0102	0.0472
			0.0222				0.0136	0.0045
			0.0083				0.0234	0.0106
			0.0124				0.0045	0.0302
			0.0067				0.0042	0.1065
	Image 6						0.0162	0.0283
		Nanobody	Antibody				0.0249	0.0117
		Area	Area				0.0038	0.0283
		0.0294	0.0238				0.0461	0.0038
		0.0294	0.0067				0.0102	0.0072
		0.0083	0.0207				0.0408	0.014
		0.0083	0.0072				0.0064	0.0117
		0.0207	0.017				0.0049	0.0347
		0.0413	0.0176				0.0057	0.0049
		0.0253	0.0103				0.0049	0.0045
		0.0114	0.0196				0.0072	0.0045
		0.0181	0.0263				0.0276	0.0208
		0.0424	0.0072				0.0921	0.014
		0.0077	0.0305				0.0087	0.0038
		0.0284	0.03				0.0147	0.0408
		0.047	0.0553				0.0159	0.0159
		0.0444	0.0475				0.0208	0.0155
		0.0274	0.0088				0.0532	0.0064
		0.0346	0.0052				0.0083	0.0057
		0.0362	0.047				0.0381	0.0159
		0.0067	0.0408				0.0125	0.0208
		0.0212	0.0346				0.0117	0.0434
		0.0377	0.0837				0.0045	0.0102
		0.0403	0.0181				0.0751	0.0181
		0.0196	0.0062				0.0219	0.0083
		0.0196	0.016				0.0068	0.014
		0.0387	0.0145				0.0053	0.0744
		0.0501	0.0444				0.0193	0.0189
		0.0258	0.0733				0.0076	0.0174
		0.0248	0.0238				0.0076	0.0378
		0.015	0.0496				0.0042	0.0121
[truncated: 1,003 more rows]

## Sheet: Fig. 3c, d, f, g (4% PFA)
Figure 3b	Nearest neightbor distance: PSD (antibody) :: Bassoon																			Nearest neightbor distance: PSD (nanobody) :: Bassoon																					Figure 3D	Trans-synaptic distance: PSD (antibody) :: Bassoon
	TYf1.1-7 -AbPSD95 Bassoon Protocol1 6um					TYm2.1-4 -AbPSD95 Bassoon Protocol1 6um							TYm2.1-5 -AbPSD95 Bassoon Protocol1 6um							TYm1-2 - STED TY nano PSD-95/Bassoon						TYm2-3 - STED TY nano PSD-95/Basoon							TYm2-6 - STED TY nano PSD-95/Bassoon									TYf1.1-7 -AbPSD95 Bassoon Protocol1 6um						TYm2.1-4 -AbPSD95 Bassoon Protocol1 6um
	Ab Image 1	Ab Image 2	Ab Image 3	Ab Image 4			Ab Image 2	Ab Image 3	Ab Image 4	Ab Image 5	Ab Image 6		Ab Image 1	Ab Image 2	Ab Image 4	Ab Image 5	Ab Image 6			nano TYm1-2 1	nano TYm1-2 2	nano TYm1-2 4	nano TYm1-2 5	nano TYm1-2 6		nano TYm2-3 1	nano TYm2-3 2	nano TYm2-3 3	nano TYm2-3 4	nano TYm2-3 5	nano TYm2-3 6		nano TYm2-6 1	nano TYm2-6 3	nano TYm2-6 4	nano TYm2-6 5	nano TYm2-6 6					Ab Image 1	Ab Image 2	Ab Image 3	Ab Image 4				Ab Image 2
averages	0.32384	0.320706	0.334718	0.332246			0.322242	0.357147	0.33605	0.476611	0.346387		0.407402	0.335932	0.302444	0.317493	0.33829		averages	0.221243	0.223692	0.252422	0.18491	0.268075		0.212819	0.237694	0.220623	0.214508	0.211811	0.206467		0.221217	0.224101	0.217052	0.191509	0.163042				Averages	0.139518	0.12397	0.130698	0.127857				0.142258
	0.462	0.544	0.584	0.307			0.276	0.557	0.47	0.524	0.221		0.812	0.506	0.428	0.319	0.378			0.525	0.15	0.526	0.354	0.27		0.119	0.365	0.929	0.614	0.138	0.104		0.237	0.299	0.106	0.085	0.709					0.049	0.202	0.079	0.222				0.083
	0.38	0.479	0.465	0.531			0.408	0.487	0.494	0.574	0.656		0.085	0.435	0.399	0.479	0.561			0.385	0.499	0.947	0.274	0.779		0.08	0.472	0.817	0.363	0.309	0.146		0.097	0.164	0.198	0.098	0.101					0.174	0.193	0.108	0.112				0.118
	0.049	0.202	0.079	0.222			0.443	0.496	0.237	0.657	0.525		0.9	0.58	0.233	0.135	0.589			0.066	0.206	0.761	0.086	0.863		0.156	0.038	0.087	0.112	0.382	0.08		0.426	0.06	0.216	0.456	0.095					0.056	0.129	0.123	0.133				0.225
	0.426	0.26	0.239	0.531			0.578	1.05	0.912	0.584	0.368		0.637	0.421	0.361	0.61	0.231			0.188	0.139	0.625	0.111	0.427		0.16	0.098	0.496	0.131	0.146	0.535		0.432	0.118	0.171	0.126	0.131					0.028	0.112	0.077	0.147				0.213
	0.524	0.652	0.302	0.285			0.183	0.179	0.653	0.494	0.387		0.844	0.582	0.439	0.477	0.274			0.254	0.125	0.857	0.349	0.552		0.119	0.492	0.288	0.513	0.204	0.088		0.666	0.418	0.254	0.368	0.097					0.101	0.086	0.154	0.152				0.12
	0.174	0.471	0.505	0.416			0.215	0.29	0.475	0.884	0.553		0.596	0.583	0.094	0.734	0.456			0.13	0.125	0.454	0.209	0.518		0.036	0.484	0.467	0.139	0.128	0.201		0.096	0.051	0.892	0.425	0.068					0.138	0.207	0.13	0.244				0.156
	0.056	0.403	0.315	0.19			0.252	0.543	0.537	0.035	0.311		0.375	0.484	0.508	0.423	0.285			0.277	0.553	0.66	0.42	0.583		0.239	0.204	0.102	0.209	0.241	0.297		0.142	0.549	0.153	0.113	0.115					0.116	0.081	0.121	0.052				0.16
	0.028	0.327	0.225	0.239			0.553	0.277	0.081	0.496	0.345		0.54	0.419	0.314	0.381	0.369			0.067	0.133	0.119	0.297	0.377		0.036	0.281	0.366	0.341	0.096	0.065		0.154	0.4	0.086	0.161	0.068					0.104	0.143	0.096	0.127				0.129
	0.101	0.405	0.586	0.112			0.425	0.514	0.846	0.278	0.379		0.795	0.292	0.158	0.134	0.39			0.115	0.116	0.082	0.176	0.859		0.071	0.433	0.675	0.068	0.434	0.246		0.241	0.685	0.318	0.095	0.216					0.165	0.083	0.067	0.155				0.118
	0.381	0.454	0.636	0.314			0.083	0.615	0.245	0.495	0.308		0.532	0.144	0.281	0.301	0.752			0.239	0.139	0.181	0.336	0.203		0.121	0.134	0.499	0.43	0.143	0.198		0.562	0.193	0.287	0.139	0.081					0.042	0.089	0.094	0.104				0.047
	0.138	0.548	0.466	0.378			0.182	0.255	0.404	0.868	0.436		0.616	0.46	0.331	0.556	0.25			0.057	0.275	0.368	0.041	0.439		0.132	0.336	0.11	0.177	0.198	0.137		0.088	0.125	0.088	0.167	0.151					0.089	0.061	0.154	0.155				0.141
	0.275	0.193	0.35	0.278			0.578	0.289	0.269	0.445	0.191		0.547	0.408	0.272	0.576	0.122			0.086	0.242	0.787	0.162	0.224		0.121	0.452	0.298	0.292	0.149	0.201		0.364	0.081	0.671	0.196	0.09					0.072	0.193	0.052	0.082				0.111
	0.158	0.129	0.623	0.133			0.86	0.487	0.085	0.115	0.114		0.569	0.048	0.22	0.532	0.663			0.167	0.221	0.429	0.165	0.415		0.354	0.087	0.532	0.385	0.182	0.212		0.23	0.105	0.199	0.49	0.262					0.112	0.124	0.121	0.15				0.041
	0.334	0.298	0.512	0.147			0.299	1.027	0.276	0.784	0.371		0.645	0.739	0.237	0.497	0.132			0.155	0.487	0.42	0.32	0.203		0.495	0.09	0.696	0.029	0.238	0.382		0.13	0.15	0.39	0.074	0.099					0.029	0.193	0.117	0.198				0.042
	0.36	0.335	0.364	0.222			0.284	0.863	0.133	0.428	0.183		0.575	0.598	0.284	0.308	0.231			0.145	0.211	0.5	0.264	0.413		0.108	0.492	0.531	0.024	0.437	0.291		0.452	0.258	0.256	0.497	0.134					0.28	0.152	0.011	0.112				0.129
	0.25	0.677	0.764	0.467			0.468	0.52	0.286	0.513	0.489		0.801	0.816	0.058	0.485	0.454			0.228	0.056	0.452	0.143	0.291		0.137	0.511	0.36	0.082	0.329	0.114		0.296	0.21	0.243	0.084	0.457					0.155	0.171	0.127	0.043				0.041
	0.398	0.385	0.196	0.325			0.313	0.852	0.521	1.021	0.194		0.492	0.272	0.319	0.385	0.319			0.161	0.126	0.887	0.405	0.204		0.151	0.511	0.113	0.192	0.121	0.137		0.343	0.355	0.437	0.11	0.092					0.121	0.065	0.121	0.101				0.035
	0.116	0.548	0.108	0.152			0.585	0.517	0.359	1.245	0.15		0.203	0.399	0.256	0.347	0.286			0.139	0.235	0.19	0.386	0.42		0.124	0.491	0.084	0.27	0.099	0.235		0.141	0.031	0.224	0.538	0.52					0.32	0.21	0.14	0.077				0.142
	0.359	0.185	0.568	0.314			0.381	0.629	0.363	0.348	0.145		0.49	0.665	0.24	0.105	0.415			0.093	0.15	0.171	0.097	0.71		0.385	0.441	0.461	0.07	0.062	0.084		0.202	0.173	0.429	0.055	0.086					0.144	0.116	0.061	0.07				0.071
	0.305	0.691	0.348	0.339			0.118	0.486	0.687	1.179	0.26		0.333	0.225	0.302	0.47	0.279			0.178	0.225	0.407	0.171	0.587		0.175	0.451	0.281	0.132	0.434	0.315		0.121	0.352	0.261	0.134	0.635					0.193	0.123	0.189	0.103				0.093
	0.104	0.313	0.247	0.244			0.365	0.364	0.205	0.313	0.241		0.39	0.483	0.321	0.176	0.199			0.148	0.31	0.286	0.226	0.516		0.126	0.266	0.192	0.102	0.353	0.789		0.294	0.068	0.313	0.313	0.373					0.061	0.131	0.142	0.108				0.146
	0.493	0.27	0.123	0.443			0.177	0.259	0.523	0.778	0.706		0.451	0.442	0.284	0.127	0.089			0.228	0.12	0.33	0.2	0.224		0.148	0.478	0.408	0.197	0.057	0.091		0.088	0.078	0.404	0.137	0.119					0.232	0.1	0.039	0.088				0.202
	0.517	0.112	0.077	0.236			0.883	0.323	0.245	0.081	0.468		0.636	0.551	0.15	0.193	0.442			0.148	0.416	0.45	0.164	0.389		0.086	0.568	0.559	0.095	0.697	0.454		0.326	0.027	0.229	0.228	0.113					0.126	0.091	0.088	0.152				0.116
	0.617	0.91	0.207	0.568			0.465	0.542	0.4	0.539	0.265		0.576	0.653	0.233	0.407	0.357			0.13	0.615	0.167	0.338	0.682		0.415	0.482	0.131	0.267	0.266	0.095		0.12	0.355	0.397	0.451	0.161					0.018	0.159	0.209	0.094				0.078
	0.34	0.681	0.341	0.493			0.403	0.771	0.198	0.801	0.233		0.613	0.658	0.326	0.276	0.204			0.165	0.414	0.975	0.324	0.473		0.467	0.493	0.75	0.208	0.108	0.556		0.307	0.249	0.293	0.483	0.166					0.225	0.125	0.102	0.125				0.176
	0.461	0.587	0.551	0.457			0.382	0.107	0.314	0.803	0.382		0.566	0.57	0.606	0.251	0.201			0.222	0.251	0.049	0.104	0.767		0.121	0.073	0.38	0.134	0.312	0.135		0.12	0.211	0.358	0.46	0.112					0.082	0.097	0.047	0.119				0.144
	0.351	0.727	0.478	0.425			0.513	0.766	0.415	0.855	0.349		0.593	0.639	0.216	0.068	0.363			0.072	0.046	0.257	0.241	0.529		0.053	0.503	0.338	0.201	0.083	0.548		0.527	0.254	0.102	0.497	0.279					0.037	0.134	0.084	0.091				0.131
	0.165	0.345	0.464	0.405			0.387	0.624	0.455	0.639	0.572		0.21	0.322	0.407	0.091	0.262			0.142	0.114	0.427	0.081	0.179		0.249	0.156	0.705	0.245	0.076	0.295		0.436	0.09	0.275	0.178	0.716					0.056	0.121	0.054	0.128				0.13
	0.228	0.612	0.381	0.052			0.225	0.511	0.215	0.38	0.455		0.909	0.548	0.119	0.561	0.451			0.18	0.152	0.546	0.371	0.19		0.207	0.477	0.6	0.207	0.095	0.797		0.319	0.075	0.346	0.069	0.308					0.106	0.095	0.29	0.152				0.145
	0.354	0.086	0.169	0.263			0.174	0.558	0.201	0.839	0.19		0.217	1.165	0.542	0.103	0.418			0.148	0.068	0.411	0.114	0.478		0.474	0.227	0.19	0.254	0.127	0.178		0.368	0.35	0.148	0.655	0.522					0.134	0.036	0.077	0.143				0.162
	0.198	0.207	0.547	0.467			0.498	0.604	0.809	0.182	0.521		0.798	0.313	0.477	0.178	0.463			0.358	0.223	0.284	0.094	0.321		0.118	0.16	0.942	0.293	0.11	0.167		0.143	0.244	0.259	0.648	0.266					0.033	0.132	0.076	0.025				0.093
	0.211	0.322	0.22	0.33			0.295	0.491	0.145	0.089	0.252		0.161	0.539	0.336	0.507	0.374			0.065	0.185	0.159	0.388	0.495		0.12	0.155	0.153	0.236	0.089	0.156		0.355	0.905	0.157	0.383	0.105					0.203	0.08	0.182	0.178				0.077
	0.288	0.17	0.154	0.392			0.885	0.215	0.403	0.731	0.184		0.801	0.571	0.386	0.447	0.444			0.171	0.555	0.26	0.425	0.256		0.153	0.482	0.169	0.084	0.106	0.136		0.528	0.481	0.184	0.129	0.083					0.189	0.149	0.097	0.184				0.135
	0.042	0.352	0.209	0.377			0.356	0.308	0.474	0.673	0.365		0.772	0.401	0.505	0.158	0.253			0.395	0.492	0.483	0.117	0.347		0.13	0.455	0.254	0.11	0.426	0.128		0.345	0.604	0.262	0.457	0.075					0.039	0.102	0.041	0.12				0.111
	0.183	0.785	0.268	0.434			0.392	0.668	0.626	0.932	0.492		0.794	0.463	0.348	0.277	0.476			0.325	0.162	0.11	0.072	0.472		0.404	0.402	0.102	0.196	0.559	0.33		0.152	0.554	0.27	0.303	0.137					0.018	0.055	0.226	0.108				0.019
	0.401	0.158	0.546	0.261			0.544	0.394	0.176	0.341	0.635		0.722	0.454	0.19	0.482	0.458			0.243	0.454	0.368	0.535	0.287		0.412	0.101	0.497	0.194	0.461	0.113		0.057	0.807	0.261	0.359	0.172					0.155	0.149	0.055	0.135				0.128
	0.089	0.081	0.239	0.457			0.418	0.365	0.401	0.65	0.511		0.841	0.37	0.2	0.313	0.023			0.208	0.143	0.208	0.509	0.507		0.139	0.482	0.751	0.077	0.086	0.087		0.243	0.157	0.583	0.687	0.059					0.058	0.137	0.195	0.02				0.09
	0.276	0.143	0.548	0.45			0.213	0.295	0.076	0.692	0.23		0.624	0.552	0.316	0.046	0.128			0.567	0.413	0.073	0.109	0.328		0.2	0.258	0.78	0.2	0.043	0.231		0.227	0.241	0.108	0.109	0.142					0.046	0.104	0.105	0.07				0.067
	0.399	0.291	0.53	0.251			0.625	0.642	0.157	1.018	0.308		0.544	0.152	0.16	0.328	0.042			0.061	0.638	0.536	0.189	0.243		0.063	0.094	0.102	0.316	0.049	0.288		0.515	0.075	0.212	0.115	0.125					0.056	0.088	0.109	0.276				0.068
	0.584	0.144	0.13	0.359			0.431	0.049	0.597	0.83	0.208		0.865	0.051	0.332	0.158	0.523			0.13	0.426	0.312	0.153	0.67		0.167	0.113	0.095	0.146	0.214	0.477		0.213	0.21	0.165	0.101	0.064					0.133	0.046	0.136	0.078				0.101
	0.389	0.232	0.402	0.296			0.496	0.239	0.232	0.793	0.483		0.757	0.614	0.159	0.403	0.553			0.085	0.155	0.386	0.108	0.794		0.089	0.133	0.713	0.318	0.16	0.266		0.149	0.114	0.063	0.568	0.299					0.121	0.153	0.196	0.047				0.12
	0.28	0.219	0.403	0.351			0.597	0.618	0.595	0.21	0.54		1.011	0.426	0.301	0.482	0.175			0.049	0.227	0.174	0.333	0.558		0.119	0.133	0.266	0.116	0.608	0.198		0.297	0.096	0.292	0.091	0.506					0.08	0.233	0.118	0.127				0.105
	0.334	0.235	0.545	0.432			0.12	0.296	0.219	1.002	0.426		0.556	0.43	0.213	0.066	0.305			0.216	0.403	0.088	0.141	0.869		0.143	0.326	0.458	0.244	0.197	0.422		0.432	0.06	0.17	0.048	0.405					0.054	0.154	0.14	0.072				0.039
	0.46	0.083	0.42	0.349			0.532	0.294	0.213	0.144	0.418		0.394	0.407	0.27	0.032	0.246			0.67	0.407	0.095	0.129	0.327		0.294	0.347	0.402	0.077	0.461	0.247		0.258	0.331	0.403	0.128	0.144					0.176	0.085	0.068	0.128				0.28
	0.254	0.321	0.395	0.127			0.443	0.512	0.46	0.149	0.374		0.699	0.376	0.126	0.337	0.491			0.326	0.481	0.548	0.091	0.145		0.109	0.088	0.578	0.214	0.19	0.028		0.093	0.381	0.15	0.134	0.164					0.154	0.065	0.152	0.207				0.293
	0.072	0.335	0.121	0.301			0.354	0.674	0.471	0.929	0.468		0.587	0.402	0.12	0.373	0.273			0.286	0.376	0.355	0.261	0.103		0.108	0.101	0.467	0.314	0.433	0.497		0.086	0.309	0.479	0.21	0.164					0.115	0.048	0.092	0.094				0.257
	0.36	0.287	0.327	0.216			0.73	0.387	0.417	0.566	0.405		0.317	0.354	0.241	0.013	0.169			0.185	0.353	0.229	0.104	0.102		0.407	0.125	0.655	0.285	0.172	0.346		0.068	0.241	0.102	0.117	0.111					0.183	0.043	0.102	0.106				0.141
	0.167	0.459	0.304	0.446			0.44	0.535	0.016	0.704	0.627		0.645	0.46	0.269	0.25	0.549			0.434	0.374	0.201	0.167	0.117		0.176	0.523	0.667	0.269	0.083	0.069		0.083	0.101	0.507	0.093	0.067					0.17	0.111	0.081	0.122				0.143
	0.597	0.335	0.239	0.448			0.427	0.393	0.467	0.718	0.514		0.337	0.593	0.107	0.252	0.408			0.17	0.513	0.188	0.092	0.584		0.124	0.113	0.481	0.227	0.146	0.254		0.115	0.158	0.096	0.06	0.272					0.103	0.239	0.175	0.058				0.071
	0.112	0.355	0.342	0.155			0.4	0.582	0.424	0.57	0.297		0.425	0.388	0.293	0.414	0.189			0.201	0.824	0.057	0.189	0.466		0.088	0.49	0.293	0.204	0.114	0.261		0.322	0.06	0.471	0.198	0.136					0.074	0.157	0.084	0.161				0.12
	0.702	0.316	0.428	0.321			0.362	0.408	0.308	0.878	0.208		1.073	0.579	0.142	0.376	0.363			0.213	0.263	0.379	0.494	0.49		0.088	0.288	0.644	0.112	0.06	0.07		0.289	0.108	0.263	0.489	0.141					0.165	0.086	0.121	0.11				0.071
	0.735	0.285	0.2	0.521			0.282	0.455	0.357	0.555	0.336		0.238	0.276	0.385	0.256	0.252			0.094	0.678	0.335	0.669	0.492		0.127	0.393	0.691	0.245	0.241	0.122		0.125	0.255	0.131	0.147	0.099					0.156	0.054	0.07	0.063				0.206
	0.139	0.27	0.515	0.133			0.461	0.468	0.41	0.703	0.408		0.299	0.197	0.231	0.038	0.46			0.409	0.099	0.499	0.366	0.511		0.195	0.268	0.134	0.116	0.265	0.376		0.399	0.129	0.161	0.225	0.514					0.099	0.064	0.09	0.06				0.084
	0.36	0.282	0.444	0.602			0.297	0.348	0.313	0.124	0.382		0.051	0.886	0.473	0.168	0.133			0.112	0.587	0.202	0.051	0.388		0.274	0.377	0.072	0.274	0.342	0.123		0.076	0.188	0.15	0.055	0.312					0.046	0.143	0.079	0.058				0.06
	0.299	0.241	0.096	0.306			0.563	0.58	0.394	0.19	0.232		0.953	0.064	0.021	0.411	0.287			0.454	0.487	0.276	0.014	0.381		0.095	0.224	0.084	0.807	0.2	0.075		0.204	0.225	0.151	0.097	0.128					0.036	0.189	0.097	0.1				0.225
	0.343	0.4	0.14	0.41			0.29	0.392	0.501	0.327	0.654		0.626	0.373	0.272	0.267	0.144			0.383	0.358	0.314	0.169	0.533		0.321	0.51	0.654	0.169	0.345	0.257		0.053	0.132	0.263	0.061	0.078					0.147	0.069	0.196	0.12				0.127
	0.756	0.506	0.669	0.104			0.764	0.364	0.472	0.544	0.554		0.31	0.502	0.167	0.12	0.25			0.088	0.333	0.304	0.359	0.577		0.114	0.395	0.132	0.225	0.172	0.594		0.239	0.449	0.339	0.161	0.145					0.059	0.062	0.125	0.093				0.117
	0.332	0.206	0.397	0.222			0.514	0.449	0.434	0.396	0.256		1.115	0.404	0.332	0.238	0.045			0.201	0.425	0.131	0.631	0.592		0.15	0.583	0.086	0.118	0.102	0.075		0.115	0.108	0.188	0.07	0.418					0.179	0.16	0.127	0.095				0.125
	0.2	0.202	0.546	0.155			0.237	0.437	0.268	0.151	0.192		0.384	0.681	0.156	0.623	0.336			0.086	0.141	0.282	0.137	0.537		0.672	0.169	0.379	0.495	0.132	0.28		0.049	0.198	0.085	0.176	0.087					0.169	0.112	0.062	0.116				0.182
	0.301	0.089	0.465	0.399			0.156	0.326	0.474	0.633	0.431		0.757	0.476	0.569	0.252	0.26			0.104	0.513	0.109	0.052	0.296		0.129	0.117	0.267	0.22	0.511	0.354		0.142	0.058	0.448	0.104	0.216					0.128	0.078	0.13	0.141				0.135
	0.427	0.338	0.436	0.271			0.301	0.3	0.011	0.641	0.299		0.332	0.434	0.063	0.286	0.186			0.324	0.449	0.08	0.168	0.297		0.272	0.604	0.271	0.151	0.574	0.129		0.142	0.137	0.066	0.455	0.538					0.124	0.093	0.017	0.139				0.079
	0.283	0.458	0.374	0.426			0.177	0.283	0.58	0.687	0.284		0.333	0.187	0.598	0.427	0.257			0.329	0.422	0.165	0.137	0.516		0.144	0.13	0.143	0.179	0.203	0.184		0.189	0.101	0.115	0.095	0.541					0.073	0.121	0.073	0.022				0.174
	0.029	0.061	0.383	0.258			0.319	0.035	0.327	0.302	0.366		0.434	0.421	0.109	0.143	0.422			0.121	0.49	0.582	0.051	0.205		0.122	0.12	0.36	0.236	0.267	0.735		0.239	0.591	0.117	0.144	0.147					0.249	0.205	0.063	0.113				0.21
	0.28	0.193	0.067	0.527			0.422	0.252	0.523	0.353	0.389		0.535	0.189	0.283	0.115	0.461			0.196	0.125	0.247	0.125	0.269		0.109	0.413	0.06	0.15	0.164	0.119		0.096	0.123	0.154	0.227	0.404					0.049	0.128	0.131	0.036				0.112
	0.155	0.124	0.094	0.082			0.277	0.303	0.498	0.806	0.352		0.392	0.203	0.281	0.523	0.338			0.263	0.266	0.463	0.058	1.335		0.55	0.075	0.115	0.031	0.426	0.159		0.138	0.08	0.037	0.07	0.498					0.139	0.073	0.175	0.064				0.148
	0.121	0.277	0.55	0.478			0.16	0.241	0.495	0.057	0.601		0.377	0.182	0.378	0.164	0.321			0.226	0.083	0.462	0.2	0.651		0.578	0.404	0.679	0.273	0.257	0.453		0.144	0.048	0.092	0.072	0.112					0.113	0.115	0.257	0.076				0.387
	0.605	0.193	0.372	0.19			0.524	0.114	0.38	1.097	0.055		1.815	0.674	0.286	0.323	0.749			0.168	0.147	0.217	0.663	0.77		0.093	0.099	0.503	0.437	0.376	0.07		0.078	0.348	0.217	0.257	0.441					0.171	0.104	0.117	0.107				0.163
	0.649	0.152	0.321	0.201			0.35	0.07	0.394	0.437	0.475		0.526	0.338	0.276	0.159	0.394			0.153	0.374	0.603	0.101	0.679		0.166	0.138	0.702	0.81	0.104	0.825		0.063	0.186	0.169	0.08	0.517					0.207	0.027	0.062	0.027				0.071
	0.32	0.356	0.314	0.526			0.236	0.104	0.332	0.76	0.284		0.298	0.408	0.465	0.29	0.489			0.107	0.163	0.247	0.106	0.541		0.073	0.449	0.131	0.348	0.114	0.484		0.234	0.074	0.219	0.137	0.452					0.17	0.039	0.039	0.132				0.223
	0.402	0.352	0.189	0.167			0.129	0.044	0.714	0.761	0.283		0.369	0.422	0.165	0.377	0.713			0.123	0.201	0.078	0.39	0.353		0.148	0.517	0.194	0.487	0.11	0.142		0.048	0.124	0.204	0.115	0.069					0.177	0.073	0.097	0.078				0.078
	0.144	0.588	0.623	0.236			0.339	0.459	0.419	0.412	0.285		0.571	0.41	0.307	0.163	0.44			0.451	0.596	0.102	0.082	0.278		0.442	0.223	0.126	0.129	0.429	0.13		0.127	0.094	0.096	0.193	0.443					0.149	0.083	0.052	0.017				0.06
	0.266	0.267	0.322	0.15			0.118	0.389	0.671	0.339	0.075		0.191	0.284	0.339	0.314	0.407			0.127	0.385	0.542	0.08	0.451		0.132	0.122	0.146	0.054	0.327	0.191		0.176	0.516	0.552	0.158	0.057					0.291	0.141	0.075	0.065				0.108
	0.425	0.171	0.153	0.416			0.393	0.548	0.061	0.461	0.608		0.77	0.168	0.318	0.406	0.349			0.37	0.105	0.611	0.13	0.43		0.113	0.07	0.519	0.104	0.099	0.345		0.256	0.439	0.173	0.066	0.113					0.15	0.05	0.062	0.137				0.147
	0.462	0.388	0.413	0.326			0.703	0.328	0.458	0.657	0.401		0.618	0.115	0.322	0.44	0.114			0.183	0.874	0.138	0.425	0.66		0.453	0.404	0.83	0.188	0.097	0.224		0.289	0.35	0.276	0.087	0.187					0.031	0.063	0.081	0.08				0.087
	0.193	0.456	0.29	0.281			0.254	0.323	0.281	0.659	0.462		0.482	0.264	0.347	0.025	0.281			0.135	0.133	0.1	0.468	0.827		0.15	0.111	0.077	0.094	0.361	0.166		0.169	0.078	0.03	0.042	0.366					0.049	0.082	0.145	0.093				0.164
	0.061	0.553	0.154	0.285			0.047	0.419	0.579	0.123	0.343		0.414	0.267	0.211	0.18	0.656			0.141	0.254	0.413	0.435	1.011		0.387	0.425	0.354	0.23	0.434	0.101		0.323	0.408	0.337	0.149	0.079					0.174	0.096	0.07	0.043				0.202
	0.232	0.376	0.052	0.287			0.349	0.339	0.241	0.185	0.209		0.743	0.146	0.198	0.355	0.404			0.088	0.063	0.409	0.177	0.265		0.129	0.131	0.162	0.154	0.231	0.213		0.355	0.331	0.203	0.089	0.181					0.2	0.033	0.092	0.116				0.085
	0.126	0.39	0.374	0.252			0.658	0.677	0.112	0.523	0.329		0.634	0.162	0.181	0.339	0.592			0.383	0.462	0.058	0.463	0.667		0.136	0.22	0.353	0.083	0.051	0.592		0.185	0.41	0.22	0.099	0.076					0.092	0.122	0.153	0.156				0.167
	0.285	0.377	0.317	0.198			0.538	0.843	0.353	0.845	0.687		0.643	0.536	0.424	0.188	0.367			0.213	0.54	0.069	0.08	0.451		0.461	0.149	0.375	0.216	0.137	0.099		0.416	0.422	0.128	0.119	0.446					0.207	0.127	0.156	0.127				0.319
	0.379	0.181	0.2	0.319			0.415	0.712	0.451	0.163	0.048		0.623	0.451	0.385	0.341	0.093			0.094	0.422	0.53	0.033	0.129		0.057	0.359	1.005	0.091	0.547	0.221		0.078	0.17	0.302	0.16	0.232					0.129	0.059	0.079	0.066				0.028
	0.332	0.729	0.434	0.233			0.41	0.067	0.073	0.17	0.073		0.447	0.256	0.189	0.33	0.291			0.105	0.355	0.101	0.49	0.637		0.173	0.063	0.458	0.186	0.499	0.093		0.086	0.09	0.153	0.095	0.632					0.11	0.168	0.091	0.027				0.105
	0.018	0.383	0.346	0.112			0.358	0.501	0.199	0.377	0.573		0.463	0.18	0.229	0.031	0.307			0.128	0.39	0.104	0.056	0.253		0.118	0.636	0.325	0.19	0.143	0.167		0.16	0.129	0.524	0.082	0.709					0.138	0.123	0.139	0.07				0.199
	0.246	0.065	0.249	0.579			0.249	0.633	0.483	0.416	0.462		0.867	0.386	0.445	0.328	0.502			0.144	0.455	0.322	0.238	0.14		0.065	0.189	0.308	0.059	0.338	0.109		0.235	0.07	0.1	0.08	0.559					0.084	0.097	0.13	0.029				0.086
	0.225	0.21	0.34	0.337			0.242	0.518	0.369	0.339	0.459		0.8	0.4	0.059	0.474	0.386			0.254	0.313	0.264	0.402	0.414		0.143	0.205	0.559	0.107	0.107	0.229		0.075	0.333	0.208	0.065	0.105					0.174	0.101	0.113	0.043				0.098
	0.082	0.621	0.347	0.591			0.41	0.354	0.252	0.567	0.452		0.664	0.217	0.321	0.381	0.167			0.459	0.599	0.385	0.125	0.412		0.055	0.209	0.686	0.213	0.356	0.214		0.182	0.472	0.177	0.079	0.401					0.117	0.14	0.116	0.088				0.227
	0.509	0.549	0.398	0.113			0.712	0.938	0.423	0.393	0.111		0.959	0.269	0.094	0.297	0.499			0.115	0.083	0.268	0.201	0.634		0.116	0.5	0.677	0.32	0.276	0.163		0.084	0.167	0.211	0.116	0.43					0.061	0.069	0.134	0.34				0.055
	0.037	0.424	0.178	0.202			0.323	0.367	0.218	0.495	0.195		2.173	0.338	0.176	0.328	0.501			0.291	0.471	0.772	0.08	0.644		0.33	0.482	0.119	0.328	0.114	0.163		0.482	0.08	0.119	0.037	0.115					0.254	0.059	0.04	0.165				0.09
	0.204	0.25	0.584	0.285			0.588	0.113	0.551	0.525	0.161		0.932	0.233	0.252	0.343	0.092			0.15	0.091	0.148	0.127	0.412		0.201	0.182	0.369	0.119	0.411	0.123		0.145	0.08	0.218	0.087	0.089					0.105	0.075	0.136	0.067				0.109
	0.056	0.313	0.335	0.538			0.387	0.028	0.524	0.812	0.503		0.159	0.223	0.413	0.322	0.457			0.082	0.241	0.385	0.236	0.257		0.209	0.085	0.573	0.247	0.129	0.154		0.362	0.174	0.154	0.073	0.142					0.084	0.077	0.064	0.122				0.12
	0.233	0.387	0.121	0.043			0.741	0.489	0.191	0.188	0.04		0.259	0.305	0.184	0.055	0.36			0.289	0.134	0.185	0.522	0.458		0.197	0.426	0.549	0.214	0.574	0.09		0.332	0.318	0.074	0.281	0.648					0.198	0.023	0.038	0.15				0.186
	0.263	0.357	0.117	0.207			0.327	0.212	0.653	0.115	0.396		1.789	0.433	0.231	0.089	0.455			0.138	0.159	0.227	0.532	0.337		0.296	0.469	0.595	0.116	0.113	0.125		0.186	0.544	0.184	0.093	0.144					0.211	0.141	0.191	0.098				0.185
	0.123	0.21	0.355	0.441			0.458	0.05	0.452	0.692	0.203		0.517	0.111	0.104	0.436	0.395			0.368	0.324	0.214	0.446	0.564		0.239	0.501	0.159	0.093	0.52	0.321		0.128	0.24	0.122	0.08	0.286					0.142	0.055	0.147	0.085				0.077
	0.106	0.116	0.219	0.488			0.497	0.466	0.435	0.477	0.48		0.564	0.034	0.31	0.487	0.328			0.139	0.064	0.53	0.123	0.073		0.102	0.169	0.217	0.255	0.501	0.251		0.088	0.14	0.036	0.306	0.499					0.102	0.028	0.103	0.109				0.233
	0.537	0.218	0.2	0.58			0.197	0.328	0.341	0.269	0.133		0.95	0.218	0.145	0.306	0.612			0.168	0.436	0.141	0.054	0.337		0.47	0.491	0.126	0.152	0.092	0.269		0.423	0.194	0.392	0.084	0.697					0.134	0.137	0.119	0.14				0.079
	0.441	0.123	0.3	0.283			0.335	0.567	0.51	0.579	0.605		0.712	0.337	0.384	0.165	0.24			0.078	0.094	0.079	0.553	0.633		0.092	0.388	0.589	0.14	0.5	0.169		0.331	0.112	0.256	0.086	0.125					0.07	0.083	0.081	0.093				0.068
	0.248	0.234	0.658	0.381			0.141	0.088	0.106	0.48	0.052		0.342	0.542	0.275	0.514	0.108			0.283	0.204	0.32	0.107	0.166		0.158	0.345	0.13	0.26	0.115	0.111		0.265	0.146	0.151	0.063	0.467					0.144	0.048	0.096	0.025				0.122
	0.336	0.336	0.301	0.215			0.629	0.1	0.119	0.093	0.303		0.743	0.592	0.581	0.282	0.506			0.543	0.079	0.392	0.529	0.937		0.128	0.425	0.078	0.224	0.133	0.231		0.452	0.199	0.313	0.108	0.093					0.166	0.026	0.124	0.14				0.147
	0.672	0.131	0.011	0.389			0.414	0.071	0.318	0.452	0.672		0.347	0.274	0.279	0.221	0.37			0.274	0.081	0.412	0.139	0.474		0.439	0.106	0.156	0.165	0.256	0.616		0.354	0.141	0.163	0.08	0.137					0.208	0.097	0.086	0.135				0.065
	0.487	0.188	0.241	0.431			0.306	0.693	0.552	0.571	0.66		0.336	0.675	0.092	0.37	0.29			0.514	0.1	0.223	0.192	0.797		0.184	0.609	0.64	0.222	0.244	0.184		0.274	0.1	0.162	0.639	0.362					0.123	0.117	0.034	0.157				0.137
	0.634	0.342	0.226	0.286			0.529	0.323	0.406	0.235	0.432		0.578	0.075	0.515	0.438	0.62			0.395	0.506	0.24	0.085	0.805		0.279	0.5	0.649	0.209	0.152	0.152		0.129	0.219	0.069	0.101	0.457					0.193	0.025	0.091	0.091				0.071
	0.588	0.276	0.381	0.299			0.696	0.481	0.712	0.288	0.549		0.855	0.693	0.646	0.156	0.109			0.139	0.056	0.122	0.255	0.338		0.165	0.465	0.25	0.182	0.294	0.157		0.161	0.119	0.157	0.442	0.2					0.033	0.049	0.097	0.111				0.123
	0.598	0.441	0.248	0.403			0.19	0.384	0.206	0.081	0.313		0.25	0.144	0.313	0.26	0.656			0.124	0.281	0.39	0.496	0.197		0.195	0.1	0.424	0.073	0.373	0.585		0.496	0.43	0.1	0.069	0.088					0.142	0.036	0.084	0.072				0.148
	0.27	0.439	0.567	0.259			0.323	0.497	0.135	0.286	0.305		0.24	0.122	0.15	0.32	0.34			0.039	0.526	0.629	0.069	0.323		0.113	0.162	0.138	0.302	0.157	0.281		0.18	0.293	0.229	0.22	0.147					0.09	0.111	0.069	0.081				0.184
	0.255	0.487	0.222	0.342			0.514	0.379	0.365	0.42	0.391		0.466	0.59	0.39	0.385	0.237			0.049	0.088	0.108	0.128	0.55		0.113	0.68	0.204	0.07	0.035	0.123		0.155	0.139	0.41	0.099	0.199					0.305	0.056	0.135	0.147				0.072
	0.263	0.1	0.151	0.209			0.47	0.472	0.051	0.294	0.307		0.467	0.489	0.215	0.1	0.317			0.175	0.279	0.186	0.12	0.467		0.107	0.625	0.646	0.092	0.138	0.374		0.15	0.109	0.094	0.235	0.138					0.107	0.134	0.166	0.1				0.243
	0.345	0.41	0.243	0.389			0.369	0.239	0.104	0.238	0.21		0.477	0.647	0.563	0.339	0.219			0.439	0.115	0.269	0.128	0.737		0.115	0.767	0.32	0.328	0.073	0.198		0.231	0.291	0.6	0.135	0.12					0.229	0.179	0.136	0.095				0.202
	0.393	0.191	0.377	0.172			0.39	0.293	0.395	0.185	0.491		0.831	0.27	0.399	0.475	0.261			0.6	0.105	0.637	0.393	0.175		0.291	0.148	0.144	0.104	0.235	0.507		0.122	0.326	0.478	0.076	0.143					0.064	0.16	0.076	0.06				0.095
	0.496	0.091	0.147	0.144			0.351	0.307	0.64	0.364	0.494		0.531	0.669	0.388	0.156	0.307			0.406	0.509	0.536	0.143	0.18		0.22	0.125	0.507	0.077	0.487	0.415		0.145	0.528	0.408	0.069	0.08					0.104	0.154	0.194	0.345				0.175
	0.262	0.272	0.484	0.359			0.256	0.475	0.326	0.71	0.23		0.764	0.444	0.108	0.133	0.255			0.506	0.054	0.115	0.18	0.343		0.088	0.135	0.283	0.11	0.239	0.268		0.16	0.251	0.39	0.103	0.324					0.156	0.254	0.125	0.061				0.151
	0.694	0.141	0.128	0.243			0.559	0.397	0.232	0.222	0.35		0.35	0.645	0.233	0.102	0.439			0.159	0.088	0.415	0.475	0.58		0.096	0.782	0.477	0.116	0.079	0.217		0.113	0.07	0.646	0.126	0.142					0.25	0.122	0.112	0.125				0.092
	0.425	0.271	0.498	0.165			0.209	0.434	0.231	0.619	0.191		0.636	0.473	0.447	0.218	0.157			0.209	0.376	0.77	0.143	0.09		0.469	0.077	0.646	0.124	0.537	0.157		0.362	0.073	0.434	0.057	0.134					0.147	0.081	0.114	0.061				0.327
	0.385	0.699	0.589	0.101			0.446	0.426	0.434	0.345	0.166		0.683	0.578	0.206	0.428	0.102			0.715	0.078	0.224	0.081	0.218		0.23	0.16	0.585	0.157	0.143	0.211		0.254	0.449	0.285	0.383	0.172					0.173	0.1	0.128	0.033				0.136
	0.321	0.521	0.261	0.322			0.111	0.412	0.385	0.308	0.17		0.21	0.267	0.276	0.271	0.193			0.122	0.093	0.15	0.099	0.455		0.092	0.145	0.623	0.165	0.081	0.161		0.053	0.072	0.187	0.171	0.316					0.054	0.07	0.162	0.062				0.111
	0.199	0.635	0.202	0.181			0.608	0.509	0.316	0.223	0.18		0.684	0.682	0.169	0.35	0.247			0.47	0.378	0.077	0.125	0.081		0.229	0.127	0.61	0.109	0.243	0.122		0.053	0.077	0.231	0.749	0.173					0.072	0.187	0.044	0.17				0.059
	0.248	0.141	0.357	0.209			0.578	0.409	0.096	0.36	0.158		0.212	0.451	0.196	0.051	0.543			0.067	0.287	0.094	0.094	0.432		0.084	0.247	0.59	0.147	0.341	0.197		0.148	0.186	0.443	0.393	0.137					0.212	0.224	0.12	0.054				0.149
	0.29	0.589	0.464	0.12			0.041	0.282	0.337	0.393	0.484		0.398	0.201	0.271	0.596	0.418			0.47	0.264	0.445	0.524	0.154		0.27	0.151	0.517	0.26	0.291	0.093		0.2	0.177	0.201	0.367	0.207					0.164	0.145	0.1	0.055				0.158
	0.342	0.222	0.291	0.303			0.042	0.585	0.19	0.271	0.24		0.581	0.156	0.39	0.154	0.365			0.306	0.12	0.251	0.381	0.192		0.153	0.171	0.487	0.142	0.16	0.125		0.247	0.239	0.716	0.128	0.107					0.116	0.112	0.128	0.113				0.181
	0.211	0.159	0.127	0.314			0.653	0.683	0.211	0.238	0.472		0.627	0.211	0.11	0.486	0.34			0.188	0.078	0.18	0.119	0.31		0.564	0.226	0.205	0.085	0.123	0.213		0.395	0.098	0.264	0.289	0.109					0.18	0.195	0.159	0.117				0.089
	0.446	0.461	0.267	0.283			0.129	0.443	0.381	0.078	0.124		0.502	0.45	0.504	0.291	0.373			0.428	0.557	0.211	0.561	0.419		0.415	0.606	0.378	0.19	0.117	0.299		0.37	0.159	0.136	0.245	0.199					0.112	0.068	0.103	0.041				0.061
	0.245	0.233	0.121	0.41			0.421	0.617	0.166	0.247	0.307		0.145	0.416	0.219	0.228	0.661			0.09	0.375	0.204	0.064	0.504		0.218	0.209	0.614	0.345	0.147	0.409		0.199	0.072	0.063	0.057	0.476					0.158	0.108	0.092	0.099				0.131
	0.134	0.406	0.391	0.231			0.041	0.062	0.235	0.476	0.228		0.142	0.509	0.391	0.229	0.424			0.441	0.619	0.449	0.585	0.113		0.371	0.212	0.461	0.341	0.274	0.131		0.407	0.083	0.463	0.693	0.528					0.213	0.099	0.028	0.064				0.125
	0.447	0.201	0.446	0.077			0.035	0.5	0.255	0.758	0.322		0.466	0.298	0.476	0.448	0.181			0.146	0.447	0.105	0.138	0.677		0.245	0.389	0.144	0.175	0.237	0.368		0.471	0.089	0.281	0.097	0.127					0.081	0.19	0.063	0.157				0.204
	0.443	0.442	0.14	0.434			0.548	0.085	0.16	0.249	0.451		0.366	0.448	0.272	0.031	0.597			0.165	0.673	0.087	0.185	0.674		0.22	0.354	0.397	0.1	0.16	0.249		0.132	0.186	0.177	0.233	0.125					0.193	0.27	0.064	0.103				0.222
	0.335	0.45	0.536	0.07			0.373	0.224	0.48	0.567	0.148		0.082	0.451	0.041	0.263	0.125			0.07	0.587	0.13	0.81	0.158		0.228	0.35	0.061	0.109	0.246	0.129		0.34	0.041	0.179	0.189	0.225					0.038	0.03	0.062	0.036				0.151
	0.315	0.517	0.486	0.143			0.142	0.305	0.387	0.159	0.342		0.09	0.277	0.337	0.296	0.144			0.138	0.189	0.261	0.248	0.097		0.19	0.537	0.669	0.137	0.356	0.064		0.112	0.706	0.084	0.337	0.282					0.07	0.159	0.047	0.074				0.29
	0.269	0.567	0.061	0.355			0.526	0.676	0.111	0.12	0.117		0.266	0.1	0.277	0.228	0.322			0.091	0.349	0.095	0.293	0.747		0.119	0.379	0.427	0.356	0.253	0.219		0.701	0.78	0.183	0.049	0.321					0.078	0.306	0.047	0.067				0.121
	0.551	0.43	0.384	0.103			0.266	0.48	0.114	0.854	0.156		0.361	0.306	0.352	0.363	0.129			0.195	0.123	0.478	0.063	0.62		0.148	0.365	0.219	0.148	0.12	0.13		0.227	0.235	0.29	0.069	0.449					0.032	0.1	0.046	0.068				0.18
	0.269	0.274	0.411	0.161			0.369	0.545	0.126	0.623	0.222		0.578	0.358	0.524	0.148	0.357			0.033	0.204	0.764	0.118	0.076		0.089	0.19	0.639	0.277	0.245	0.099		0.655	0.139	0.141	0.091	0.491					0.167	0.042	0.271	0.039				0.158
	0.033	0.555	0.634	0.16			0.353	0.48	0.116	0.693	0.381		1.314	0.251	0.46	0.195	0.46			0.14	0.186	0.449	0.454	0.264		0.098	0.381	0.601	0.224	0.085	0.111		0.198	0.471	0.192	0.162	0.169					0.112	0.04	0.13	0.354				0.095
	0.203	0.397	0.687	0.258			0.212	0.576	0.424	0.401	0.437		0.392	0.666	0.225	0.185	0.096			0.079	0.337	0.315	0.132	0.77		0.111	0.548	0.53	0.216	0.545	0.362		0.041	0.136	0.141	0.082	0.366					0.291	0.261	0.021	0.082				0.215
	0.409	0.307	0.305	0.31			0.404	0.468	0.205	0.332	0.48		1.311	0.473	0.033	0.434	0.162			0.046	0.157	0.169	0.07	0.06		0.191	0.213	0.616	0.079	0.067	0.108		0.196	0.624	0.238	0.117	0.153					0.116	0.341	0.059	0.132				0.155
	0.181	0.255	0.116	0.255			0.071	0.506	0.384	0.647	0.273		1.08	0.421	0.112	0.405	0.064			0.408	0.301	0.101	0.12	0.63		0.274	0.351	0.792	0.26	0.1	0.339		0.151	0.527	0.135	0.085	0.201					0.06	0.256	0.145	0.119				0.124
	0.189	0.236	0.361	0.108			0.093	0.678	0.596	0.064	0.132		0.635	0.7	0.343	0.336	0.344			0.145	0.063	0.671	0.279	0.101		0.099	0.176	0.581	0.218	0.105	0.171		0.124	0.105	0.167	0.067	0.223					0.202	0.111	0.1	0.022				0.184
	0.322	0.125	0.434	0.237			0.467	0.599	0.653	0.227	0.234		0.429	0.05	0.114	0.083	0.405			0.122	0.363	0.3	0.317	0.182		0.119	0.313	0.128	0.225	0.205	0.13		0.149	0.152	0.097	0.245	0.201					0.164	0.069	0.207	0.151				0.082
	0.458	0.449	0.189	0.201			0.167	0.551	0.216	0.373	0.276		0.411	0.181	0.43	0.279	0.54			0.602	0.133	0.163	0.122	0.332		0.17	0.282	0.626	0.133	0.083	0.097		0.081	0.089	0.194	0.086	0.484					0.1	0.111	0.088	0.176				0.082
	0.039	0.325	0.265	0.252			0.362	0.579	0.189	0.503	0.141		0.497	0.281	0.247	0.324	0.271			0.083	0.086	0.424	0.06	0.576		0.272	0.273	0.278	0.293	0.103	0.12		0.544	0.077	0.203	0.047	0.176					0.497	0.182	0.055	0.29				0.107
	0.018	0.097	0.345	0.36			0.408	0.579	0.413	0.228	0.198		0.482	0.363	0.328	0.233	0.429			0.173	0.123	0.494	0.512	0.283		0.102	0.32	0.709	0.178	0.121	0.278		0.111	0.147	0.408	0.136	0.254					0.206	0.149	0.062	0.156				0.171
	0.579	0.486	0.41	0.088			0.355	0.647	0.462	0.426	0.675		0.321	0.346	0.364	0.322	0.48			0.016	0.375	0.534	0.358	0.342		0.381	0.451	0.139	0.357	0.131	0.082		0.319	0.468	0.198	0.108	0.193					0.182	0.016	0.128	0.047				0.161
	0.155	0.134	0.364	0.355			0.317	0.442	0.35	0.457	0.22		0.22	0.37	0.104	0.515	0.342			0.324	0.188	0.173	0.248	0.134		0.384	0.418	0.47	0.114	0.054	0.075		0.086	0.068	0.712	0.12	0.474					0.316	0.136	0.07	0.098				0.2
	0.574	0.327	0.229	0.248			0.175	0.061	0.583	0.765	0.519		0.47	0.381	0.309	0.22	0.484			0.195	0.13	0.55	0.11	0.157		0.246	0.375	0.108	0.125	0.228	0.213		0.049	0.098	0.119	0.134	0.447					0.223	0.078	0.113	0.078				0.132
	0.624	0.501	0.26	0.152			0.122	0.576	0.201	0.772	0.434		0.161	0.356	0.402	0.619	0.131			0.153	0.229	0.165	0.37	0.39		0.064	0.146	0.514	0.138	0.105	0.164		0.137	0.408	0.215	0.151	0.171					0.136	0.064	0.227	0.17				0.087
	0.636	0.595	0.427	0.167			0.534	0.211	0.225	0.503	0.074		0.638	0.44	0.092	0.144	0.542			0.402	0.173	0.179	0.116	0.294		0.16	0.192	0.49	0.509	0.102	0.075		0.186	0.076	0.247	0.093	0.26					0.075	0.2	0.065	0.13				0.169
	0.725	0.296	0.34	0.169			0.265	0.469	0.648	0.47	0.348		0.181	0.264	0.104	0.423	0.377			0.403	0.375	0.111	0.12	0.122		0.218	0.222	0.324	0.296	0.098	0.423		0.107	0.338	0.249	0.496	0.403					0.122	0.036	0.165	0.159				0.17
	0.058	0.201	0.437	0.233			0.46	0.514	0.053	0.677	0.265		0.044	0.608	0.413	0.191	0.334			0.063	0.146	0.161	0.395	0.278		0.233	0.101	0.617	0.372	0.476	0.216		0.167	0.295	0.134	0.449	0.16					0.287	0.036	0.07	0.092				0.125
	0.774	0.4	0.142	0.369			0.194	0.23	0.42	0.393	0.087		0.803	0.235	0.492	0.272	0.344			0.461	0.096	0.126	0.4	0.058		0.43	0.175	0.187	0.217	0.168	0.095		0.028	0.117	0.259	0.091	0.188					0.076	0.039	0.119	0.139				0.073
	0.289	0.573	0.474	0.321			0.146	0.89	0.382	0.836	0.293		0.393	0.143	0.299	0.199	0.293			0.427	0.044	0.191	0.295	0.058		0.158	0.321	0.117	0.112	0.082	0.35		0.43	0.466	0.41	0.116	0.202					0.089	0.185	0.189	0.06				0.116
	0.405	0.414	0.303	0.434			0.695	0.92	0.471	0.603	0.546		0.319	0.206	0.066	0.204	0.459			0.243	0.36	0.4	0.069	0.481		0.086	0.304	0.218	0.178	0.121	0.35		0.11	0.115	0.065	0.173	0.238					0.177	0.137	0.171	0.168				0.073
	0.261	0.632	0.739	0.399			0.47	0.365	0.211	0.483	0.474		0.364	0.581	0.358	0.284	0.127			0.085	0.17	0.176	0.31	0.433		0.254	0.36	0.182	0.201	0.388	0.35		0.085	0.089	0.56	0.129	0.174					0.359	0.089	0.103	0.042				0.117
	0.046	0.121	0.253	0.468			0.776	0.832	0.239	0.238	0.533		0.483	0.133	0.169	0.504	0.341			0.053	0.072	0.105	0.178	0.269		0.114	0.446	0.437	0.246	0.267	0.172		0.403	0.158	0.262	0.524	0.085					0.063	0.115	0.086	0.052				0.123
	0.056	0.422	0.125	0.483			0.213	0.375	0.42	0.837	0.615		0.253	0.078	0.292	0.346	0.585			0.397	0.309	0.126	0.044	0.488		0.316	0.097	0.227	0.083	0.108	0.099		0.477	0.112	0.193	0.468	0.237					0.097	0.071	0.125	0.111				0.221
	0.301	0.313	0.252	0.407			0.212	0.652	0.467	0.374	0.18		0.394	0.451	0.215	0.102	0.577			0.19	0.102	0.169	0.284	0.523		0.146	0.294	0.188	0.204	0.08	0.435		0.1	0.305	0.215	0.638	0.235					0.129	0.144	0.142	0.061				0.051
	0.299	0.531	0.705	0.149			0.202	0.06	0.285	0.788	0.789		0.41	0.464	0.304	0.151	0.205			0.134	0.184	0.075	0.149	0.271		0.211	0.365	0.694	0.135	0.287	0.049		0.309	0.117	0.613	0.232	0.074					0.199	0.015	0.136	0.087				0.172
	0.226	0.315	0.344	0.094			0.192	0.78	0.077	0.699	0.135		0.692	0.43	0.304	0.472	0.368			0.09	0.111	0.611	0.138	0.627		0.189	0.043	0.231	0.513	0.123	0.185		0.101	0.253	0.166	0.052	0.167					0.109	0.133	0.079	0.174				0.093
	0.336	0.486	0.256	0.186			0.116	0.732	0.11	0.385	0.474		0.853	0.227	0.482	0.297	0.082			0.122	0.119	0.092	0.099	0.434		0.304	0.413	0.058	0.179	0.223	0.097		0.086	0.104	0.766	0.253	0.146					0.113	0.091	0.023	0.166				0.164
	0.237	0.49	0.326	0.362			0.213	0.336	0.484	0.38	0.024		0.571	0.058	0.09	0.18	0.265			0.098	0.352	0.458	0.156	0.282		0.144	0.416	0.318	0.097	0.089	0.133		0.393	0.07	0.259	0.066	0.223					0.17	0.096	0.138	0.172				0.065
	0.535	0.273	0.039	0.178			0.078	0.454	0.612	0.807	0.483		0.321	0.483	0.116	0.356	0.219			0.125	0.13	0.458	0.115	0.463		0.124	0.42	0.511	0.11	0.06	0.071		0.261	0.186	0.432	0.062	0.135					0.097	0.142	0.246	0.12				0.075
	0.264	0.122	0.511	0.125			0.176	0.476	0.671	0.511	0.017		0.597	0.26	0.455	0.19	0.253			0.057	0.117	0.203	0.131	0.517		0.373	0.529	0.436	0.2	0.15	0.433		0.169	0.265	0.11	0.129	0.445					0.061	0.242	0.113	0.172				0.083
	0.432	0.263	0.396	0.225			0.144	0.3	0.391	0.542	0.101		0.779	0.267	0.446	0.146	0.476			0.106	0.295	0.093	0.192	0.538		0.063	0.366	0.265	0.092	0.148	0.166		0.22	0.105	0.199	0.065	0.365					0.176	0.195	0.151	0.047				0.055
	0.133	0.362	0.239	0.342			0.131	0.353	0.321	0.071	0.17		0.312	0.453	0.13	0.439	0.175			0.111	0.117	0.274	0.109	0.545		0.226	0.517	0.118	0.164	0.144	0.367		0.389	0.712	0.415	0.39	0.601					0.171	0.122	0.022	0.026				0.145
	0.314	0.329	0.31	0.273			0.16	0.142	0.392	0.338	0.217		0.801	0.71	0.146	0.166	0.6			0.134	0.187	0.253	0.117	0.223		0.209	0.655	0.624	0.314	0.11	0.107		0.288	0.576	0.386	0.339	0.165					0.128	0.132	0.24	0.069				0.082
	0.121	0.254	0.316	0.483			0.13	0.457	0.416	0.588	0.446		0.025	0.771	0.217	0.117	0.541			0.074	0.143	0.182	0.073	0.399		0.206	0.129	0.536	0.123	0.116	0.412		0.267	0.11	0.564	0.083	0.167					0.153	0.084	0.098	0.074				0.107
	0.289	0.291	0.248	0.336			0.453	0.389	0.339	0.417	0.122		0.181	0.153	0.562	0.085	0.316			0.084	0.36	0.174	0.255	0.322		0.545	0.459	0.295	0.072	0.282	0.101		0.19	0.45	0.192	0.152	0.085					0.076	0.118	0.09	0.144				0.142
	0.234	0.11	0.311	0.468			0.145	0.107	0.363	0.185	0.066		0.492	0.393	0.677	0.309	0.217			0.097	0.267	0.114	0.268	0.626		0.109	0.449	0.692	0.29	0.02	0.104		0.134	0.043	0.37	0.199	0.286					0.162	0.072	0.364	0.1				0.102
	0.73	0.711	0.088	0.119			0.3	0.314	0.416	0.651	0.423		0.574	0.337	0.492	0.121	0.239			0.441	0.167	0.113	0.465	0.542		0.098	0.468	0.166	0.198	0.088	0.228		0.204	0.097	0.203	0.064	0.117					0.157	0.079	0.295	0.084				0.046
	0.226	0.222	0.206	0.267			0.228	0.329	0.382	0.487	0.335		0.531	0.528	0.435	0.043	0.305			0.119	0.056	0.346	0.628	0.076		0.139	0.1	0.473	0.171	0.234	0.266		0.105	0.364	0.388	0.209	0.35					0.194	0.117	0.139	0.099				0.12
	0.08	0.714	0.576	0.418			0.251	0.393	0.615	0.507	0.121		0.119	0.147	0.074	0.07	0.65			0.151	0.059	0.443	0.367	0.433		0.164	0.399	0.095	0.307	0.107	0.147		0.212	0.359	0.172	0.186	0.088					0.096	0.074	0.059	0.12				0.192
	0.593	0.264	0.483	0.384			0.51	0.278	0.059	0.088	0.566		1.764	0.09	0.248	0.248	0.362			0.092	0.151	0.118	0.34	0.547		0.325	0.427	0.924	0.292	0.09	0.176		0.605	0.107	0.124	0.177	0.157					0.236	0.073	0.088	0.149				0.13
	0.285	0.522	0.217	0.091			0.213	0.495	0.485	0.572	0.609		0.072	0.201	0.375	0.32	0.449			0.035	0.102	0.188	0.15	0.178		0.081	0.683	0.413	0.177	0.342	0.098		0.304	0.231	0.207	0.358	0.16					0.219	0.029	0.293	0.076				0.117
	0.054	0.305	0.181	0.255			0.189	0.385	0.574	0.269	0.056		0.294	0.625	0.195	0.067	0.512			0.165	0.255	0.728	0.689	0.166		0.327	0.281	0.553	0.178	0.433	0.923		0.152	0.41	0.046	0.089	0.168					0.194	0.093	0.231	0.138				0.118
	0.312	0.217	0.709	0.201			0.24	0.081	0.769	0.177	0.365		0.622	0.607	0.279	0.273	0.501			0.058	0.115	0.344	0.454	0.475		0.361	0.658	0.502	0.212	0.031	0.482		0.199	0.328	0.32	0.232	0.094					0.276	0.116	0.158	0.091				0.033
	0.176	0.621	0.792	0.391			0.316	0.512	0.296	0.504	0.651		0.314	0.199	0.635	0.354	0.029			0.442	0.274	0.048	0.33	0.115		0.555	0.454	0.12	0.081	0.263	0.328		0.137	0.107	0.132	0.109	0.152					0.169	0.063	0.145	0.057				0.11
	0.416	0.238	0.323	0.304			0.469	0.507	0.665	0.425	0.514		0.16	0.696	0.144	0.018	0.404			0.097	0.276	0.056	0.244	0.316		0.102	0.239	0.343	0.118	0.046	0.122		0.156	0.194	0.197	0.11	0.369					0.193	0.146	0.231	0.132				0.127
	0.331	0.464	0.482	0.402			0.162	0.581	0.426	0.314	0.16		0.622	0.436	0.18	0.081	0.471			0.116	0.084	0.48	0.18	0.491		0.122	0.418	0.176	0.479	0.157	0.148		0.416	0.282	0.524	0.137	0.094					0.126	0.051	0.051	0.029				0.099
	0.383	0.095	0.333	0.128			0.317	0.358	0.439	0.576	0.102		0.092	0.423	0.227	0.171	0.254			0.393	0.129	0.334	0.232	0.165		0.265	0.533	0.156	0.033	0.173	0.316		0.442	0.415	0.233	0.112	0.191					0.263	0.068	0.066	0.101				0.121
	0.545	0.036	0.189	0.194			0.204	0.38	0.578	0.414	0.44		0.729	0.12	0.185	0.293	0.279			0.129	0.084	0.123	0.099	0.562		0.175	0.351	0.3	0.315	0.72	0.587		0.385	0.333	0.227	0.372	0.107					0.191	0.122	0.116	0.097				0.132
	0.365	0.132	0.335	0.306			0.415	0.317	0.481	0.588	0.146		0.254	0.314	0.431	0.406	0.31			0.918	0.36	0.347	0.117	0.067		0.109	0.109	0.445	0.133	0.09	0.515		0.395	0.1	0.235	0.295	0.283					0.103	0.147	0.082	0.096				0.223
	0.277	0.309	0.447	0.363			0.293	0.247	0.38	0.485	0.082		0.125	0.699	0.5	0.265	0.253			0.092	0.123	0.109	0.192	0.57		0.216	0.183	0.352	0.137	0.117	0.163		0.379	0.463	0.072	0.127	0.227					0.048	0.185	0.055	0.066				0.065
	0.317	0.08	0.513	0.152			0.093	0.283	0.358	0.524	0.364		0.104	0.31	0.445	0.241	0.442			0.091	0.091	0.374	0.139	0.364		0.112	0.93	0.328	0.288	0.108	0.144		0.104	0.103	0.242	0.371	0.495					0.024	0.23	0.136	0.131				0.282
	0.215	0.53	0.209	0.377			0.077	0.644	0.308	0.734	0.374		0.485	0.242	0.137	0.316	0.639			0.128	0.504	0.088	0.057	0.395		0.168	0.118	0.422	0.062	0.09	0.138		0.128	0.05	0.463	0.632	0.334					0.099	0.331	0.095	0.096				0.062
	0.154	0.681	0.448	0.429			0.437	0.278	0.391	0.711	0.348		0.096	0.335	0.492	0.369	0.477			0.461	0.061	0.067	0.193	0.721		0.289	1.051	0.215	0.077	0.018	0.116		0.154	0.156	0.386	0.091	0.154					0.166	0.091	0.102	0.073				0.069
	0.435	0.301	0.544	0.294			0.294	0.193	0.266	0.316	0.284		0.09	0.349	0.314	0.164	0.577			0.175	0.232	0.594	0.101	0.385		0.161	0.065	0.321	0.396	0.381	0.455		0.453	0.033	0.18	0.163	0.283					0.141	0.088	0.057	0.131				0.047
	0.338	0.686	0.455	0.362			0.484	0.613	0.288	0.672	0.147		0.567	0.475	0.475	0.171	0.493			0.178	0.69	0.202	0.058	0.176		0.167	0.189	0.147	0.125	0.064	0.129		0.113	0.111	0.093	0.274	0.163					0.113	0.093	0.066	0.027				0.154
	0.404	0.522	0.478	0.532			0.251	0.546	0.131	0.155	0.133		0.2	0.259	0.408	0.229	0.274			0.146	0.252	0.15	0.56	0.332		0.099	0.098	0.368	0.417	0.145	0.313		0.065	0.143	0.233	0.125	0.156					0.175	0.078	0.112	0.111				0.101
	0.49	0.497	0.369	0.49			0.324	0.24	0.558	0.754	0.482		0.33	0.282	0.371	0.57	0.612			0.407	0.469	0.572	0.357	0.142		0.31	0.139	0.297	0.141	0.286	0.314		0.335	0.06	0.227	0.33	0.139					0.15	0.084	0.156	0.094				0.184
	0.115	0.431	0.654	0.396			0.135	0.221	0.51	0.38	0.275		0.201	0.412	0.45	0.442	0.086			0.157	0.29	0.436	0.162	0.074		0.193	0.273	0.324	0.131	0.421	0.068		0.131	0.09	0.263	0.387	0.387					0.097	0.177	0.121	0.103				0.166
	0.183	0.356	0.102	0.448			0.111	0.193	0.249	0.301	0.296		0.315	0.489	0.243	0.039	0.634			0.267	0.403	0.123	0.343	0.353		0.183	0.174	0.24	0.681	0.388	0.154		0.185	0.141	0.177	0.403	0.091					0.132	0.066	0.122	0.208				0.204
	0.17	0.819	0.822	0.29			0.428	0.272	0.331	0.64	0.191		0.347	0.516	0.034	0.124	0.234			0.397	0.411	0.247	0.462	0.116		0.117	0.079	0.269	0.628	0.221	0.161		0.231	0.145	0.277	0.406	0.197					0.218	0.094	0.194	0.057				0.292
	0.415	0.295	0.248	0.529			0.198	0.155	0.072	0.251	0.266		0.56	0.415	0.461	0.463	0.365			0.203	0.132	0.212	0.645	0.224		0.117	0.72	0.514	0.182	0.449	0.152		0.4	0.246	0.069	0.104	0.267					0.117	0.065	0.149	0.093				0.251
	0.311	0.149	0.39	0.373			0.477	0.146	0.219	0.798	0.188		0.324	0.286	0.297	0.432	0.681			0.137	0.401	0.047	0.078	0.086		0.154	0.417	0.52	0.107	0.131	0.106		0.336	0.017	0.234	0.48	0.117					0.337	0.234	0.186	0.13				0.098
	0.359	0.454	0.252	0.143			0.516	0.271	0.261	0.374	0.588		0.299	0.237	0.1	0.203	0.353			0.335	0.112	0.096	0.528	0.081		0.192	0.496	0.2	0.168	0.055	0.155		0.113	0.113	0.327	0.255	0.104					0.051	0.159	0.094	0.181				0.035
	0.452	0.752	0.186	0.025			0.262	0.196	0.083	0.358	0.595		0.135	0.466	0.471	0.318	0.335			0.106	0.143	0.148	0.07	0.08		0.109	0.17	0.24	0.182	0.144	0.377		0.169	0.103	0.136	0.186	0.115					0.307	0.065	0.064	0.155				0.152
	0.529	0.197	0.776	0.237			0.236	0.183	0.175	0.618	0.154		0.554	0.147	0.397	0.416	0.564			0.202	0.648	0.436	0.227	0.177		0.253	0.351	0.297	0.112	0.119	0.176		0.147	0.475	0.466	0.099	0.077					0.136	0.204	0.089	0.108				0.158
	0.549	0.421	0.291	0.261			0.411	0.478	0.35	0.846	0.443		0.733	0.509	0.369	0.148	0.567			0.465	0.1	0.144	0.196	0.137		0.172	0.175	0.358	0.318	0.243	0.408		0.296	0.213	0.14	0.4	0.236					0.163	0.089	0.061	0.046				0.1
	0.475	0.304	0.173	0.178			0.361	0.704	0.623	0.836	0.675		0.544	0.23	0.647	0.069	0.395			0.71	0.148	0.204	0.075	0.421		0.124	0.199	0.29	0.154	0.047	0.355		0.129	0.433	0.149	0.083	0.321					0.086	0.075	0.184	0.057				0.1
	0.103	0.149	0.293	0.366			0.255	0.488	0.106	0.826	0.47		0.336	0.536	0.385	0.072	0.453			0.151	0.458	0.502	0.319	0.297		0.084	0.309	0.58	0.098	0.237	0.481		0.204	0.167	0.269	0.117	0.171					0.154	0.034	0.02	0.123				0.232
	0.393	0.572	0.362	0.465			0.278	0.537	0.466	0.39	0.49		0.711	0.4	0.559	0.379	0.232			0.373	0.299	0.109	0.151	0.139		0.258	0.204	0.17	0.373	0.203	0.18		0.051	0.146	0.223	0.13	0.124					0.162	0.074	0.13	0.053				0.1
	0.597	0.469	0.362	0.231			0.451	0.357	0.095	0.176	0.652		0.431	0.168	0.339	0.356	0.141			0.234	0.06	0.274	0.169	0.23		0.237	0.183	0.191	0.385	0.248	0.114		0.405	0.435	0.307	0.285	0.183					0.221	0.148	0.172	0.053				0.141
	0.537	0.837	0.355	0.184			0.48	0.318	0.302	0.222	0.532		0.615	0.594	0.161	0.105	0.187			0.456	0.475	0.33	0.093	0.459		0.399	0.137	0.337	0.184	0.317	0.353		0.11	0.52	0.017	0.359	0.109					0.109	0.107	0.088	0.164				0.245
	0.266	0.403	0.351	0.285			0.356	0.372	0.075	0.603	0.493		0.188	0.214	0.501	0.094	0.279			0.085	0.227	0.374	0.133	0.482		0.184	0.597	0.242	0.322	0.192	0.225		0.3	0.081	0.085	0.132	0.211					0.089	0.183	0.071	0.108				0.137
	0.366	0.431	0.164	0.193			0.512	0.323	0.098	0.803	0.482		0.096	0.018	0.622	0.248	0.164			0.174	0.649	0.098	0.109	0.45		0.319	0.144	0.607	0.41	0.099	0.145		0.155	0.577	0.136	0.11	0.077					0.162	0.078	0.121	0.129				0.263
	0.242	0.252	0.265	0.549			0.776	0.204	0.133	0.823	0.437		0.61	0.317	0.4	0.126	0.508			0.104	0.209	0.069	0.208	0.561		0.207	0.134	0.309	0.178	0.378	0.466		0.431	0.784	0.119	0.117	0.135					0.18	0.062	0.22	0.045				0.114
	0.376	0.323	0.047	0.252			0.315	0.387	0.405	0.758	0.214		0.292	0.138	0.245	0.167	0.324			0.483	0.256	0.451	0.379	0.57		0.159	0.423	0.454	0.23	0.354	0.548		0.157	0.076	0.02	0.1	0.732					0.155	0.218	0.091	0.076				0.268
	0.249	0.261	0.084	0.43			0.252	0.33	0.513	0.317	0.496		0.251	0.596	0.336	0.34	0.48			0.108	0.161	0.22	0.11	0.334		0.107	0.357	0.375	0.27	0.318	0.15		0.201	0.278	0.256	0.253	0.166					0.257	0.113	0.197	0.14				0.151
	0.58	0.288	0.272	0.519			0.523	0.235	0.302	0.843	0.315		0.077	0.545	0.185	0.11	0.501			0.111	0.329	0.652	0.093	0.149		0.175	0.205	0.47	0.263	0.097	0.088		0.236	0.094	0.294	0.086	0.458					0.139	0.052	0.118	0.037				0.173
	0.246	0.332	0.377	0.445			0.294	0.405	0.403	0.288	0.418		0.471	0.658	0.594	0.441	0.329			0.095	0.403	0.159	0.039	0.468		0.377	0.141	0.62	0.184	0.301	0.046		0.253	0.082	0.447	0.76	0.151					0.151	0.167	0.074	0.147				0.181
	0.24	0.182	0.578	0.328			0.424	0.267	0.331	0.303	0.644		0.51	0.707	0.372	0.142	0.22			0.022	0.152	0.115	0.177	0.537		0.289	0.252	0.311	0.152	0.474	0.129		0.202	0.333	0.114	0.092	0.083					0.191	0.236	0.142	0.08				0.16
	0.299	0.35	0.203	0.429			0.386	0.212	0.272	0.253	0.236		0.645	0.348	0.426	0.171	0.357			0.654	0.057	0.415	0.231	0.117		0.158	0.36	0.542	0.145	0.121	0.06		0.205	0.141	0.098	0.161	0.205					0.302	0.143	0.117	0.138				0.149
	0.527	0.308	0.054	0.334			0.019	0.295	0.152	0.489	0.159		0.292	0.321	0.346	0.602	0.52			0.302	0.225	0.374	0.138	0.107		0.064	0.145	0.477	0.148	0.36	0.129		0.467	0.095	0.631	0.095	0.419					0.174	0.124	0.171	0.16				0.212
	0.17	0.398	0.58	0.474			0.268	0.061	0.413	0.608	0.282		0.646	0.2	0.377	0.463	0.511			0.052	0.094	0.593	0.516	0.033		0.128	0.167	0.209	0.242	0.1	0.257		0.21	0.172	0.067	0.387	0.162					0.123	0.226	0.09	0.176				0.066
	0.265	0.343	0.474	0.12			0.575	0.266	0.234	0.512	0.664		0.808	0.766	0.245	0.318	0.345			0.305	0.244	0.684	0.259	0.149		0.128	0.116	0.765	0.211	0.169	0.291		0.081	0.253	0.291	0.133	0.076					0.096	0.105	0.201	0.06				0.163
	0.423	0.324	0.29	0.184			0.327	0.718	0.41	0.341	0.511		0.862	0.733	0.556	0.357	0.42			0.117	0.082	0.506	0.042	0.193		0.312	0.148	0.246	0.107	0.142	0.205		0.123	0.354	0.124	0.095	0.115					0.132	0.103	0.181	0.331				0.136
	0.753	0.422	0.384	0.488			0.337	0.55	0.148	0.197	0.264		0.884	0.433	0.758	0.379	0.173			0.352	0.214	0.141	0.125	0.315		0.199	0.137	0.378	0.368	0.238	0.057		0.099	0.315	0.119	0.067	0.126					0.122	0.273	0.151	0.083				0.194
	0.074	0.175	0.358	0.312			0.181	0.471	0.463	0.282	0.577		0.888	0.529	0.313	0.526	0.353			0.199	0.47	0.133	0.199	0.083		0.224	0.407	0.46	0.098	0.101	0.079		0.158	0.339	0.293	0.352	0.339					0.078	0.071	0.119	0.114				0.149
	0.211	0.366	0.077	0.445			0.569	0.455	0.112	0.31	0.637		0.832	0.442	0.437	0.259	0.266			0.446	0.143	0.321	0.128	0.568		0.397	0.546	0.198	0.131	0.246	0.394		0.146	0.144	0.05	0.084	0.147					0.065	0.137	0.196	0.097				0.208
	0.677	0.352	0.319	0.338			0.128	0.443	0.5	0.659	0.393		0.676	0.326	0.35	0.374	0.365			0.11	0.062	0.065	0.408	0.435		0.231	0.194	0.104	0.101	0.159	0.471		0.082	0.156	0.09	0.302	0.154					0.077	0.13	0.156	0.084				0.135
	0.165	0.259	0.076	0.108			0.364	0.608	0.09	0.375	0.467		0.867	0.524	0.73	0.285	0.262			0.25	0.266	0.113	0.039	0.211		0.226	0.107	0.256	0.396	0.079	0.512		0.076	0.053	0.266	0.138	0.106					0.119	0.172	0.204	0.169				0.267
	0.302	0.953	0.675	0.204			0.448	0.465	0.431	0.561	0.057		0.524	0.756	0.489	0.499	0.191			0.087	0.425	0.165	0.116	0.132		0.46	0.244	0.077	0.156	0.214	0.103		0.118	0.128	0.168	0.068	0.124					0.164	0.202	0.04	0.037				0.118
	0.289	0.595	0.535	0.135			0.885	0.489	0.418	0.535	0.184		0.868	0.503	0.265	0.237	0.576			0.204	0.241	0.169	0.157	0.24		0.102	0.188	0.422	0.108	0.257	0.621		0.098	0.147	0.423	0.095	0.279					0.064	0.016	0.079	0.127				0.147
	0.272	0.493	0.717	0.479			0.09	0.383	0.477	0.534	0.622		0.648	0.264	0.49	0.338	0.502			0.111	0.123	0.213	0.185	0.013		0.312	0.294	0.281	0.234	0.16	0.074		0.239	0.057	0.114	0.202	0.11					0.18	0.146	0.157	0.027				0.134
	0.785	0.349	0.243	0.275			0.468	0.261	0.087	0.129	0.152		0.698	0.872	0.396	0.391	0.522			0.32	0.099	0.244	0.358	0.098		0.378	0.169	0.131	0.448	0.284	0.292		0.087	0.554	0.68	0.175	0.115					0.14	0.2	0.209	0.07				0.134
	0.351	0.337	0.634	0.173			0.067	0.501	0.321	0.398	0.095		0.324	0.816	0.336	0.101	0.493			0.136	0.236	0.164	0.099	0.332		0.37	0.078	0.247	0.177	0.123	0.097		0.203	0.085	0.13	0.211	0.083					0.149	0.105	0.199	0.119				0.106
	0.385	0.347	0.848	0.02			0.412	0.559	0.301	0.194	0.265		0.298	0.183	0.394	0.144	0.364			0.178	0.631	0.154	0.529	0.175		0.362	0.166	0.165	0.21	0.486	0.227		0.18	0.166	0.488	0.126	0.122					0.145	0.13	0.124	0.087				0.36
	0.357	0.302	0.654	0.547			0.22	0.105	0.302	0.124	0.08		0.64	0.338	0.327	0.39	0.576			0.21	0.024	0.253	0.418	0.308		0.282	0.238	0.246	0.242	0.088	0.559		0.191	0.112	0.22	0.291	0.109					0.219	0.177	0.059	0.144				0.151
	0.156	0.292	0.141	0.207			0.068	0.248	0.155	1.223	0.558		0.987	0.432	0.166	0.382	0.317			0.231	0.116	0.293	0.12	0.258		0.24	0.14	0.396	0.086	0.092	0.153		0.105	0.161	0.099	0.104	0.4					0.171	0.199	0.187	0.079				0.132
	0.312	0.359	0.608	0.302			0.425	0.399	0.146	0.251	0.584		0.653	0.138	0.445	0.249	0.628			0.032	0.513	0.592	0.092	0.5		0.196	0.255	0.315	0.136	0.413	0.195		0.089	0.384	0.3	0.12	0.207					0.187	0.058	0.132	0.13				0.116
	0.329	0.261	0.288	0.5			0.425	0.41	0.594	0.16	0.547		0.457	0.339	0.472	0.106	0.329			0.069	0.201	0.104	0.273	0.292		0.371	0.164	0.344	0.217	0.15	0.132		0.359	0.166	0.166	0.168	0.145					0.052	0.138	0.157	0.157				0.241
	0.42	0.957	0.308	0.18			0.101	0.18	0.415	0.235	0.2		0.41	0.089	0.22	0.595	0.373			0.102	0.165	0.163	0.114	0.354		0.53	0.168	0.148	0.537	0.166	0.311		0.159	0.103	0.592	0.355	0.279					0.121	0.325	0.047	0.033				0.181
	0.471	0.176	0.295	0.273			0.12	0.476	0.303	0.687	0.532		0.604	0.665	0.696	0.368	0.253			0.189	0.139	0.178	0.298	0.305		0.313	0.127	0.143	0.121	0.112	0.106		0.366	0.088	0.109	0.346	0.082					0.185	0.057	0.111	0.071				0.269
	0.46	0.179	0.275	0.275			0.206	0.029	0.502	0.497	0.727		0.584	0.38	0.296	0.283	0.158			0.183	0.435	0.14	0.335	0.324		0.381	0.479	0.216	0.36	0.141	0.117		0.244	0.677	0.225	0.355	0.127					0.02	0.128	0.122	0.118				0.223
	0.448	0.102	0.309	0.07			0.293	0.373	0.396	0.489	0.268		0.823	0.372	0.617	0.315	0.637			0.133	0.118	0.208	0.267	0.258		0.092	0.091	0.354	0.222	0.153	0.248		0.276	0.28	0.216	0.093	0.168					0.111	0.062	0.026	0.04				0.129
	0.377	0.51	0.239	0.545			0.49	0.392	0.483	0.306	0.281		0.553	0.438	0.175	0.4	0.267			0.091	0.394	0.117	0.326	0.603		0.774	0.565	0.119	0.261	0.158	0.075		0.065	0.145	0.205	0.263	0.096					0.322	0.059	0.164	0.08				0.036
	0.099	0.181	0.262	0.117			0.105	0.623	0.434	0.249	0.677		0.543	0.515	0.4	0.17	0.426			0.171	0.55	0.308	0.292	0.628		0.149	0.428	0.174	0.114	0.188	0.31		0.433	0.528	0.298	0.212	0.115					0.118	0.113	0.198	0.035				0.228
	0.605	0.23	0.243	0.256			0.268	0.12	0.502	0.14	0.34		0.782	0.244	0.721	0.456	0.227			0.09	0.138	0.154	0.491	0.382		0.087	0.143	0.404	0.141	0.256	0.424		0.097	0.556	0.438	0.078	0.29					0.303	0.137	0.244	0.137				0.118
	0.277	0.934	0.189	0.429			0.845	0.241	0.749	0.4	0.269		0.785	0.519	0.453	0.178	0.183			0.057	0.484	0.091	0.123	0.437		0.059	0.184	0.245	0.419	0.195	0.245		0.064	0.362	0.216	0.355	0.245					0.208	0.032	0.103	0.177				0.106
	0.273	0.373	0.462	0.407			0.359	0.269	0.285	0.578	0.428		0.721	0.259	0.255	0.569	0.33			0.351	0.382	0.231	0.133	0.012		0.478	0.253	0.457	0.297	0.167	0.147		0.16	0.484	0.216	0.094	0.097					0.109	0.108	0.16	0.155				0.069
	0.424	0.655	0.581	0.276			0.61	0.342	0.183	0.3	0.354		0.75	0.686	0.221	0.312	0.157			0.438	0.314	0.099	0.252	0.39		0.465	0.132	0.162	0.295	0.113	0.144		0.347	0.548	0.272	0.151	0.184					0.043	0.139	0.077	0.177				0.175
	0.046	0.552	0.255	0.356			0.226	0.604	0.359	0.545	0.464		0.743	0.595	0.407	0.059	0.369			0.277	0.651	0.119	0.116	0.401		0.214	0.074	0.389	0.603	0.168	0.123		0.13	0.119	0.238	0.124	0.114					0.17	0.133	0.171	0.096				0.07
	0.497	0.641	0.212	0.476			0.404	0.193	0.369	0.335	0.31		0.624	0.135	0.519	0.609	0.369			0.128	0.545	0.22	0.099	0.153		0.234	0.355	0.133	0.203	0.117	0.107		0.1	0.426	0.151	0.146	0.124					0.24	0.116	0.121	0.125				0.189
	0.333	0.472	0.662	0.139			0.272	0.323	0.194	0.369	0.445		0.568	0.202	0.234	0.205	0.637			0.107	0.105	0.175	0.076	0.242		0.177	0.155	0.361	0.095	0.108	0.403		0.267	0.065	0.209	0.155	0.249					0.07	0.021	0.087	0.139				0.091
	0.311	0.675	0.182	0.175			0.039	0.607	0.568	0.697	0.205		0.603	0.167	0.472	0.174	0.42			0.094	0.183	0.121	0.395	0.309		0.544	0.448	0.169	0.351	0.054	0.039		0.125	0.398	0.303	0.084	0.275					0.121	0.062	0.168	0.126				0.17
	0.453	0.773	0.199	0.219			0.409	0.576	0.276	0.861	0.351		0.444	0.411	0.279	0.53	0.399			0.511	0.14	0.51	0.223	0.094		0.389	0.149	0.227	0.187	0.144	0.16		0.08	0.046	0.173	0.196	0.059					0.042	0.193	0.144	0.065				0.089
	0.314	0.055	0.212	0.445			0.653	0.302	0.218	0.097	0.501		0.687	0.263	0.482	0.214	0.501			0.107	0.46	0.144	0.099	0.517		0.182	0.107	0.122	0.17	0.09	0.062		0.149	0.312	0.312	0.265	0.098					0.095	0.19	0.139	0.089				0.106
	0.384	0.369	0.142	0.286			0.349	0.475	0.74	0.418	0.264		0.098	0.698	0.347	0.327	0.398			0.231	0.095	0.228	0.156	0.744		0.439	0.018	0.23	0.082	0.125	0.346		0.125	0.325	0.139	0.084	0.394					0.144	0.106	0.174	0.079				0.187
	0.255	0.354	0.247	0.238			0.331	0.133	0.16	0.396	0.361		0.3	0.629	0.396	0.55	0.336			0.162	0.289	0.599	0.111	0.421		0.24	0.153	0.19	0.098	0.157	0.208		0.106	0.676	0.2	0.38	0.091					0.087	0.042	0.176	0.103				0.047
	0.207	0.39	0.258	0.238			0.346	0.537	0.225	0.452	0.095		0.425	0.481	0.038	0.335	0.665			0.158	0.173	0.766	0.146	0.366		0.092	0.41	0.321	0.285	0.206	0.077		0.146	0.135	0.177	0.105	0.111					0.096	0.12	0.111	0.148				0.167
	0.036	0.229	0.225	0.357			0.199	0.605	0.364	1.064	0.562		0.492	0.63	0.103	0.767	0.356			0.12	0.215	0.264	0.103	0.462		0.167	0.065	0.538	0.072	0.149	0.193		0.2	0.062	0.171	0.227	0.28					0.062	0.073	0.015	0.049				0.145
	0.147	0.516	0.651	0.27			0.802	0.678	0.416	0.646	0.203		0.359	0.557	0.418	0.583	0.432			0.098	0.212	0.177	0.288	0.35		0.239	0.168	0.402	0.081	0.522	0.196		0.099	0.104	0.287	0.309	0.193					0.402	0.098	0.033	0.184				0.039
	0.059	0.224	0.462	0.463			0.609	0.313	0.218	0.671	0.588		0.619	0.445	0.119	0.3	0.2			0.358	0.105	0.183	0.046	0.356		0.071	0.6	0.417	0.105	0.158	0.105		0.266	0.094	0.38	0.669	0.096					0.18	0.07	0.035	0.066				0.17
	0.83	0.5	0.528	0.078			0.399	0.522	0.324	0.346	0.439		0.6	0.125	0.325	0.253	0.302			0.426	0.154	0.711	0.123	0.235		0.116	0.09	0.389	0.221	0.073	0.213		0.079	0.085	0.113	0.129	0.287					0.493	0.118	0.069	0.18				0.036
	0.639	0.671	0.097	0.422			0.546	0.767	0.36	0.788	0.232		0.74	0.369	0.152	0.278	0.585			0.105	0.355	0.155	0.069	0.144		0.11	0.168	0.136	0.326	0.054	0.242		0.121	0.088	0.249	0.252	0.092					0.146	0.074	0.119	0.02				0.136
	0.179	0.557	0.244	0.346			0.306	0.448	0.257	0.453	0.193		0.17	0.36	0.459	0.295	0.119			0.104	0.118	0.182	0.303	0.207		0.741	0.159	0.133	0.215	0.143	0.09		0.247	0.091	0.284	0.099	0.107					0.047	0.081	0.177	0.066				0.15
	0.469	0.376	0.041	0.351			0.321	0.394	0.279	0.618	0.157		0.279	0.407	0.155	0.092	0.461			0.067	0.224	0.08	0.231	0.231		0.418	0.369	0.101	0.112	0.065	0.077		0.227	0.318	0.282	0.179	0.249					0.258	0.197	0.079	0.067				0.225
	0.169	0.548	0.326	0.047			0.517	0.364	0.346	0.38	0.337		0.401	0.309	0.156	0.246	0.385			0.07	0.381	0.154	0.294	0.212		0.477	0.278	0.141	0.248	0.214	0.141		0.166	0.125	0.08	0.099	0.107					0.17	0.244	0.2	0.067				0.063
	0.338	0.544	0.352	0.272			0.379	0.403	0.326	0.558	0.24		0.747	0.396	0.298	0.039	0.243			0.416	0.112	0.044	0.139	0.23		0.304	0.159	0.31	0.271	0.093	0.195		0.118	0.149	0.209	0.283	0.384					0.107	0.269	0.13	0.278				0.101
	0.22	0.608	0.32	0.465			0.33	0.231	0.577	0.263	0.132		0.564	0.364	0.335	0.08	0.02			0.061	0.21	0.178	0.036	0.349		0.505	0.191	0.656	0.104	0.118	0.098		0.201	0.141	0.125	0.09	0.186					0.489	0.123	0.167	0.021				0.091
	0.233	0.424	0.159	0.124			0.28	0.49	0.289	0.303	0.087		0.302	0.344	0.479	0.212	0.154			0.118	0.102	0.145	0.308	0.343		0.66	0.094	0.215	0.115	0.196	0.103		0.117	0.073	0.106	0.364	0.058					0.123	0.128	0.079	0.129				0.114
	0.128	0.231	0.241	0.2			0.293	0.653	0.162	0.481	0.624		0.618	0.391	0.704	0.259	0.065			0.132	0.115	0.625	0.101	0.09		0.649	0.404	0.337	0.264	0.147	0.227		0.387	0.175	0.502	0.15	0.091					0.103	0.144	0.025	0.087				0.022
	0.182	0.578	0.307	0.089			0.359	0.231	0.046	1.251	0.157		0.391	0.372	0.381	0.233	0.192			0.493	0.082	0.508	0.063	0.087		0.219	0.195	0.306	0.188	0.195	0.103		0.19	0.611	0.15	0.25	0.111					0.09	0.063	0.105	0.054				0.215
	0.434	0.379	0.226	0.352			0.545	0.32	0.638	0.834	0.727		0.439	0.179	0.395	0.499	0.014			0.089	0.115	0.138	0.189	0.196		0.184	0.213	0.395	0.137	0.108	0.302		0.067	0.147	0.445	0.293	0.287					0.029	0.146	0.321	0.205				0.202
	0.124	0.482	0.357	0.383			0.427	0.38	0.359	0.544	0.242		0.532	0.331	0.485	0.423	0.253			0.093	0.477	0.216	0.225	0.088		0.085	0.211	0.379	0.04	0.108	0.44		0.243	0.498	0.138	0.361	0.041					0.15	0.099	0.09	0.089				0.269
	0.281	0.393	0.055	0.29			0.618	0.069	0.22	0.121	0.277		0.149	0.359	0.976	0.415	0.353			0.443	0.242	0.16	0.47	0.431		0.22	0.179	0.076	0.111	0.112	0.123		0.184	0.471	0.107	0.21	0.086					0.121	0.077	0.152	0.054				0.18
	0.073	0.538	0.587	0.213			0.233	0.33	0.366	0.082	0.256		0.36	0.333	0.085	0.367	0.314			0.099	0.072	0.197	0.117	0.574		0.152	0.327	0.077	0.544	0.075	0.082		0.125	0.405	0.238	0.181	0.194					0.167	0.02	0.132	0.036				0.147
	0.402	0.24	0.195	0.297			0.31	0.552	0.52	0.981	0.255		0.099	0.394	0.24	0.019	0.25			0.153	0.064	0.101	0.274	0.386		0.328	0.275	0.146	0.068	0.087	0.145		0.153	0.106	0.154	0.058	0.113					0.328	0.129	0.12	0.252				0.141
	0.249	0.598	0.176	0.36			0.218	0.893	0.334	0.918	0.328		0.459	0.177	0.15	0.313	0.16			0.123	0.369	0.392	0.196	0.819		0.266	0.174	0.148	0.216	0.106	0.144		0.216	0.054	0.505	0.226	0.233					0.055	0.172	0.097	0.074				0.088
	0.476	0.149	0.243	0.127			0.526	0.91	0.529	0.678	0.292		0.529	0.551	0.456	0.549	0.34			0.075	0.265	0.233	0.452	0.045		0.135	0.154	0.219	0.118	0.117	0.492		0.129	0.416	0.307	0.038	0.202					0.216	0.129	0.071	0.095				0.131
	0.049	0.538	0.567	0.072			0.363	0.277	0.097	0.457	0.039		0.455	0.542	0.154	0.367	0.302			0.113	0.137	0.148	0.139	0.409		0.15	0.165	0.334	0.191	0.403	0.11		0.275	0.153	0.18	0.361	0.091					0.31	0.071	0.114	0.069				0.117
	0.274	0.37	0.105	0.573			0.349	0.68	0.351	0.691	0.408		0.159	0.536	0.511	0.067	0.23			0.382	0.252	0.633	0.196	0.285		0.056	0.533	0.179	0.181	0.349	0.244		0.137	0.551	0.185	0.079	0.347					0.167	0.153	0.178	0.06				0.263
	0.294	0.137	0.126	0.35			0.473	0.498	0.47	0.542	0.454		0.484	0.235	0.236	0.111	0.336			0.335	0.142	0.134	0.27	0.265		0.058	0.133	0.425	0.256	0.045	0.417		0.344	0.197	0.367	0.106	0.076					0.111	0.118	0.213	0.147				0.165
	0.139	0.339	0.211	0.585			0.239	0.626	0.111	0.449	0.259		0.389	0.448	0.107	0.333	0.214			0.11	0.152	0.377	0.585	0.218		0.215	0.161	0.039	0.159	0.269	0.695		0.165	0.056	0.302	0.15	0.112					0.16	0.144	0.176	0.138				0.081
	0.113	0.326	0.109	0.128			0.296	0.085	0.156	0.712	0.394		0.688	0.19	0.715	0.36	0.34			0.111	0.126	0.436	0.144	0.673		0.303	0.197	0.237	0.185	0.16	0.166		0.101	0.259	0.244	0.332	0.026					0.118	0.149	0.148	0.11				0.116
	0.369	0.104	0.299	0.417			0.191	0.3	0.514	1.167	0.337		0.493	0.325	0.258	0.178	0.297			0.067	0.07	0.543	0.092	0.785		0.372	0.182	0.438	0.086	0.1	0.112		0.194	0.141	0.436	0.085	0.102					0.285	0.131	0.081	0.079				0.084
	0.171	0.308	0.381	0.49			0.288	0.436	0.338	0.517	0.279		0.589	0.53	0.101	0.304	0.213			0.034	0.205	0.134	0.58	0.184		0.079	0.175	0.128	0.126	0.158	0.189		0.135	0.167	0.189	0.215	0.105					0.122	0.031	0.053	0.057				0.065
	0.485	0.323	0.211	0.579			0.288	0.557	0.333	0.847	0.765		0.753	0.063	0.188	0.225	0.259			0.092	0.513	0.849	0.092	0.447		0.423	0.375	0.147	0.22	0.145	0.169		0.118	0.09	0.107	0.075	0.202					0.032	0.122	0.103	0.266				0.057
	0.201	0.088	0.321	0.277			0.254	0.397	0.296	0.429	0.432		0.449	0.467	0.099	0.408	0.078			0.046	0.108	0.415	0.181	0.581		0.316	0.137	0.32	0.135	0.07	0.83		0.146	0.083	0.243	0.445	0.294					0.038	0.173	0.138	0.058				0.033
	0.169	0.376	0.312	0.161			0.257	0.502	0.192	1.129	0.307		0.467	0.228	0.488	0.242	0.302			0.138	0.196	0.022	0.436	0.337		0.494	0.083	0.111	0.187	0.168	0.153		0.176	0.196	0.299	0.086	0.234					0.205	0.122	0.133	0.069				0.128
	0.247	0.046	0.324	0.448			0.557	0.219	0.239	0.171	0.161		0.58	0.255	0.118	0.177	0.171			0.223	0.176	0.284	0.326	0.594		0.311	0.141	0.327	0.189	0.187	0.082		0.233	0.287	0.905	0.558	0.109					0.071	0.099	0.078	0.067				0.077
	0.19	0.374	0.307	0.207			0.345	0.852	0.334	0.541	0.702		0.744	0.438	0.371	0.328	0.421			0.111	0.145	0.258	0.418	0.325		0.08	0.212	0.436	0.262	0.159	0.422		0.194	0.627	0.538	0.159	0.066					0.221	0.154	0.115	0.062				0.071
	0.58	0.357	0.281	0.457			0.397	0.446	0.367	0.424	0.178		0.311	0.211	0.32	0.624	0.216			0.032	0.15	0.44	0.331	0.204		0.235	0.091	0.118	0.297	0.107	0.129		0.424	0.058	0.147	0.051	0.093					0.183	0.082	0.235	0.12				0.126
	0.39	0.487	0.707	0.324			0.258	0.773	0.306	1.071	0.221		0.414	0.261	0.358	0.309	0.531			0.072	0.404	0.157	0.235	0.5		0.118	0.141	0.323	0.149	0.127	0.689		0.075	0.023	0.167	0.179	0.122					0.14	0.141	0.115	0.182				0.104
	0.45	0.266	0.315	0.094			0.253	0.434	0.346	0.428	0.333		0.614	0.332	0.259	0.88	0.601			0.082	0.126	0.429	0.287	0.271		0.16	0.268	0.341	0.166	0.115	0.114		0.307	0.153	0.1	0.797	0.16					0.077	0.149	0.117	0.044				0.223
	0.261	0.278	0.196	0.256			0.384	0.364	0.17	0.602	0.092		0.441	0.41	0.979	0.167	0.258			0.055	0.058	0.448	0.554	0.073		0.564	0.173	0.383	0.468	0.141	0.119		0.077	0.082	0.117	0.744	0.109					0.131	0.121	0.096	0.111				0.304
	0.27	0.373	0.261	0.439			0.3	0.728	0.415	0.418	0.09		0.631	0.676	0.437	0.224	0.454			0.1	0.299	0.149	0.085	0.79		0.081	0.29	0.377	0.157	0.122	0.535		0.346	0.527	0.449	0.174	0.144					0.052	0.266	0.101	0.193				0.165
	0.395	0.645	0.315	0.566			0.169	0.31	0.318	0.68	0.6		0.554	0.321	0.255	0.264	0.41			0.136	0.453	0.206	0.156	0.547		0.103	0.239	0.481	0.106	0.246	0.119		0.504	0.135	0.126	0.443	0.091					0.187	0.069	0.099	0.053				0.111
	0.161	0.156	0.352	0.394			0.563	0.261	0.024	0.559	0.523		0.47	0.329	0.252	0.372	0.2			0.333	0.095	0.073	0.13	0.544		0.273	0.502	0.143	0.309	0.064	0.39		0.109	0.059	0.134	0.048	0.115					0.239	0.092	0.161	0.02				0.083
	0.332	0.153	0.136	0.492			0.444	0.232	0.378	0.85	0.529		0.584	0.334	0.328	0.081	0.278			0.464	0.58	0.349	0.147	0.873		0.172	0.114	0.309	0.371	0.42	0.126		0.097	0.138	0.068	0.068	0.045					0.132	0.223	0.052	0.175				0.216
	0.207	0.622	0.344	0.234			0.182	0.184	0.513	0.608	0.148		0.48	0.304	0.268	0.227	0.347			0.058	0.674	0.174	0.35	0.343		0.142	0.233	0.073	0.234	0.574	0.184		0.362	0.161	0.386	0.118	0.156					0.142	0.043	0.262	0.051				0.22
	0.325	0.3	0.196	0.678			0.141	0.121	0.355	0.495	0.361		0.469	0.255	0.121	0.041	0.22			0.11	0.375	0.504	0.131	0.407		0.157	0.242	0.161	0.27	0.24	0.237		0.098	0.092	0.09	0.106	0.111					0.07	0.194	0.148	0.312				0.252
	0.373	0.193	0.754	0.444			0.246	1.2	0.253	0.193	0.434		0.705	0.582	0.332	0.463	0.231			0.237	0.166	0.271	0.092	0.709		0.296	0.123	0.279	0.276	0.181	0.117		0.491	0.275	0.078	0.107	0.105					0.279	0.136	0.167	0.077				0.144
	0.48	0.175	0.249	0.287			0.143	0.33	0.187	0.311	0.702		0.467	0.481	0.318	0.432	0.315			0.095	0.509	0.183	0.014	0.272		0.139	0.13	0.237	0.162	0.111	0.201		0.444	0.195	0.056	0.286	0.229					0.027	0.137	0.071	0.204				0.117
	0.17	0.283	0.215	0.717			0.296	0.297	0.368	0.387	0.361		0.267	0.766	0.284	0.125	0.348			0.143	0.146	0.098	0.064	0.127		0.249	0.091	0.194	0.221	0.43	0.13		0.142	0.087	0.43	0.22	0.141					0.071	0.168	0.04	0.085				0.129
	0.313	0.419	0.372	0.291			0.071	1.202	0.418	0.334	0.217		0.399	0.824	0.411	0.083	0.329			0.139	0.402	0.09	0.139	0.137		0.287	0.098	0.113	0.093	0.141	0.644		0.076	0.129	0.069	0.108	0.292					0.076	0.028	0.262	0.171				0.228
	0.135	0.19	0.118	0.106			0.412	0.192	0.01	0.525	0.746		0.718	0.319	0.209	0.267	0.099			0.194	0.117	0.084	0.164	0.59		0.146	0.073	0.176	0.156	0.177	0.377		0.273	0.169	0.541	0.112	0.165					0.3	0.05	0.049	0.071				0.085
	0.177	0.233	0.503	0.19			0.12	0.185	0.361	0.95	0.152		0.312	0.693	0.28	0.521	0.244			0.061	0.439	0.566	0.123	0.304		0.06	0.394	0.141	0.185	0.646	0.136		0.127	0.139	0.126	0.071	0.381					0.126	0.104	0.119	0.185				0.046
	0.149	0.247	0.527	0.122			0.177	0.259	0.276	0.9	0.583		0.586	0.451	0.19	0.339	0.537			0.6	0.36	0.447	0.172	0.123		0.359	0.206	0.038	0.154	0.53	0.131		0.085	0.324	0.07	0.148	0.173					0.273	0.252	0.057	0.11				0.158
	0.182	0.154	0.231	0.405			0.071	0.471	0.435	0.503	0.12		0.684	0.485	0.316	0.486	0.29			0.13	0.027	0.537	0.346	0.136		0.691	0.076	0.158	0.144	0.035	0.17		0.15	0.187	0.105	0.143	0.284					0.045	0.032	0.087	0.185				0.225
	0.291	0.349	0.354	0.386			0.206	0.139	0.027	0.421	0.563		0.725	0.39	0.376	0.042	0.435			0.269	0.138	0.436	0.259	0.533		0.523	0.144	0.12	0.094	0.054	0.412		0.082	0.088	0.316	0.207	0.095					0.282	0.283	0.14	0.076				0.262
	0.288	0.551	0.14	0.204			0.234	0.474	0.195	0.326	0.221		0.331	0.294	0.397	0.153	0.213			0.412	0.075	0.126	0.22	0.085		0.297	0.107	0.234	0.238	0.193	0.16		0.201	0.576	0.11	0.051	0.13					0.102	0.129	0.084	0.046				0.065
	0.308	0.479	0.277	0.253			0.265	1.255	0.169	0.761	0.197		0.806	0.523	0.389	0.349	0.571			0.046	0.162	0.225	0.162	0.109		0.098	0.257	0.289	0.163	0.313	0.101		0.299	0.246	0.083	0.365	0.215					0.173	0.181	0.177	0.027				0.078
	0.548	0.509	0.274	0.314			0.084	0.486	0.33	0.67	0.713		0.071	0.473	0.52	0.071	0.629			0.066	0.238	0.132	0.312	0.304		0.107	0.065	0.703	0.122	0.538	0.133		0.033	0.373	0.563	0.116	0.062					0.208	0.13	0.103	0.13				0.077
	0.15	0.581	0.068	0.058			0.196	1.205	0.482	0.251	0.677		0.709	0.427	0.37	0.045	0.547			0.104	0.103	0.144	0.243	0.124		0.139	0.299	0.12	0.229	0.239	0.306		0.1	0.1	0.064	0.333	0.121					0.172	0.211	0.168	0.104				0.049
	0.137	0.288	0.319	0.919			0.337	0.173	0.432	0.563	0.313		0.558	0.358	0.488	0.311	0.674			0.571	0.346	0.346	0.156	0.363		0.129	0.102	0.396	0.16	0.199	0.444		0.271	0.126	0.161	0.327	0.049					0.311	0.19	0.043	0.139				0.244
	0.301	0.223	0.152	0.255			0.488	0.248	0.648	0.7	0.375		0.639	0.307	0.413	0.325	0.602			0.209	0.774	0.656	0.061	0.279		0.111	0.083	0.074	0.157	0.054	0.101		0.115	0.325	0.176	0.305	0.056					0.13	0.167	0.076	0.106				0.144
	0.261	0.337	0.391	0.525			0.367	0.557	0.165	0.641	0.472		0.477	0.669	0.408	0.21	0.547			0.166	0.312	0.32	0.431	0.571		0.564	0.175	0.146	0.065	0.214	0.089		0.184	0.108	0.143	0.239	0.094					0.084	0.201	0.101	0.12				0.105
	0.368	0.085	0.408	0.161			0.06	0.477	0.357	0.685	0.623		0.646	0.621	0.258	0.22	0.442			0.409	0.402	0.312	0.236	0.386		0.166	0.119	0.197	0.175	0.088	0.127		0.378	0.431	0.162	0.095	0.423					0.182	0.127	0.05	0.043				0.129
	0.287	0.548	0.173	0.54			0.241	0.587	0.491	0.126	0.384		0.754	0.653	0.599	0.294	0.224			0.101	0.113	0.42	0.209	0.417		0.374	0.28	0.329	0.311	0.195	0.189		0.131	0.118	0.02	0.026	0.064					0.064	0.18	0.067	0.167				0.164
	0.326	0.18	0.491	0.258			0.398	0.207	0.317	0.118	0.058		0.407	0.703	0.296	0.359	0.305			0.41	0.125	0.09	0.326	0.553		0.042	0.155	0.128	0.298	0.082	0.562		0.124	0.153	0.179	0.185	0.123					0.045	0.116	0.162	0.158				0.186
	0.255	0.398	0.235	0.469			0.537	0.363	0.207	0.795	0.493		0.351	0.504	0.417	0.818	0.315			0.207	0.112	0.529	0.058	0.437		0.125	0.215	0.264	0.356	0.159	0.384		0.11	0.13	0.246	0.384	0.06					0.186	0.073	0.085	0.213				0.085
	0.415	0.649	0.278	0.311			0.482	0.248	0.332	0.983	0.284		0.426	0.716	0.266	0.298	0.258			0.132	0.634	0.105	0.052	0.439		0.284	0.072	0.366	0.168	0.198	0.154		0.095	0.154	0.403	0.08	0.076					0.11	0.249	0.194	0.183				0.157
	0.355	0.407	0.422	0.202			0.235	0.291	0.113	0.698	0.357		0.445	0.565	0.555	0.331	0.263			0.091	0.142	0.507	0.113	0.126		0.235	0.192	0.1	0.271	0.433	0.206		0.122	0.546	0.274	0.144	0.212					0.129	0.112	0.117	0.088				0.107
	0.148	0.2	0.723	0.243			0.437	0.267	0.514	0.354	0.132		0.809	0.55	0.389	0.066	0.759			0.134	0.243	0.468	0.134	0.371		0.088	0.818	0.066	0.162	0.127	0.223		0.111	0.363	0.109	0.066	0.157					0.155	0.085	0.201	0.136				0.398
	0.031	0.422	0.496	0.248			0.491	0.143	0.228	0.216	0.399		0.41	0.474	0.576	0.105	0.402			0.21	0.093	0.079	0.123	0.227		0.192	0.254	0.182	0.133	0.524	0.215		0.297	0.552	0.276	0.178	0.122					0.154	0.097	0.155	0.173				0.084
	0.187	0.38	0.092	0.11			0.225	0.152	0.158	0.212	0.11		0.377	0.187	0.181	0.214	0.217			0.207	0.388	0.11	0.3	0.469		0.171	0.21	0.267	0.096	0.162	0.179		0.433	0.11	0.172	0.111	0.113					0.161	0.066	0.221	0.137				0.233
	0.262	0.065	0.235	0.428			0.276	0.381	0.272	0.175	0.393		0.506	0.36	0.233	0.244	0.204			0.127	0.182	0.138	0.158	0.223		0.222	0.133	0.143	0.198	0.235	0.231		0.079	0.072	0.076	0.119	0.403					0.117	0.06	0.044	0.133				0.173
	0.049	0.722	0.311	0.063			0.381	0.521	0.506	0.56	0.113		0.232	0.539	0.387	0.211	0.755			0.44	0.269	0.125	0.306	0.468		0.143	0.105	0.112	0.499	0.087	0.097		0.378	0.095	0.096	0.164	0.327					0.197	0.166	0.182	0.149				0.031
	0.723	0.048	0.102	0.06			0.567	0.31	0.317	0.154	0.391		0.553	0.516	0.097	0.411	0.014			0.185	0.212	0.124	0.175	0.078		0.116	0.122	0.11	0.442	0.49	0.184		0.522	0.062	0.125	0.116	0.106					0.112	0.09	0.316	0.103				0.218
	0.174	0.295	0.239	0.61			0.753	0.397	0.309	0.708	0.176		0.293	0.716	0.387	0.438	0.573			0.075	0.312	0.6	0.315	0.194		0.207	0.209	0.183	0.08	0.124	0.174		0.086	0.212	0.086	0.103	0.12					0.044	0.083	0.196	0.115				0.094
	0.443	0.203	0.381	0.058			0.287	0.187	0.139	1.74	0.305		0.454	0.447	0.628	0.396	0.524			0.111	0.646	0.222	0.163	0.248		0.124	0.055	0.145	0.107	0.118	0.164		0.293	0.059	0.311	0.408	0.15					0.201	0.128	0.101	0.208				0.268
	0.169	0.251	0.338	0.583			0.575	0.227	0.433	0.34	0.217		0.829	0.489	0.185	0.25	0.331			0.161	0.08	0.661	0.124	0.546		0.11	0.06	0.095	0.212	0.223	0.109		0.604	0.216	0.147	0.084	0.098					0.048	0.124	0.101	0.055				0.027
	0.275	0.281	0.288	0.404			0.31	0.303	0.129	0.456	0.527		0.254	0.476	0.235	0.354	0.125			0.108	0.369	0.178	0.146	0.162		0.149	0.076	0.349	0.133	0.317	0.094		0.184	0.094	0.407	0.206	0.183					0.202	0.128	0.08	0.053				0.127
	0.204	0.3	0.156	0.1			0.2	0.41	0.209	0.758	0.343		0.623	0.238	0.293	0.275	0.659			0.292	0.562	0.727	0.274	0.227		0.136	0.138	0.501	0.147	0.223	0.093		0.233	0.147	0.329	0.345	0.107					0.036	0.227	0.097	0.096				0.09
	0.2	0.352	0.081	0.385			0.154	0.478	0.328	0.209	0.336		0.297	0.463	0.279	0.299	0.724			0.145	0.377	0.662	0.232	0.156		0.509	0.779	0.109	0.066	0.152	0.052		0.185	0.106	0.116	0.139	0.15					0.111	0.196	0.129	0.114				0.19
	0.463	0.043	0.175	0.429			0.574	0.451	0.517	0.263	0.489		0.475	0.507	0.222	0.413	0.774			0.222	0.353	0.212	0.129	0.198		0.249	0.17	0.16	0.445	0.213	0.224		0.176	0.399	0.229	0.114	0.209					0.101	0.145	0.281	0.205				0.155
	0.302	0.299	0.245	0.309			0.49	0.235	0.075	0.447	0.372		0.75	0.055	0.309	0.327	0.365			0.047	0.125	0.1	0.292	0.235		0.284	0.381	0.238	0.204	0.2	0.103		0.27	0.45	0.233	0.116	0.134					0.114	0.118	0.181	0.143				0.177
	0.212	0.111	0.174	0.334			0.614	0.272	0.424	0.422	0.574		0.175	0.073	0.547	0.221	0.642			0.168	0.63	0.155	0.109	0.11		0.11	0.13	0.416	0.259	0.067	0.239		0.177	0.382	0.249	0.223	0.185					0.17	0.182	0.077	0.122				0.115
	0.155	0.239	0.557	0.393			0.621	0.17	0.366	0.276	0.227		0.4	0.687	0.212	0.31	0.582			0.15	0.163	0.069	0.099	0.2		0.078	1.072	0.166	0.094	0.085	0.118		0.188	0.235	0.282	0.09	0.189					0.208	0.179	0.067	0.062				0.129
	0.253	0.201	0.387	0.12			0.127	0.055	0.337	1.59	0.404		0.075	0.265	0.191	0.117	0.319			0.186	0.199	0.278	0.175	0.152		0.465	0.204	0.589	0.153	0.328	0.073		0.234	0.143	0.051	0.075	0.082					0.105	0.101	0.368	0.245				0.191
	0.092	0.694	0.397	0.36			0.473	0.514	0.333	0.201	0.528		0.687	0.388	0.386	0.098	0.241			0.335	0.221	0.232	0.404	0.641		0.159	0.168	0.161	0.168	0.139	0.095		0.118	0.548	0.074	0.112	0.182					0.049	0.086	0.241	0.041				0.126
	0.286	0.235	0.242	0.392			0.117	0.287	0.142	0.169	0.203		0.335	0.373	0.311	0.49	0.545			0.165	0.28	0.324	0.255	0.266		0.225	0.163	0.11	0.153	0.302	0.222		0.128	0.061	0.219	0.163	0.054					0.316	0.057	0.044	0.242				0.043
	0.308	0.157	0.485	0.093			0.467	0.111	0.095	0.562	1.078		0.474	0.534	0.176	0.194	0.433			0.51	0.448	0.601	0.104	0.171		0.15	0.496	0.188	0.16	0.058	0.768		0.13	0.192	0.129	0.041	0.13					0.081	0.059	0.068	0.101				0.131
	0.175	0.393	0.533	0.263			0.424	0.505	0.23	0.411	0.341		0.292	0.363	0.524	0.273	0.223			0.149	0.042	0.307	0.1	0.104		0.213	0.064	0.142	0.13	0.136	0.178		0.073	0.08	0.187	0.132	0.209					0.15	0.126	0.091	0.074				0.318
	0.307	0.538	0.412	0.6			0.485	0.146	0.213	0.169	0.394		0.68	0.434	0.316	0.44	0.255			0.367	0.083	0.113	0.329	0.168		0.249	0.052	0.298	0.132	0.198	0.529		0.145	0.07	0.172	0.144	0.079					0.111	0.098	0.076	0.313				0.245
	0.295	0.495	0.407	0.437			0.461	0.126	0.15	0.111	0.451		0.36	0.431	0.501	0.491	0.652			0.142	0.369	0.444	0.206	0.178		0.266	0.292	0.2	0.181	0.117	0.204		0.054	0.662	0.122	0.158	0.083					0.216	0.234	0.118	0.117				0.259
	0.416	0.428	0.306	0.418			0.471	0.056	0.22	0.294	0.37		0.593	0.702	0.228	0.236	0.35			0.444	0.362	0.411	0.475	0.48		0.198	0.062	0.135	0.213	0.192	0.068		0.089	0.066	0.329	0.307	0.112					0.092	0.149	0.188	0.119				0.067
	0.374	0.373	0.293	0.45			0.397	0.215	0.547	1.43	0.456		0.279	0.275	0.105	0.353	0.335			0.194	0.112	0.122	0.159	0.349		0.064	0.152	0.192	0.271	0.133	0.245		0.068	0.098	0.123	0.092	0.435					0.136	0.196	0.166	0.043				0.219
	0.534	0.086	0.158	0.442			0.202	0.173	0.195	0.377	0.335		0.017	0.423	0.389	0.162	0.105			0.136	0.23	0.522	0.167	0.443		0.133	0.185	0.198	0.21	0.397	0.198		0.068	0.2	0.278	0.394	0.277					0.308	0.049	0.116	0.12				0.204
	0.495	0.408	0.489	0.095			0.351	0.227	0.537	0.376	0.564		0.511	0.329	0.323	0.466	0.674			0.294	0.359	0.112	0.113	0.161		0.358	0.19	0.16	0.213	0.258	0.139		0.06	0.029	0.415	0.092	0.184					0.231	0.137	0.189	0.158				0.154
	0.538	0.151	0.228	0.116			0.552	0.447	0.293	0.408	0.147		0.428	0.755	0.199	0.204	0.231			0.1	0.199	0.106	0.141	0.128		0.213	0.086	0.339	0.084	0.074	0.085		0.178	0.084	0.242	0.163	0.218					0.087	0.029	0.187	0.255				0.179
	0.207	0.398	0.271	0.503			0.371	0.191	0.304	0.05	0.475		0.848	0.782	0.141	0.198	0.19			0.117	0.325	0.111	0.355	0.149		0.27	0.514	0.736	0.399	0.153	0.171		0.106	0.604	0.032	0.36	0.121					0.095	0.172	0.069	0.282				0.171
	0.479	0.054	0.084	0.26			0.312	0.408	0.232	0.073	0.217		0.034	0.492	0.256	0.265	0.391			0.118	0.037	0.156	0.144	0.491		0.363	0.415	0.386	0.104	0.22	0.093		0.282	0.09	0.245	0.142	0.091					0.094	0.122	0.212	0.068				0.151
	0.129	0.307	0.121	0.21			0.541	0.424	0.166	0.635	0.306		0.576	0.155	0.37	0.28	0.206			0.153	0.058	0.421	0.062	0.374		0.285	0.109	0.194	0.147	0.028	0.466		0.206	0.2	0.145	0.096	0.235					0.246	0.133	0.095	0.025				0.09
	0.11	0.327	0.562	0.141			0.115	0.632	0.36	0.433	0.174		0.921	0.419	0.262	0.266	0.146			0.063	0.109	0.101	0.377	0.171		0.188	0.366	0.512	0.108	0.31	0.109		0.158	0.073	0.149	0.685	0.262					0.24	0.123	0.152	0.138				0.185
	0.319	0.379	0.138	0.21			0.499	0.469	0.196	0.481	0.367		0.366	0.167	0.305	0.295	0.398			0.159	0.158	0.22	0.52	0.5		0.069	0.185	0.356	0.12	0.283	0.124		0.109	0.186	0.279	0.204	0.205					0.106	0.15	0.243	0.149				0.079
	0.138	0.623	0.192	0.538			0.424	0.102	0.476	0.084	0.374		0.462	0.119	0.512	0.39	0.05			0.115	0.096	0.106	0.2	0.25		0.343	0.201	0.384	0.105	0.113	0.172		0.095	0.32	0.056	0.092	0.115					0.049	0.08	0.178	0.058				0.137
	0.084	0.443	0.369	0.139			0.466	0.629	0.515	0.427	0.3		0.693	0.386	0.536	0.091	0.164			0.182	0.112	0.317	0.441	0.175		0.437	0.172	0.212	0.075	0.103	0.331		0.25	0.114	0.049	0.1	0.095					0.062	0.127	0.093	0.205				0.154
	0.417	0.149	0.385	0.022			0.191	0.079	0.443	0.329	0.506		0.449	0.722	0.275	0.346	0.163			0.217	0.363	0.056	0.119	0.111		0.175	0.161	0.164	0.258	0.049	0.341		0.46	0.118	0.189	0.042	0.25					0.039	0.09	0.11	0.115				0.232
	0.251	0.199	0.592	0.547			0.709	0.347	0.209	0.208	0.517		0.491	0.604	0.299	0.165	0.293			0.131	0.156	0.301	0.112	0.636		0.434	0.148	0.3	0.141	0.111	0.16		0.17	0.139	0.783	0.163	0.187					0.016	0.176	0.181	0.062				0.161
	0.218	0.157	0.497	0.597			0.206	0.468	0.365	0.438	0.227		0.169	0.269	0.527	0.056	0.672			0.282	0.311	0.2	0.353	0.043		0.178	0.04	0.196	0.358	0.088	0.362		0.317	0.104	0.146	0.142	0.123					0.213	0.172	0.092	0.266				0.052
	0.174	0.373	0.462	0.219			0.589	0.217	0.528	0.135	0.37		0.323	0.188	0.166	0.139	0.288			0.121	0.101	0.362	0.221	0.114		0.115	0.294	0.299	0.113	0.257	0.612		0.354	0.063	0.163	0.073	0.174					0.083	0.135	0.125	0.028				0.192
	0.36	0.176	0.158	0.517			0.125	0.197	0.397	0.914	0.314		0.392	0.431	0.113	0.235	0.571			0.513	0.125	0.141	0.089	0.409		0.202	0.13	0.33	0.377	0.099	0.189		0.097	0.268	0.399	0.283	0.134					0.107	0.144	0.131	0.097				0.104
	0.537	0.351	0.508	0.493			0.444	0.35	0.443	0.104	0.31		0.312	0.266	0.124	0.255	0.325			0.411	0.53	0.165	0.076	0.38		0.091	0.488	0.214	0.639	0.194	0.048		0.421	0.09	0.09	0.211	0.165					0.107	0.076	0.175	0.185				0.149
	0.231	0.313	0.07	0.387			0.306	0.405	0.479	0.378	0.553		0.372	0.379	0.223	0.467	0.382			0.144	0.442	0.084	0.046	0.159		0.149	0.125	0.292	0.184	0.177	0.135		0.225	0.087	0.113	0.169	0.125					0.168	0.202	0.114	0.178				0.066
	0.117	0.147	0.4	0.513			0.182	0.314	0.367	0.089	0.476		0.42	0.463	0.407	0.397	0.441			0.252	0.766	0.215	0.255	0.146		0.179	0.111	0.246	0.116	0.137	0.421		0.184	0.193	0.384	0.183	0.169					0.09	0.075	0.155	0.112				0.051
	0.347	0.256	0.09	0.295			0.288	0.261	0.053	0.341	0.469		0.252	0.249	0.27	0.509	0.467			0.107	0.165	0.187	0.242	0.452		0.393	0.075	0.081	0.217	0.066	0.122		0.218	0.061	0.356	0.116	0.116					0.177	0.042	0.075	0.09				0.25
	0.247	0.293	0.079	0.113			0.135	0.225	0.065	0.308	0.303		0.603	0.554	0.367	0.157	0.491			0.165	0.088	0.289	0.089	0.305		0.426	0.308	0.298	0.205	0.132	0.083		0.148	0.521	0.268	0.425	0.264					0.123	0.176	0.159	0.049				0.237
	0.401	0.064	0.371	0.316			0.428	0.551	0.234	0.481	0.118		0.561	0.448	0.351	0.592	0.176			0.029	0.163	0.123	0.268	0.203		0.362	0.149	0.372	0.109	0.309	0.414		0.233	0.135	0.15	0.038	0.052					0.199	0.305	0.043	0.127				0.055
	0.259	0.408	0.273	0.036			0.079	0.353	0.08	0.318	0.274		0.313	0.234	0.189	0.294	0.246			0.128	0.181	0.147	0.147	0.412		0.205	0.126	0.253	0.194	0.154	0.1		0.134	0.259	0.14	0.086	0.324					0.046	0.039	0.141	0.122				0.132
	0.343	0.316	0.413	0.064			0.233	0.318	0.61	0.291	0.165		0.138	0.475	0.03	0.238	0.191			0.208	0.312	0.36	0.22	0.259		0.251	0.119	0.442	0.118	0.377	0.077		0.573	0.101	0.388	0.292	0.181					0.035	0.019	0.13	0.083				0.11
	0.155	0.375	0.097	0.232			0.272	0.444	0.318	1.15	0.485		0.455	0.186	0.217	0.505	0.326			0.235	0.35	0.136	0.152	0.303		0.121	0.098	0.223	0.408	0.152	0.153		0.194	0.137	0.864	0.126	0.122					0.203	0.241	0.083	0.104				0.125
	0.392	0.143	0.267	0.425			0.37	0.572	0.809	0.127	0.245		0.252	0.366	0.511	0.364	0.408			0.185	0.459	0.679	0.163	0.075		0.158	0.173	0.136	0.019	0.155	0.187		0.432	0.359	0.564	0.237	0.345					0.056	0.251	0.176	0.094				0.046
	0.439	0.398	0.204	0.232			0.395	0.345	0.486	0.249	0.913		0.109	0.314	0.086	0.634	0.224			0.209	0.158	0.13	0.056	0.144		0.428	0.585	0.154	0.106	0.104	0.124		0.171	0.157	0.122	0.321	0.235					0.094	0.132	0.04	0.123				0.135
	0.398	0.328	0.417	0.076			0.749	0.301	0.125	0.259	0.127		0.256	0.607	0.239	0.367	0.535			0.17	0.211	0.224	0.087	0.539		0.193	0.227	0.159	0.118	0.18	0.133		0.45	0.463	0.182	0.515	0.158					0.178	0.122	0.061	0.082				0.18
	0.061	0.232	0.592	0.272			0.416	0.275	0.109	0.351	0.293		0.409	0.463	0.343	0.243	0.475			0.292	0.054	0.394	0.396	0.28		0.17	0.21	0.286	0.218	0.154	0.091		0.557	0.147	0.462	0.273	0.277					0.091	0.237	0.148	0.095				0.227
	0.35	0.544	0.579	0.206			0.442	0.466	0.233	0.372	0.357		0.153	0.757	0.332	0.304	0.244			0.119	0.107	0.09	0.273	0.227		0.165	0.291	0.128	0.064	0.149	0.311		0.159	0.407	0.394	0.147	0.087					0.121	0.234	0.107	0.088				0.203
	0.536	0.333	0.189	0.206			0.829	0.918	0.352	0.497	0.737		0.712	0.678	0.178	0.269	0.425			0.132	0.676	0.122	0.394	0.168		0.259	0.156	0.448	0.344	0.088	0.201		0.352	0.123	0.167	0.11	0.096					0.049	0.113	0.143	0.167				0.06
	0.48	0.189	0.641	0.336			0.496	0.196	0.047	0.447	0.276		0.41	0.894	0.525	0.317	0.113			0.356	0.522	0.096	0.185	0.154		0.083	0.092	0.154	0.19	0.119	0.213		0.296	0.112	0.09	0.121	0.191					0.106	0.127	0.038	0.118				0.04
	0.246	0.069	0.196	0.508			0.554	0.319	0.24	0.663	0.433		0.545	0.119	0.225	0.449	0.389			0.063	0.187	0.342	0.446	0.069		0.126	0.114	0.351	0.172	0.312	0.422		0.132	0.165	0.267	0.127	0.094					0.258	0.184	0.064	0.074				0.061
	0.204	0.707	0.377	0.4			0.174	0.338	0.212	0.513	0.172		0.213	0.379	0.189	0.22	0.223			0.218	0.112	0.313	0.129	0.116		0.079	0.089	0.289	0.169	0.205	0.535		0.219	0.177	1.003	0.098	0.505					0.171	0.17	0.107	0.041				0.134
	0.227	0.223	0.333	0.107			0.21	0.438	0.803	0.161	0.557		0.336	0.951	0.088	0.559	0.332			0.539	0.251	0.054	0.272	0.051		0.313	0.089	0.118	0.308	0.141	0.259		0.215	0.123	0.072	0.192	0.15					0.154	0.246	0.053	0.22				0.199
	0.254	0.168	0.403	0.027			0.349	0.451	0.114	0.223	0.68		0.522	0.043	0.408	0.184	0.465			0.167	0.073	0.165	0.16	0.598		0.327	0.111	0.102	0.05	0.18	0.173		0.123	0.114	0.12	0.109	0.226					0.027	0.052	0.128	0.258				0.237
	0.105	0.423	0.639	0.419			0.373	0.571	0.264	0.049	0.606		0.339	0.605	0.188	0.391	0.686			0.168	0.151	0.477	0.119	0.134		0.109	0.093	0.229	0.226	0.253	0.121		0.111	0.343	0.485	0.149	0.105					0.133	0.079	0.195	0.087				0.109
	0.53	0.223	0.183	0.485			0.524	0.27	0.134	0.24	0.342		0.618	0.427	0.362	0.148	0.392			0.536	0.08	0.194	0.047	0.244		0.15	0.035	0.229	0.127	0.268	0.201		0.107	0.441	0.114	0.478	0.138					0.143	0.215	0.208	0.154				0.19
	0.356	0.342	0.285	0.132			0.413	0.672	0.456	0.288	0.375		0.308	0.504	0.381	0.061	0.483			0.101	0.153	0.189	0.283	0.371		0.128	0.167	0.247	0.666	0.12	0.347		0.093	0.089	0.31	0.151	0.11					0.093	0.189	0.141	0.322				0.108
	0.367	0.521	0.212	0.445			0.523	0.264	0.099	0.163	0.779		0.679	0.618	0.353	0.185	0.096			0.594	0.082	0.248	0.243	0.087		0.304	0.351	0.261	0.086	0.11	0.168		0.241	0.121	0.195	0.089	0.328					0.175	0.134	0.026	0.014				0.208
	0.527	0.328	0.125	0.156			0.112	0.282	0.33	0.495	0.647		0.303	0.293	0.295	0.312	0.24			0.138	0.033	0.356	0.157	0.244		0.284	0.245	0.104	0.317	0.151	0.555		0.105	0.372	0.163	0.101	0.069					0.065	0.143	0.149	0.077				0.121
	1.012	0.181	0.127	0.439			0.653	0.414	0.359	0.878	0.626		0.669	0.549	0.206	0.114	0.829			0.119	0.116	0.391	0.152	0.409		0.309	0.103	0.784	0.135	0.329	0.386		0.148	0.174	0.186	0.137	0.272					0.059	0.165	0.059	0.074				0.127
	0.357	0.314	0.298	0.316			0.429	0.543	0.143	0.557	0.415		0.517	0.162	0.272	0.203	0.731			0.308	0.219	0.147	0.162	0.144		0.12	0.374	0.777	0.101	0.234	0.19		0.178	0.075	0.227	0.158	0.425					0.136	0.049	0.049	0.143				0.132
	0.436	0.223	0.138	0.425			0.276	0.362	0.449	0.516	0.516		0.59	0.124	0.366	0.238	0.309			0.102	0.105	0.08	0.36	0.148		0.204	0.1	0.103	0.09	0.38	0.365		0.149	0.068	0.113	0.094	0.197					0.124	0.068	0.021	0.059				0.128
	0.69	0.768	0.45	0.476			0.311	0.354	0.608	0.531	0.547		0.15	0.497	0.593	0.224	0.411			0.125	0.095	0.129	0.115	0.509		0.442	0.314	0.183	0.098	0.264	0.086		0.13	0.274	0.101	0.115	0.096					0.083	0.146	0.168	0.071				0.197
	0.497	0.337	0.062	0.078			0.198	0.404	0.461	0.44	0.374		0.565	0.682	0.285	0.155	0.23			0.152	0.135	0.136	0.423	0.348		0.134	0.289	0.384	0.196	0.33	0.228		0.141	0.083	0.346	0.102	0.096					0.102	0.176	0.046	0.105				0.21
	0.221	0.062	0.195	0.017			0.337	0.544	0.143	0.569	0.073		0.329	0.552	0.156	0.293	0.414			0.2	0.135	0.134	0.033	0.37		0.113	0.129	0.127	0.142	0.071	0.048		0.091	0.084	0.117	0.092	0.125					0.073	0.162	0.05	0.118				0.107
	0.203	0.491	0.193	0.376			0.401	0.539	0.855	1.075	0.282		0.575	0.123	0.063	0.479	0.287			0.13	0.441	0.119	0.216	0.378		0.175	0.076	0.61	0.16	0.314	0.138		0.193	0.198	0.129	0.15	0.136					0.019	0.14	0.137	0.11				0.148
	0.354	0.589	0.39	0.729			0.248	0.254	0.475	0.973	0.086		0.119	0.131	0.212	0.655	0.158			0.056	0.068	0.261	0.139	0.16		0.191	0.131	0.24	0.568	0.512	0.182		0.372	0.049	0.32	0.102	0.124					0.08	0.188	0.134	0.091				0.207
	0.391	0.45	0.596	0.382			0.265	0.347	0.542	0.506	0.322		0.011	0.129	0.442	0.188	0.156			0.132	0.203	0.4	0.297	0.35		0.185	0.15	0.112	0.095	0.073	0.115		0.042	0.11	0.175	0.141	0.348					0.175	0.134	0.073	0.108				0.295
	0.458	0.872	0.393	0.176			0.265	0.56	0.1	0.397	0.321		0.703	0.294	0.267	0.122	0.697			0.324	0.128	0.424	0.112	0.119		0.155	0.144	0.155	0.196	0.318	0.167		0.16	0.069	0.475	0.066	0.083					0.08	0.16	0.102	0.112				0.158
	0.686	0.518	0.193	0.49			0.148	0.319	0.448	1.03	0.396		0.664	0.347	0.515	0.279	0.447			0.271	0.183	0.086	0.252	0.109		0.145	0.066	0.117	0.045	0.084	0.031		0.154	0.11	0.145	0.314	0.176					0.159	0.14	0.203	0.07				0.133
	0.278	0.483	0.335	0.065			0.385	0.307	0.251	0.626	0.077		0.326	0.608	0.265	0.298	0.328			0.091	0.061	0.345	0.18	0.134		0.305	0.114	0.206	0.236	0.163	0.138		0.19	0.107	0.331	0.221	0.136					0.072	0.162	0.202	0.159				0.136
	0.084	0.479	0.13	0.411			0.284	0.35	0.181	0.372	0.208		0.702	0.174	0.319	0.168	0.46			0.286	0.184	0.158	0.09	0.589		0.345	0.11	0.18	0.059	0.122	0.387		0.135	0.322	0.386	0.155	0.082					0.128	0.09	0.119	0.264				0.138
	0.298	0.551	0.017	0.397			0.578	0.426	0.402	0.577	0.133		0.346	0.335	0.713	0.524	0.296			0.383	0.054	0.702	0.183	0.372		0.24	0.186	0.315	0.101	0.107	0.575		0.154	0.161	0.048	0.203	0.19					0.111	0.19	0.014	0.166				0.142
	0.273	0.384	0.245	0.424			0.214	0.329	0.387	0.378	0.163		0.808	0.467	0.427	0.151	0.526			0.145	0.375	0.749	0.095	0.209		0.32	0.502	0.073	0.413	0.086	0.156		0.16	0.187	0.102	0.204	0.19					0.237	0.159	0.031	0.132				0.279
	0.198	0.16	0.288	0.267			0.353	0.453	0.286	1.137	0.21		0.701	0.461	0.13	0.347	0.585			0.197	0.337	0.113	0.241	0.319		0.09	0.166	0.183	0.158	0.09	0.153		0.115	0.073	0.084	0.349	0.132					0.13	0.156	0.286	0.073				0.109
	0.211	0.358	0.073	0.449			0.387	0.33	0.058	0.496	0.127		0.118	0.342	0.598	0.265	0.343			0.176	0.147	0.095	0.26	0.113		0.56	0.139	0.062	0.22	0.162	0.108		0.861	0.232	0.281	0.325	0.075					0.043	0.186	0.108	0.111				0.197
	0.331	0.332	0.063	0.177			0.213	0.892	0.418	0.593	0.424		0.785	0.606	0.197	0.19	0.224			0.163	0.118	0.116	0.067	0.344		0.139	0.023	0.274	0.115	0.293	0.705		0.148	0.085	0.246	0.113	0.322					0.111	0.165	0.167	0.241				0.154
	0.399	0.244	0.367	0.504			0.652	0.329	0.47	0.487	0.335		0.459	0.48	0.074	0.147	0.116			0.18	0.27	0.233	0.167	0.109		0.145	0.415	0.443	0.31	0.348	0.247		0.149	0.291	0.121	0.179	0.092					0.098	0.136	0.032	0.279				0.045
	0.275	0.272	0.338	0.275			0.582	0.433	0.442	0.373	0.513		0.144	0.248	0.588	0.461	0.238			0.44	0.36	0.267	0.371	0.297		0.17	0.083	0.19	0.112	0.139	0.11		0.158	0.458	0.285	0.121	0.128					0.069	0.153	0.181	0.082				0.163
	0.272	0.493	0.33	0.5			0.387	0.848	0.307	0.433	0.275		0.539	0.072	0.148	0.251	0.377			0.151	0.795	0.113	0.215	0.627		0.101	0.15	0.089	0.081	0.166	0.199		0.11	0.193	0.251	0.135	0.064					0.125	0.076	0.096	0.072				0.131
	0.567	0.849	0.3	0.159			0.163	0.329	0.304	0.408	0.255		0.425	0.154	0.025	0.106	0.293			0.114	0.2	0.29	0.134	0.467		0.192	0.092	0.735	0.137	0.098	0.194		0.07	0.135	0.328	0.082	0.145					0.055	0.203	0.169	0.025				0.036
	0.296	0.162	0.433	0.245			0.071	0.512	0.436	0.611	0.242		0.548	0.333	0.36	0.222	0.173			0.455	0.173	0.209	0.577	0.071		0.168	0.258	0.177	0.086	0.134	0.135		0.129	0.191	0.13	0.53	0.045					0.186	0.136	0.436	0.203				0.155
	0.463	0.112	0.429	0.255			0.257	0.464	0.205	0.353	0.303		0.447	0.292	0.279	0.057	0.083			0.193	0.374	0.194	0.183	0.113		0.175	0.132	0.149	0.297	0.182	0.238		0.119	0.45	0.098	0.145	0.093					0.017	0.165	0.109	0.029				0.103
	0.5	0.175	0.131	0.5			0.611	0.471	0.427	0.865	0.075		0.531	0.115	0.196	0.373	0.168			0.317	0.386	0.121	0.155	0.134		0.203	0.164	0.12	0.154	0.075	0.221		0.255	0.422	0.082	0.267	0.263					0.154	0.091	0.043	0.036				0.164
	0.578	0.732	0.43	0.567			0.382	0.445	0.533	0.508	0.748		0.039	0.345	0.488	0.166	0.347			0.585	0.246	0.172	0.502	0.271		0.094	0.076	0.348	0.375	0.221	0.252		0.086	0.276	0.123	0.311	0.139					0.229	0.131	0.13	0.076				0.144
	0.542	0.637	0.456	0.154			0.893	0.353	0.422	0.525	0.426		0.526	0.419	0.455	0.263	0.354			0.325	0.661	0.185	0.188	0.138		0.268	0.139	0.124	0.121	0.118	0.147		0.366	0.056	0.349	0.176	0.182					0.124	0.12	0.184	0.162				0.204
	0.26	0.078	0.347	0.423			0.548	0.327	0.223	0.555	0.424		0.521	0.777	0.452	0.39	0.515			0.145	0.121	0.116	0.424	0.369		0.283	0.165	0.201	0.21	0.466	0.21		0.097	0.153	0.137	0.107	0.104					0.256	0.133	0.097	0.087				0.203
	0.142	0.218	0.175	0.186			0.656	0.384	0.458	0.292	0.192		0.626	0.553	0.3	0.096	0.327			0.124	0.134	0.13	0.259	0.091		0.329	0.133	0.379	0.08	0.1	0.183		0.131	0.38	0.147	0.12	0.181					0.136	0.13	0.114	0.085				0.225
	0.882	0.412	0.403	0.401			0.422	0.504	0.266	1.026	0.386		0.457	0.164	0.157	0.841	0.36			0.095	0.096	0.43	0.559	0.453		0.215	0.066	0.091	0.187	0.21	0.262		0.39	0.158	0.188	0.08	0.09					0.083	0.068	0.126	0.098				0.137
	0.674	0.277	0.25	0.52			0.383	0.264	0.659	0.582	0.202		0.705	0.294	0.208	0.258	0.449			0.366	0.218	0.13	0.19	0.286		0.547	0.193	0.11	0.113	0.27	0.317		0.071	0.419	0.241	0.41	0.232					0.109	0.254	0.077	0.109				0.073
	0.102	0.738	0.257	0.236			0.223	0.417	0.51	0.426	0.191		0.388	0.19	0.3	0.696	0.416			0.106	0.037	0.12	0.112	0.553		0.113	0.143	0.278	0.193	0.125	0.374		0.11	0.37	0.237	0.358	0.104					0.041	0.025	0.122	0.219				0.136
	0.266	0.245	0.117	0.137			0.717	0.333	0.133	0.925	0.951		0.639	0.807	0.297	0.274	0.339			0.147	0.117	0.467	0.165	0.12		0.498	0.151	0.24	0.132	0.072	0.18		0.187	0.586	0.11	0.107	0.108					0.193	0.057	0.148	0.054				0.206
	0.768	0.343	0.223	0.08			0.774	0.426	0.305	0.529	0.76		0.369	0.331	0.467	0.111	0.387			0.541	0.289	0.233	0.263	0.088		0.187	0.165	0.071	0.113	0.096	0.253		0.132	0.304	0.11	0.1	0.108					0.177	0.2	0.104	0.125				0.219
	0.134	0.093	0.062	0.857			0.294	0.451	0.28	0.355	0.17		0.575	0.285	0.16	0.105	0.616			0.25	0.084	0.318	0.075	0.196		0.142	0.225	0.298	0.227	0.653	0.328		0.142	0.135	0.367	0.161	0.17					0.194	0.422	0.069	0.061				0.135
	0.305	0.121	0.188	0.093			0.349	0.418	0.557	0.722	0.402		0.367	0.027	0.204	0.227	0.679			0.127	0.119	0.22	0.1	0.169		0.332	0.119	0.086	0.123	0.426	0.216		0.117	0.132	0.347	0.314	0.129					0.116	0.168	0.057	0.107				0.217
	0.515	0.367	0.3	0.219			0.332	0.162	0.337	0.262	0.075		0.335	0.141	0.426	0.325	0.142			0.111	0.24	0.236	0.158	0.213		0.183	0.166	0.175	0.2	0.267	0.137		0.057	0.21	0.097	0.101	0.024					0.211	0.077	0.085	0.114				0.132
	0.361	0.176	0.388	0.043			0.548	0.573	0.517	1.035	0.184		0.601	0.601	0.253	0.219	0.204			0.244	0.345	0.601	0.472	0.182		0.148	0.07	0.154	0.05	0.085	0.184		0.089	0.072	0.174	0.133	0.13					0.108	0.249	0.064	0.352				0.218
	0.07	0.205	0.297	0.169			0.249	0.314	0.629	0.881	0.332		0.698	0.426	0.436	0.451	0.412			0.305	0.094	0.077	0.119	0.187		0.199	0.138	0.362	0.152	0.124	0.155		0.055	0.127	0.285	0.164	0.174					0.073	0.066	0.116	0.246				0.061
	0.495	0.183	0.546	0.226			0.078	0.428	0.294	0.822	0.523		0.699	0.703	0.476	0.127	0.106			0.146	0.251	0.189	0.118	0.417		0.329	0.083	0.133	0.162	0.048	0.31		0.07	0.276	0.156	0.091	0.21					0.172	0.194	0.189	0.153				0.146
	0.234	0.336	0.129	0.268			0.06	0.386	0.598	0.615	0.449		0.419	0.476	0.104	0.214	0.581			0.445	0.058	0.24	0.585	0.122		0.443	0.32	0.215	0.142	0.453	0.527		0.172	0.073	0.415	0.237	0.171					0.086	0.262	0.197	0.187				0.187
	0.473	0.244	0.189	0.177			0.495	0.581	0.554	0.207	0.144		0.321	0.017	0.354	0.32	0.506			0.215	0.05	0.233	0.09	0.18		0.152	0.251	0.07	0.031	0.07	0.166		0.071	0.131	0.177	0.078	0.094					0.062	0.041	0.149	0.169				0.169
	0.185	0.165	0.039	0.183			0.43	0.339	0.206	0.902	0.939		0.575	0.56	0.244	1.026	0.375			0.213	0.202	0.144	0.287	0.21		0.171	0.112	0.154	0.23	0.603	0.072		0.112	0.313	0.085	0.382	0.186					0.038	0.243	0.128	0.179				0.147
	0.213	0.224	0.397	0.209			0.384	0.348	0.356	0.747	0.308		0.7	0.771	0.328	0.343	0.469			0.121	0.084	0.154	0.535	0.297		0.44	0.166	0.309	0.085	0.188	0.218		0.125	0.172	0.104	0.134	0.113						0.15	0.076	0.117				0.149
	0.144	0.2	0.097	0.325			0.247	0.436	0.313	0.91	0.278		0.661	0.297	0.405	0.043	0.568			0.053	0.226	0.482	0.196	0.202		0.043	0.139	0.129	0.175	0.228	0.117		0.202	0.112	0.08	0.057	0.052						0.143	0.172	0.231				0.252
	0.166	0.192	0.052	0.6			0.108	0.635	0.093	0.097	0.284		0.783	0.432	0.177	0.244	0.459			0.068	0.32	0.578	0.243	0.369		0.144	0.121	0.222	0.067	0.163	0.256		0.081	0.077	0.306	0.167	0.225						0.186	0.101	0.143				0.134
	0.193	0.204	0.075	0.335			0.412	0.305	0.309	1.025	0.679		0.702	0.211	0.187	1.064	0.214			0.313	0.197	0.359	0.162	0.279		0.231	0.117	0.293	0.135	0.225	0.108		0.108	0.509	0.164	0.14	0.201						0.196	0.137	0.082				0.206
	0.337	0.128	0.062	0.255			0.43	0.231	0.05	0.681	0.392		0.567	0.349	0.422	0.351	0.084			0.081	0.142	0.331	0.153	0.332		0.325	0.165	0.742	0.388	0.157	0.164		0.122	0.449	0.343	0.252	0.106						0.113	0.051	0.108				0.069
	0.338	0.268	0.419	0.26			0.449	0.265	0.579	0.218	0.425		0.546	0.183	0.417	0.223	0.286			0.267	0.269	0.422	0.603	0.074		0.208	0.164	0.069	0.454	0.385	0.298		0.289	0.087	0.41	0.158	0.058						0.067	0.157	0.084				0.145
	0.208	0.197	0.562	0.296			0.502	0.053	0.464	0.106	0.455		0.801	0.722	0.423	0.28	0.377			0.147	0.218	0.183	0.097	0.474		0.404	0.376	0.099	0.135	0.118	0.196		0.318	0.298	0.147	0.104	0.117						0.151	0.135	0.07				0.116
	0.208	0.377	0.081	0.19			0.55	0.579	0.547	0.608	0.504		0.919	0.031	0.528	0.289	0.239			0.14	0.118	0.083	0.218	0.56		0.176	0.183	0.133	0.238	0.119	0.479		0.093	0.148	0.434	0.249	0.106						0.138	0.289	0.015				0.222
	0.407	0.272	0.165	0.242			0.147	0.193	0.215	0.889	0.268		0.811	0.474	0.543	0.446	0.408			0.16	0.274	0.213	0.115	0.391		0.186	0.36	0.156	0.404	0.225	0.129		0.142	0.084	0.236	0.136	0.268						0.063	0.079	0.159				0.077
	0.165	0.323	0.107	0.116			0.478	0.193	0.376	0.296	0.137		0.439	0.285	0.203	0.214	0.328			0.264	0.383	0.068	0.077	0.259		0.209	0.128	0.609	0.05	0.208	0.654		0.112	0.181	0.59	0.26	0.291						0.075	0.141	0.063				0.109
	0.283	0.073	0.241	0.156			0.463	0.233	0.165	1.081	0.293		0.581	0.19	0.272	0.182	0.042			0.123	0.713	0.16	0.287	0.285		0.088	0.225	0.093	0.258	0.17	0.191		0.127	0.137	0.459	0.122	0.126						0.276	0.036	0.049				0.106
	0.383	0.513	0.183	0.224			0.876	0.298	0.063	0.648	0.394		0.967	0.617	0.49	0.656	0.193			0.131	0.066	0.113	0.039	0.3		0.081	0.148	0.103	0.105	0.104	0.294		0.294	0.183	0.151	0.216	0.124						0.242	0.058	0.096				0.169
	0.267	0.115	0.294	0.127			0.552	0.048	0.244	0.577	0.82		0.52	0.41	0.308	0.104	0.659			0.442	0.674	0.312	0.18	0.096		0.747	0.142	0.079	0.086	0.212	0.162		0.135	0.046	0.313	0.239	0.083						0.098	0.092	0.027				0.232
	0.2	0.104	0.461	0.368			0.444	0.137	0.432	1.05	0.53		0.59	0.775	0.295	0.144	0.489			0.172	0.539	0.355	0.128	0.156		0.112	0.059	0.117	0.253	0.135	0.118		0.109	0.222	0.511	0.096	0.078						0.025	0.184	0.175				0.133
	0.123	0.192	0.145	0.252			0.442	0.337	0.054	0.303	0.429		0.864	0.352	0.325	0.445	0.199			0.221	0.173	0.106	0.072	0.159		0.075	0.277	0.171	0.162	0.055	0.248		0.22	0.117	0.102	0.144	0.245						0.175	0.095	0.206				0.116
	0.319	0.314	0.535	0.409			0.375	0.127	0.581	0.726	0.257		0.999	0.221	0.399	0.423	0.817			0.155	0.422	0.247	0.156	0.291		0.137	0.044	0.067	0.117	0.17	0.267		0.172	0.419	0.645	0.207	0.296						0.17	0.121	0.222				0.088
	0.386	0.027	0.168	0.213			0.309	0.298	0.517	0.163	0.524		0.394	0.561	0.252	0.369	0.463			0.171	0.591	0.21	0.084	0.34		0.115	0.09	0.125	0.216	0.125	0.108		0.135	0.078	0.059	0.293	0.109						0.145	0.109	0.104				0.086
	0.399	0.404	0.313	0.311			0.087	0.169	0.64	0.969	0.336		0.346	0.558	0.384	0.075	0.522			0.141	0.176	0.102	0.125	0.48		0.312	0.049	0.096	0.223	0.078	0.14		0.125	0.168	0.269	0.121	0.061						0.244	0.256	0.048				0.179
	0.399	0.586	0.382	0.961			0.241	0.167	0.234	0.945	0.434		0.606	0.807	0.26	0.261	0.337			0.078	0.158	0.377	0.382	0.151		0.078	0.144	0.104	0.211	0.116	0.098		0.34	0.095	0.135	0.129	0.11						0.135	0.233	0.08				0.143
	0.38	0.039	0.196	0.2			0.448	0.28	0.577	0.485	0.503		0.782	0.482	0.159	0.296	0.236			0.148	0.1	0.11	0.147	0.16		0.113	0.114	0.103	0.248	0.11	0.152		0.303	0.162	0.492	0.288	0.051						0.087	0.14	0.071				0.166
	0.318	0.703	0.224	0.462			0.855	0.039	0.536	0.234	0.716		0.554	0.536	0.323	0.035	0.235			0.176	0.06	0.262	0.094	0.24		0.382	0.226	0.474	0.12	0.281	0.127		0.267	0.2	0.592	0.091	0.14						0.274	0.14	0.134				0.306
	0.249	0.334	0.388	0.558			0.813	0.243	0.167	0.604	0.373		0.591	0.343	0.384	0.244	0.666			0.153	0.229	0.051	0.193	0.114		0.09	0.237	0.084	0.19	0.163	0.195		0.105	0.096	0.225	0.275	0.126						0.136	0.065	0.028				0.163
	0.29	0.566	0.544	0.29			0.164	0.288	0.382	1.163	0.129		0.247	0.594	0.361	0.76	0.064			0.162	0.21	0.254	0.422	0.141		0.225	0.094	0.2	0.079	0.392	0.509		0.101	0.053	0.143	0.12	0.074						0.104	0.047	0.158				0.143
	0.449	0.585	0.216	0.36			0.174	0.178	0.259	0.224	0.089		0.611	0.299	0.384	0.379	0.635			0.39	0.169	0.556	0.141	1.427		0.13	0.109	0.188	0.697	0.193	0.177		0.536	0.255	0.091	0.043	0.26						0.139	0.151	0.046				0.115
	0.429	0.444	0.279	0.169			0.331	0.323	0.239	0.152	0.769		0.66	0.416	0.378	0.258	0.446			0.203	0.184	0.309	0.091	0.203		0.486	0.182	0.196	0.102	0.167	0.068		0.297	0.16	0.096	0.315	0.081						0.269	0.148	0.03				0.231
	0.415	0.238	0.07	0.302			0.316	0.628	0.318	0.233	0.419		0.571	0.45	0.327	0.096	0.08			0.174	0.08	0.138	0.248	0.155		0.089	0.086	0.138	0.116	0.138	0.258		0.148	0.087	0.162	0.225	0.075						0.242	0.112	0.106				0.103
	0.342	0.508	0.092	0.372			0.456	0.397	0.469	0.604	0.221		0.428	0.325	0.329	0.374	0.133			0.102	0.092	0.071	0.182	0.236		0.134	0.098	0.271	0.462	0.291	0.2		0.142	0.176	0.492	0.073	0.053						0.193	0.038	0.111				0.136
	0.291	0.576	0.395	0.425			0.36	0.392	0.249	0.351	0.361		0.632	0.372	0.458	0.208	0.513			0.112	0.339	0.145	0.082	0.086		0.09	0.176	0.096	0.073	0.248	0.11		0.644	0.153	0.219	0.155	0.176						0.092	0.307	0.185				0.162
	0.224	0.248	0.343	0.163			0.507	0.571	0.415	0.45	0.221		0.481	0.419	0.385	0.061	0.494			0.166	0.125	0.131	0.084	0.163		0.136	0.371	0.171	0.126	0.111	0.557		0.108	0.394	0.451	0.1	0.131						0.058	0.043	0.129				0.155
	0.349	0.712	0.153	0.066			0.311	0.385	0.445	0.763	0.222		0.315	0.531	0.578	0.383	0.371			0.303	0.209	0.132	0.092	0.063		0.551	0.342	0.244	0.157	0.24	0.256		0.179	0.382	0.249	0.124	0.27						0.236	0.13	0.088				0.201
	0.39	0.073	0.153	0.372			0.487	0.067	0.574	0.748	0.455		0.229	0.336	0.407	0.257	0.113			0.071	0.104	0.375	0.115	0.526		0.165	0.056	0.093	0.085	0.207	0.094		0.115	0.135	0.551	0.52	0.581						0.044	0.167	0.092				0.12
	0.298	0.083	0.156	0.261			0.658	0.691	0.449	0.78	0.427		0.901	0.79	0.111	0.413	0.321			0.216	0.061	0.128	0.1	0.353		0.18	0.298	0.382	0.325	0.222	0.061		0.097	0.079	0.146	0.527	0.151						0.122	0.041	0.125				0.097
	0.312	0.479	0.494	0.027			0.519	0.133	0.498	0.579	0.117		0.45	0.338	0.423	0.314	0.118			0.194	0.317	0.08	0.123	0.297		0.086	0.112	0.109	0.094	0.272	0.115		0.075	0.457	0.187	0.349	0.194						0.171	0.214	0.275				0.065
	0.477	0.593	0.13	0.397			0.473	0.215	0.688	0.084	0.31		0.525	0.324	0.256	0.172	0.294			0.162	0.059	0.166	0.087	0.226		0.116	0.114	0.38	0.205	0.198	0.098		0.428	0.219	0.192	0.119	0.268						0.129	0.043	0.35				0.185
	0.61	0.538	0.079	0.409			0.311	0.681	0.391	0.965	0.425		0.384	0.126	0.64	0.427	0.171			0.097	0.042	0.077	0.101	0.492		0.071	0.198	0.088	0.116	0.086	0.538		0.55	0.234	0.107	0.172	0.119						0.039	0.187	0.119				0.203
	0.21	0.312	0.091	0.464			0.303	0.529	0.168	0.142	0.39		0.833	0.226	0.393	0.606	0.201			0.092	0.141	0.235	0.143	0.395		0.221	0.21	0.4	0.176	0.271	0.448		0.172	0.122	0.081	0.463	0.139						0.14	0.054	0.148				0.149
	0.367	0.451	0.419	0.691			0.602	0.375	0.282	0.45	0.499		0.405	0.224	0.216	0.169	0.327			0.21	0.145	0.174	0.117	0.125		0.565	0.092	0.084	0.452	0.135	0.161		0.138	0.146	0.418	0.279	0.177						0.243	0.162	0.219				0.195
	0.321	0.519	0.59	0.972			0.452	0.316	0.116	0.825	0.554		0.427	0.332	0.015	0.114	0.408			0.094	0.079	0.07	0.223	0.569		0.27	0.114	0.23	0.145	0.227	0.138		0.068	0.234	0.141	0.25	0.155						0.062	0.114	0.164				0.086
	0.752	0.34	0.293	0.187			0.436	0.564	0.389	0.282	0.251		0.56	0.24	0.233	0.296	0.183			0.088	0.233	0.195	0.167	0.322		0.183	0.115	0.46	0.143	0.26	0.373		0.186	0.14	0.166	0.483	0.159						0.109	0.148	0.143				0.091
	0.367	0.601	0.333	0.07			0.426	0.287	0.37	0.314	0.222		0.509	0.121	0.227	0.343	0.43			0.157	0.03	0.475	0.235	0.184		0.446	0.104	0.17	0.168	0.433	0.262		0.148	0.109	0.168	0.197	0.084						0.126	0.141	0.24				0.298
	0.239	0.462	0.231	0.029			0.251	0.439	0.599	0.33	0.47		0.638	0.621	0.211	0.385	0.567			0.439	0.244	0.092	0.387	0.149		0.494	0.144	0.187	0.142	0.203	0.329		0.344	0.094	0.111	0.308	0.094						0.313	0.142	0.132				0.155
	0.533	0.333	0.315	0.574			0.423	0.493	0.324	0.44	0.104		0.579	0.691	0.36	0.332	0.468			0.065	0.214	0.332	0.096	0.291		0.16	0.128	0.109	0.291	0.396	0.129		0.135	0.341	0.056	0.072	0.077						0.098	0.058	0.196				0.145
	0.314	0.744	0.484	0.261			0.295	0.418	0.654	0.545	0.25		0.222	0.382	0.581	0.249	0.397			0.116	0.204	0.104	0.151	0.071		0.125	0.075	0.241	0.137	0.092	0.261		0.115	0.315	0.078	0.219	0.108						0.051	0.157	0.157				0.35
	0.247	0.141	0.309	0.446			0.349	0.662	0.345	0.351	0.487		0.588	0.439	0.471	0.313	0.366			0.183	0.262	0.1	0.14	0.359		0.153	0.059	0.092	0.16	0.16	0.578		0.16	0.401	0.09	0.163	0.371						0.244	0.098	0.208				0.133
	0.193	0.637	0.172	0.043			0.251	0.095	0.258	0.946	0.408		0.336	0.447	0.434	0.168	0.196			0.057	0.088	0.373	0.182	0.221		0.144	0.101	0.433	0.198	0.169	0.12		0.098	0.198	0.372	0.189	0.121						0.119	0.147	0.3				0.263
	0.285	0.398	0.275	0.273			0.202	0.239	0.649	0.351	0.184		0.327	0.382	0.474	0.501	0.256			0.109	0.128	0.042	0.254	0.462		0.179	0.19	0.381	0.358	0.194	0.588		0.106	0.289	0.144	0.117	0.032						0.196	0.211	0.074				0.049
	0.242	0.14	0.592	0.834			0.416	0.356	0.478	0.854	0.444		0.312	0.561	0.507	0.652	0.272			0.164	0.421	0.211	0.151	0.201		0.203	0.151	0.336	0.147	0.205	0.168		0.29	0.163	0.237	0.11	0.156						0.13	0.143	0.15				0.113
	0.408	0.83	0.139	0.767			0.414	0.063	0.468	0.855	0.347		0.436	0.565	0.43	0.271	0.42			0.351	0.284	0.183	0.115	0.19		0.122	0.123	0.144	0.233	0.132	0.128		0.141	0.146	0.044	0.057	0.289						0.149	0.08	0.085				0.153
	0.295	0.397	0.38	0.47			0.085	0.625	0.071	0.433	0.722		0.47	0.291	0.23	0.13	0.413			0.136	0.131	0.51	0.073	0.151		0.151	0.134	0.188	0.182	0.203	0.3		0.195	0.09	0.123	0.187	0.104						0.085	0.069	0.082				0.129
	0.408	0.05	0.491	0.263			0.563	0.515	0.194	0.91	0.448		0.58	0.58	0.524	0.158	0.487			0.096	0.297	0.258	0.123	0.495		0.183	0.048	0.04	0.339	0.1	0.221		0.09	0.131	0.122	0.594	0.09						0.26	0.126	0.081				0.06
	0.414	0.185	0.204	0.349			0.609	0.613	0.116	0.907	0.269		0.184	0.073	0.289	0.641	0.236			0.095	0.138	0.125	0.095	0.189		0.23	0.432	0.236	0.165	0.327	0.237		0.346	0.29	0.286	0.071	0.202						0.057	0.072	0.036				0.182
	0.033	0.571	0.254	0.423			0.438	0.297	0.344	0.246	0.241		0.43	0.476	0.307	0.465	0.492			0.211	0.264	0.355	0.34	0.114		0.088	0.134	0.181	0.205	0.257	0.033		0.095	0.129	0.275	0.132	0.09						0.195	0.181	0.272				0.097
	0.142	0.228	0.425	0.496			0.363	0.349	0.027	0.792	0.559		0.409	0.342	0.359	0.955	0.272			0.051	0.071	0.397	0.4	0.352		0.135	0.47	0.247	0.123	0.215	0.189		0.298	0.106	0.135	0.063	0.125						0.067	0.168	0.368				0.125
	0.317	0.464	0.271	0.539			0.167	0.125	0.167	0.275	0.354		0.61	0.327	0.405	0.818	0.193			0.112	0.088	0.181	0.093	0.135		0.172	0.121	0.092	0.18	0.139	0.486		0.337	0.328	0.079	0.099	0.148						0.207	0.17	0.046				0.12
	0.388	0.063	0.377	0.379			0.511	0.221	0.375	0.954	0.506		0.471	0.29	0.241	0.735	0.412			0.329	0.129	0.332	0.168	0.312		0.352	0.358	0.106	0.263	0.248	0.108		0.067	0.311	0.218	0.069	0.076						0.088	0.224	0.055				0.104
	0.252	0.533	0.13	0.488			0.522	0.214	0.126	0.492	0.466		0.054	0.015	0.266	0.259	0.331			0.127	0.411	0.042	0.047	0.167		0.336	0.203	0.07	0.166	0.135	0.123		0.329	0.296	0.06	0.179	0.082						0.202	0.041	0.119				0.08
	0.506	0.303	0.263	0.608			0.319	0.151	0.712	0.738	0.583		1.112	0.412	0.307	0.355	0.41			0.116	0.294	0.518	0.199	0.158		0.258	0.418	0.105	0.108	0.568	0.193		0.186	0.337	0.146	0.088	0.117						0.063	0.04	0.144				0.096
	0.09	0.528	0.37	0.279			0.472	0.285	0.185	0.309	0.269		0.1	0.356	0.35	0.386	0.355			0.191	0.174	0.542	0.102	0.101		0.09	0.141	0.183	0.127	0.322	0.101		0.246	0.289	0.045	0.116	0.197						0.208	0.08	0.059				0.136
	0.383	0.477	0.569	0.49			0.352	0.446	0.76	0.246	0.438		0.308	0.048	0.372	0.33	0.546			0.051	0.058	0.254	0.311	0.15		0.127	0.074	0.22	0.185	0.16	0.208		0.377	0.255	0.069	0.107	0.119						0.162	0.051	0.136				0.145
	0.189	0.419	0.113	0.28			0.462	0.357	0.363	0.513	0.383		0.626	0.392	0.232	0.303	0.17			0.101	0.43	0.325	0.179	0.149		0.164	0.183	0.231	0.148	0.059	0.143		0.224	0.331	0.471	0.038	0.132						0.021	0.117	0.148				0.162
	0.298	0.082	0.396	0.357			0.239	0.692	0.091	0.972	0.458		0.449	0.63	0.231	0.641	0.155			0.083	0.162	0.538	0.159	0.215		0.09	0.212	0.233	0.183	0.109	0.498		0.102	0.42	0.05	0.119	0.187						0.149	0.04	0.092				0.168
	0.321	0.238	0.116	0.432			0.678	0.368	0.31	0.722	0.289		1.371	0.508	0.451	0.399	0.341			0.386	0.181	0.45	0.093	0.134		0.137	0.121	0.347	0.274	0.184	0.639		0.383	0.074	0.095	0.095	0.184						0.064	0.239	0.172				0.175
	0.502	0.485	0.327	0.361			0.583	0.688	0.231	0.927	0.401		0.282	0.396	0.07	0.011	0.335			0.116	0.329	0.179	0.107	0.094		0.2	0.227	0.332	0.189	0.121	0.179		0.128	0.374	0.087	0.113	0.274						0.2	0.05	0.038				0.101
	0.439	0.341	0.151	0.235			0.302	0.538	0.542	0.732	0.441		0.622	0.312	0.538	0.561	0.54			0.076	0.109	0.389	0.044	0.229		0.305	0.136	0.158	0.128	0.23	0.116		0.207	0.091	0.4	0.117	0.106						0.152	0.067	0.239				0.126
	0.305	0.583	0.446	0.314			0.501	0.288	0.196	0.157	0.634		0.281	0.42	0.422	0.114	0.534			0.209	0.541	0.103	0.089	0.241		0.37	0.164	0.313	0.195	0.074	0.164		0.334	0.114	0.295	0.095	0.072						0.149	0.083	0.067				0.079
	0.409	0.431	0.415	0.243			0.374	0.3	0.257	0.605	0.496		0.444	0.353	0.299	0.545	0.382			0.293	0.465	0.083	0.291	0.17		0.167	0.058	0.052	0.177	0.288	0.28		0.104	0.103	0.108	0.069	0.159						0.165	0.158	0.109				0.206
	0.202	0.678	0.445	0.707			0.454	0.282	0.139	0.78	0.292		0.69	0.602	0.321	0.36	0.352			0.123	0.164	0.457	0.126	0.306		0.242	0.25	0.355	0.196	0.397	0.194		0.284	0.18	0.165	0.499	0.139						0.116	0.116	0.191				0.091
	0.107	0.353	0.617	0.242			0.318	0.311	0.277	0.76	0.264		0.39	0.093	0.249	0.234	0.046			0.17	0.114	0.137	0.189	0.204		0.22	0.068	0.146	0.17	0.394	0.133		0.291	0.116	0.214	0.104	0.231						0.142	0.133	0.151				0.054
	0.279	0.463	0.134	0.408			0.028	0.435	0.373	0.959	0.402		1.419	0.484	0.496	0.182	0.737			0.118	0.299	0.434	0.302	0.23		0.162	0.116	0.223	0.243	0.412	0.146		0.254	0.136	0.121	0.197	0.119						0.097	0.012	0.084				0.026
	0.497	0.346	0.219	0.601			0.105	0.133	0.242	0.838	0.299		0.381	0.59	0.133	0.27	0.281			0.356	0.424	0.342	0.169	0.641		0.06	0.371	0.237	0.149	0.094	0.299		0.379	0.273	0.175	0.069	0.107						0.133	0.269	0.158				0.111
	0.242	0.262	0.195	0.275			0.199	0.556	0.225	0.064	0.48		0.597	0.547	0.42	0.39	0.271			0.092	0.311	0.161	0.13	0.127		0.054	0.133	0.095	0.092	0.186	0.311		0.122	0.407	0.073	0.139	0.164						0.106	0.201	0.063				0.104
	0.199	0.517	0.397	0.214			0.248	0.545	0.305	0.985	0.502		0.583	0.193	0.328	0.313	0.435			0.127	0.179	0.062	0.166	0.12		0.342	0.082	0.157	0.041	0.195	0.496		0.369	0.085	0.256	0.188	0.148						0.084	0.071	0.048				0.074
	0.365	0.595	0.251	0.381			0.304	0.625	0.389	0.6	0.181		0.634	0.388	0.23	1.125	0.199			0.238	0.145	0.115	0.137	0.492		0.33	0.142	0.171	0.067	0.055	0.101		0.067	0.178	0.12	0.071	0.195						0.089	0.035	0.088				0.236
	0.205	0.367	0.439	0.264			0.264	0.478	0.899	0.132	0.355		1.111	0.159	0.218	0.376	0.615			0.454	0.263	0.3	0.095	0.146		0.276	0.137	0.111	0.122	0.104	0.373		0.211	0.086	0.112	0.07	0.113						0.133	0.079	0.3				0.214
	0.147	0.556	0.376	0.088			0.273	0.546	0.254	0.976	0.78		0.61	0.167	0.099	0.556	0.123			0.124	0.435	0.261	0.062	0.407		0.088	0.156	0.078	0.145	0.131	0.352		0.488	0.103	0.186	0.063	0.1						0.075	0.179	0.099				0.282
	0.229	0.38	0.303	0.363			0.382	0.624	0.359	0.137	0.321		0.701	0.54	0.454	0.293	0.52			0.161	0.079	0.124	0.224	0.156		0.204	0.099	0.074	0.147	0.103	0.184		0.105	0.241	0.152	0.2	0.123						0.041	0.075	0.111				0.204
	0.064	0.553	0.273	0.327			0.345	0.672	0.808	0.228	0.685		0.536	0.531	0.105	0.497	0.107			0.101	0.064	0.112	0.193	0.13		0.157	0.197	0.429	0.13	0.2	0.279		0.247	0.076	0.103	0.31	0.1						0.16	0.078	0.167				0.136
	0.104	0.555	0.437	0.381			0.086	0.396	0.403	0.757	0.315		0.672	0.487	0.24	0.38	0.233			0.059	0.195	0.16	0.504	0.132		0.211	0.109	0.125	0.145	0.055	0.149		0.436	0.115	0.101	0.343	0.227						0.103	0.08	0.179				0.164
	0.382	0.505	0.581	0.366			0.424	0.339	0.479	0.806	0.198		0.696	0.319	0.249	1.056	0.5			0.169	0.331	0.444	0.078	0.358		0.228	0.163	0.1	0.134	0.095	0.131		0.135	0.214	0.149	0.227	0.192						0.167	0.097	0.168				0.125
	0.156	0.356	0.42	0.704			0.171	0.342	0.072	1.095	0.065		0.458	0.362	0.465	0.108	0.496			0.123	0.17	0.103	0.142	0.169		0.177	0.179	0.508	0.022	0.274	0.441		0.257	0.233	0.524	0.365	0.176						0.059	0.194	0.052				0.169
	0.25	0.334	0.04	0.34			0.263	0.53	0.135	0.888	0.183		0.304	0.406	0.119	0.287	0.434			0.207	0.502	0.123	0.08	0.295		0.133	0.191	0.54	0.062	0.151	0.215		0.198	0.134	0.098	0.152	0.088						0.11	0.141	0.083				0.137
	0.272	0.464	0.566	0.307			0.326	0.487	0.297	0.643	0.259		0.683	0.461	0.112	0.384	0.654			0.108	0.326	0.181	0.051	0.071		0.46	0.043	0.184	0.222	0.406	0.222		0.059	0.205	0.13	0.457	0.119						0.08	0.123	0.15				0.245
	0.416	0.261	0.328	0.492			0.409	0.487	0.44	0.308	0.426		0.575	0.364	0.493	0.359	0.319			0.233	0.191	0.122	0.192	0.129		0.078	0.054	0.422	0.067	0.205	0.41		0.12	0.083	0.555	0.364	0.073						0.102	0.166	0.126				0.055
	0.333	0.321	0.136	0.165			0.26	0.392	0.399	0.721	0.542		0.433	0.519	0.332	0.314	0.293			0.067	0.645	0.104	0.169	0.111		0.159	0.193	0.132	0.147	0.167	0.084		0.086	0.211	0.192	0.16	0.287						0.139	0.136	0.091				0.23
	0.298	0.453	0.219	0.067			0.446	0.592	0.051	0.229	0.706		0.806	0.565	0.107	0.358	0.614			0.147	0.037	0.278	0.208	0.535		0.494	0.371	0.356	0.137	0.255	0.354		0.12	0.105	0.145	0.068	0.135						0.157	0.086	0.148				0.09
	0.319	0.376	0.18	0.412			0.446	0.317	0.515	0.721	0.281		0.53	0.581	0.353	0.22	0.232			0.169	0.096	0.221	0.175	0.074		0.425	0.218	0.372	0.278	0.368	0.273		0.078	0.141	0.279	0.415	0.135						0.097	0.092	0.17				0.146
	0.388	0.567	0.404	0.441			0.098	0.574	0.538	0.505	0.22		0.252	0.383	0.138	0.386	0.565			0.229	0.209	0.138	0.271	0.411		0.155	0.149	0.111	0.104	0.16	0.115		0.158	0.051	0.137	0.063	0.182						0.034	0.101	0.084				0.201
	0.289	0.393	0.064	0.122			0.385	0.533	0.536	0.64	0.179		0.77	0.073	0.252	0.338	0.39			0.062	0.528	0.114	0.153	0.396		0.11	0.181	0.136	0.097	0.285	0.335		0.142	0.129	0.407	0.093	0.168						0.11	0.033	0.192				0.267
	0.493	0.166	0.576	0.313			0.301	0.567	0.198	0.581	0.186		0.533	0.444	0.357	0.247	0.708			0.164	0.428	0.219	0.158	0.5		0.091	0.092	0.179	0.109	0.427	0.308		0.085	0.262	0.125	0.047	0.204						0.124	0.226	0.147				0.144
	0.304	0.342	0.202	0.185			0.227	0.614	0.482	1.142	0.563		0.4	0.098	0.239	0.419	0.093			0.129	0.351	0.126	0.047	0.162		0.288	0.187	0.151	0.195	0.227	0.194		0.119	0.054	0.234	0.053	0.128						0.07	0.17	0.176				0.09
	0.391	0.464	0.369	0.39			0.227	0.513	0.44	0.79	0.579		0.473	0.222	0.272	0.491	0.46			0.096	0.567	0.311	0.144	0.147		0.051	0.106	0.32	0.127	0.216	0.113		0.121	0.154	0.096	0.174	0.179						0.17	0.141	0.196				0.046
	0.147	0.262	0.444	0.122			0.3	0.189	0.254	0.524	0.499		0.464	0.74	0.351	0.237	0.647			0.108	0.172	0.377	0.378	0.137		0.1	0.079	0.078	0.407	0.132	0.266		0.196	0.149	0.121	0.212	0.081						0.059	0.092	0.11				0.175
	0.185	0.468	0.193	0.189			0.235	0.458	0.43	0.373	0.502		0.796	0.105	0.374	0.329	0.373			0.324	0.361	0.11	0.1	0.242		0.224	0.161	0.199	0.134	0.182	0.232		0.145	0.176	0.075	0.086	0.191						0.068	0.116	0.211				0.153
	0.173	0.37	0.279	0.15			0.055	0.495	0.497	0.33	0.287		0.39	0.554	0.265	0.764	0.195			0.125	0.169	0.092	0.109	0.716		0.367	0.119	0.322	0.147	0.212	0.371		0.335	0.126	0.129	0.149	0.042						0.067	0.04	0.144				0.06
	0.054	0.425	0.303	0.291			0.369	0.192	0.328	0.689	0.314		1.157	0.356	0.482	1.017	0.452			0.164	0.163	0.517	0.068	0.175		0.121	0.182	0.371	0.211	0.165	0.123		0.109	0.094	0.075	0.138	0.122						0.113	0.227	0.194				0.325
	0.199	0.242	0.515	0.098			0.371	0.399	0.177	0.787	0.34		0.472	0.636	0.081	0.349	0.357			0.201	0.248	0.495	0.038	0.38		0.503	0.279	0.084	0.123	0.218	0.062		0.155	0.502	0.104	0.111	0.118						0.102	0.053	0.041				0.038
	0.438	0.096	0.205	0.623			0.333	0.257	0.16	0.801	0.102		0.019	0.319	0.3	0.311	0.314			0.125	0.088	0.095	0.116	0.232		0.443	0.143	0.422	0.198	0.211	0.162		0.39	0.159	0.336	0.1	0.089						0.078	0.366	0.201				0.152
	0.072	0.492	0.505	0.085			0.431	0.51	0.333	0.675	0.463		0.15	0.229	0.261	1.093	0.552			0.133	0.38	0.279	0.033	0.338		0.239	0.194	0.137	0.09	0.116	0.383		0.128	0.139	0.454	0.469	0.1						0.14	0.069	0.103				0.039
	0.321	0.033	0.038	0.461			0.463	0.426	0.263	0.489	0.156		0.196	0.411	0.561	0.058	0.259			0.148	0.248	0.12	0.293	0.263		0.345	0.224	0.225	0.221	0.284	0.286		0.157	0.124	0.07	0.082	0.101						0.167	0.164	0.137				0.163
	0.212	0.347	0.297	0.549			0.465	0.52	0.149	0.95	0.416		0.985	0.493	0.274	0.182	0.248			0.043	0.18	0.213	0.102	0.112		0.176	0.151	0.074	0.508	0.289	0.117		0.048	0.289	0.206	0.065	0.217						0.136	0.189	0.18				0.287
	0.164	0.122	0.187	0.359			0.215	0.511	0.429	0.57	0.683		0.205	0.206	0.299	0.376	0.812			0.112	0.033	0.338	0.048	0.568		0.164	0.159	0.106	0.252	0.278	0.193		0.333	0.107	0.323	0.342	0.168						0.062	0.047	0.063				0.161
	0.116	0.194	0.191	0.273			0.09	0.415	0.498	0.402	0.435		0.579	0.191	0.192	0.241	0.335			0.299	0.455	0.178	0.164	0.551		0.294	0.428	0.077	0.244	0.179	0.452		0.107	0.143	0.23	0.11	0.148						0.092	0.02	0.058				0.162
	0.272	0.347	0.228	0.285			0.34	0.221	0.644	0.438	0.316		0.457	0.485	0.444	0.212	0.333			0.088	0.096	0.227	0.097	0.25		0.16	0.273	0.052	0.095	0.162	0.38		0.102	0.18	0.542	0.408	0.154						0.168	0.037	0.108				0.076
	0.438	0.423	0.618	0.214			0.109	0.356	0.072	0.698	0.427		0.093	0.258	0.027	0.116	0.441			0.128	0.158	0.093	0.126	0.216		0.195	0.112	0.061	0.215	0.206	0.609		0.332	0.1	0.223	0.287	0.11						0.175	0.092	0.071				0.136
	0.533	0.687	0.208	0.542			0.37	0.533	0.298	0.65	0.415		0.606	0.489	0.282	0.826	0.272			0.136	0.231	0.059	0.231	0.424		0.141	0.379	0.126	0.073	0.248	0.415		0.15	0.106	0.091	0.172	0.087						0.256	0.14	0.068				0.113
	0.36	0.251	0.299	0.586			0.12	0.713	0.493	0.847	0.276		0.44	0.404	0.291	0.247	0.376			0.116	0.214	0.222	0.38	0.509		0.117	0.14	0.248	0.351	0.098	0.647		0.202	0.254	0.095	0.104	0.089						0.06	0.22	0.132				0.096
	0.484	0.237	0.416	0.561			0.186	0.509	0.509	0.473	0.166		0.186	0.596	0.369	0.923	0.563			0.586	0.148	0.088	0.153	0.166		0.228	0.177	0.15	0.063	0.113	0.271		0.367	0.188	0.423	0.139	0.202						0.052	0.165	0.117				0.123
	0.18	0.757	0.495	0.553			0.241	0.583	0.454	1.029	0.245		0.189	0.201	0.235	0.868	0.18			0.156	0.074	0.234	0.129	0.842		0.135	0.052	0.196	0.224	0.27	0.275		0.078	0.101	0.171	0.236	0.12						0.039	0.106	0.083				0.145
	0.271	0.473	0.45	0.498			0.591	0.514	0.502	0.888	0.12		0.283	0.933	0.329	0.661	0.293			0.242	0.148	0.139	0.169	0.38		0.383	0.115	0.448	0.4	0.132	0.243		0.25	0.131	0.435	0.177	0.069						0.048	0.094	0.134				0.165
	0.365	0.299	0.15	0.493			0.253	0.164	0.177	0.721	0.455		0.095	0.378	0.487	0.956	0.502			0.445	0.363	0.212	0.18	0.18		0.159	0.125	0.133	0.237	0.103	0.288		0.194	0.516	0.167	0.38	0.085						0.091	0.129	0.095				0.146
	0.112	0.127	0.391	0.346			0.215	0.577	0.423	0.372	0.175		0.293	0.273	0.335	0.274	0.438			0.065	0.604	0.104	0.238	0.862		0.131	0.186	0.269	0.292	0.147	0.357		0.435	0.027	0.117	0.165	0.094						0.091	0.181	0.157				0.259
	0.158	0.332	0.281	0.821			0.371	0.366	0.553	0.363	0.362		0.58	0.444	0.412	0.223	0.113			0.074	0.215	0.096	0.229	0.125		0.278	0.189	0.076	0.165	0.228	0.109		0.157	0.224	0.147	0.129	0.143						0.112	0.182	0.073				0.146
	0.557	0.575	0.147	0.48			0.432	0.819	0.268	0.378	0.529		0.341	0.242	0.343	0.193	0.527			0.22	0.177	0.144	0.322	0.421		0.084	0.157	0.295	0.289	0.063	0.089		0.109	0.098	0.147	0.168	0.12						0.15	0.193	0.139				0.05
	0.483	0.195	0.103	0.527			0.185	0.505	0.246	0.682	0.329		0.334	0.243	0.131	0.608	0.535			0.255	0.135	0.391	0.141	0.154		0.145	0.133	0.107	0.115	0.322	0.127		0.131	0.175	0.458	0.274	0.076						0.126	0.169	0.072				0.197
	0.527	0.059	0.119	0.252			0.479	0.543	0.303	0.63	0.22		0.532	0.263	0.104	0.355	0.483			0.133	0.177	0.108	0.135	0.069		0.109	0.19	0.243	0.093	0.164	0.152		0.381	0.284	0.359	0.093	0.109						0.105	0.107	0.176				0.192
	0.213	0.352	0.461	0.237			0.165	0.354	0.648	0.521	0.284		0.462	0.339	0.318	0.683	0.302			0.201	0.488	0.253	0.157	0.218		0.314	0.207	0.327	0.062	0.349	0.225		0.113	0.492	0.261	0.325	0.1						0.15	0.1	0.128				0.097
	0.354	0.368	0.217	0.352			0.266	0.367	0.353	0.514	0.574		0.36	0.64	0.272	0.326	0.138			0.191	0.391	0.372	0.145	0.078		0.17	0.238	0.072	0.168	0.095	0.116		0.1	0.258	0.127	0.326	0.228						0.073	0.057	0.146				0.207
	0.401	0.271	0.132	0.774			0.077	0.417	0.193	0.209	0.425		0.684	0.299	0.171	0.316	0.434			0.254	0.1	0.177	0.568	0.09		0.162	0.106	0.234	0.164	0.274	0.207		0.404	0.085	0.128	0.147	0.106						0.128	0.071	0.319				0.196
	0.081	0.314	0.388	0.269			0.253	0.342	0.287	0.348	0.176		0.348	0.253	0.551	0.324	0.483			0.125	0.199	0.718	0.088	0.314		0.208	0.349	0.155	0.14	0.13	0.416		0.178	0.18	0.094	0.276	0.096						0.121	0.237	0.166				0.124
	0.193	0.641	0.615	0.493			0.233	0.391	0.251	0.351	0.276		0.422	0.313	0.195	0.228	0.339			0.118	0.225	0.142	0.195	0.05		0.378	0.181	0.091	0.088	0.249	0.391		0.181	0.569	0.088	0.111	0.145						0.138	0.121	0.172				0.205
	0.448	0.151	0.443	0.409			0.193	0.334	0.394	0.039	0.533		0.293	0.512	0.181	0.043	0.482			0.114	0.189	0.15	0.44	0.525		0.121	0.148	0.559	0.142	0.232	0.551		0.034	0.16	0.382	0.178	0.091						0.145	0.166	0.085				0.149
	0.294	0.181	0.081	0.203			0.079	0.417	0.354	0.726	0.351		0.295	0.504	0.19	0.208	0.148			0.211	0.275	0.296	0.111	0.24		0.354	0.125	0.434	0.169	0.247	0.264		0.456	0.18	0.068	0.199	0.107						0.152	0.135	0.292				0.156
	0.397	0.168	0.534	0.364			0.499	0.33	0.655	0.418	0.289		0.584	0.451	0.557	0.419	0.43			0.067	0.092	0.318	0.285	0.382		0.293	0.115	0.096	0.1	0.375	0.118		0.206	0.079	0.079	0.099	0.101						0.122	0.188	0.175				0.144
	0.038	0.123	0.568	0.427			0.216	0.309	0.112	0.573	0.057		0.359	0.289	0.189	0.359	0.426			0.13	0.234	0.241	0.398	0.114		0.147	0.214	0.066	0.076	0.234	0.515		0.121	0.169	0.115	0.246	0.153						0.162	0.108	0.119				0.092
	0.35	0.541	0.398	0.253			0.068	0.386	0.422	0.666	0.399		0.459	0.233	0.568	0.233	0.296			0.455	0.576	0.053	0.122	0.058		0.246	0.257	0.153	0.063	0.056	0.57		0.36	0.265	0.172	0.23	0.125						0.061	0.396	0.202				0.173
	0.214	0.501	0.096	0.504			0.203	0.47	0.27	0.831	0.469		0.434	0.497	0.141	0.578	0.505			0.161	0.393	0.204	0.085	0.278		0.317	0.087	0.191	0.247	0.116	0.59		0.108	0.103	0.066	0.241	0.132						0.161	0.164	0.105				0.294
	0.07	0.144	0.257	0.109			0.3	0.498	0.466	0.119	0.266		0.561	0.451	0.237	0.164	0.276			0.084	0.053	0.172	0.081	0.102		0.219	0.101	0.764	0.162	0.214	0.284		0.145	0.351	0.556	0.109	0.168						0.054	0.072	0.044				0.133
	0.412	0.42	0.351	0.14			0.122	0.394	0.348	1.018	0.331		0.437	0.382	0.328	0.142	0.317			0.368	0.372	0.179	0.285	0.33		0.216	0.116	0.187	0.145	0.144	0.231		0.144	0.109	0.05	0.279	0.085						0.173	0.037	0.03				0.156
	0.078	0.097	0.345	0.358			0.604	0.681	0.539	0.419	0.234		0.337	0.355	0.123	0.474	0.574			0.257	0.037	0.21	0.118	0.114		0.621	0.135	0.067	0.064	0.543	0.176		0.149	0.074	0.087	0.2	0.153						0.159	0.127	0.249				0.302
	0.256	0.432	0.257	0.633			0.517	0.313	0.579	0.411	0.257		0.719	0.275	0.373	0.35	0.235			0.17	0.03	0.171	0.05	0.238		0.257	0.095	0.077	0.156	0.157	0.166		0.265	0.092	0.386	0.112	0.331						0.066	0.136	0.054				0.096
	0.51	0.511	0.124	0.497			0.313	0.594	0.392	0.68	0.226		0.44	0.639	0.118	0.925	0.549			0.381	0.081	0.597	0.128	0.519		0.259	0.68	0.089	0.144	0.152	0.322		0.134	0.047	0.109	0.126	0.139						0.148	0.12	0.137				0.099
	0.032	0.443	0.351	0.274			0.147	0.307	0.184	0.232	0.221		0.615	0.614	0.058	0.157	0.153			0.515	0.079	0.134	0.145	0.612		0.089	0.186	0.253	0.245	0.169	0.327		0.139	0.114	0.166	0.179	0.134						0.088	0.102	0.058				0.197
	0.167	0.101	0.086	0.614			0.319	0.409	0.21	0.321	0.217		0.361	0.055	0.03	0.442	0.482			0.172	0.069	0.242	0.114	0.293		0.142	0.315	0.088	0.338	0.174	0.156		0.1	0.101	0.039	0.071	0.084						0.057	0.071	0.226				0.163
	0.232	0.188	0.223	0.559			0.217	0.108	0.59	0.505	0.316		0.476	0.35	0.279	0.647	0.4			0.063	0.112	0.372	0.087	0.33		0.179	0.053	0.147	0.358	0.359	0.14		0.517	0.085	0.271	0.168	0.052						0.095	0.17	0.138				0.311
	0.409	0.14	0.315	0.714			0.354	0.232	0.572	0.176	0.244		0.344	0.142	0.396	0.07	0.317			0.158	0.116	0.221	0.074	0.231		0.157	0.093	0.206	0.189	0.509	0.177		0.126	0.096	0.037	0.117	0.147						0.028	0.173	0.143				0.11
	0.112	0.218	0.281	0.195			0.357	0.274	0.355	0.817	0.132		0.374	0.623	0.125	0.429	0.419			0.159	0.14	0.181	0.278	0.558		0.111	0.041	0.072	0.19	0.177	0.108		0.119	0.092	0.094	0.359	0.102						0.078	0.164	0.1				0.2
	0.474	0.195	0.21	0.242			0.065	0.456	0.424	0.666	0.202		0.016	0.421	0.425	0.281	0.66			0.289	0.06	0.196	0.127	0.626		0.199	0.094	0.118	0.125	0.145	0.4		0.14	0.33	0.338	0.071	0.22						0.102	0.141	0.093				0.09
	0.306	0.361	0.148	0.205			0.611	0.263	0.214	0.53	0.332		0.326	0.069	0.337	0.278	0.155			0.289	0.237	0.398	0.069	0.322		0.092	0.461	0.059	0.059	0.263	0.219		0.504	0.139	0.125	0.228	0.14						0.169	0.145	0.074				0.213
	0.556	0.155	0.034	0.324			0.505	0.333	0.282	0.951	0.121		0.272	0.71	0.483	0.543	0.42			0.243	0.266	0.085	0.137	0.581		0.1	0.067	0.072	0.063	0.071	0.362		0.11	0.051	0.108	0.162	0.114						0.079	0.384	0.141				0.026
	0.322	0.281	0.091	0.483			0.137	0.236	0.616	0.016	0.201		0.498	0.461	0.222	0.319	0.407			0.12	0.282	0.379	0.111	0.354		0.451	0.558	0.06	0.295	0.11	0.093		0.516	0.082	0.174	0.195	0.137						0.059	0.15	0.095				0.152
	0.507	0.069	0.162	0.363			0.409	0.625	0.4	0.645	0.19		0.971	0.344	0.253	0.209	0.041			0.445	0.341	0.236	0.212	0.282		0.265	0.248	0.079	0.098	0.291	0.052		0.329	0.356	0.196	0.313	0.248						0.084	0.153	0.145				0.141
	0.365	0.059	0.224	0.512			0.071	0.457	0.454	0.772	0.353		0.309	0.545	0.435	0.148	0.356			0.296	0.113	0.134	0.181	0.091		0.29	0.189	0.258	0.313	0.056	0.44		0.319	0.218	0.122	0.21	0.074						0.099	0.144	0.184				0.117
	0.291	0.075	0.246	0.343			0.123	0.381	0.419	0.166	0.373		0.355	0.39	0.287	0.267	0.411			0.093	0.482	0.13	0.114	0.255		0.237	0.111	0.329	0.17	0.134	0.211		0.249	0.161	0.244	0.217	0.177						0.041	0.174	0.088				0.048
	0.287	0.643	0.49	0.369			0.148	0.341	0.191	0.53	0.498		0.427	0.2	0.314	0.192	0.596			0.233	0.368	0.295	0.395	0.173		0.254	0.103	0.394	0.108	0.264	0.36		0.095	0.098	0.173	0.217	0.087						0.163	0.069	0.155				0.149
	0.51	0.272	0.097	0.616			0.184	0.169	0.327	1.169	0.148		0.294	0.398	0.645	0.345	0.447			0.385	0.091	0.128	0.194	0.289		0.546	0.168	0.085	0.338	0.154	0.296		0.373	0.113	0.114	0.162	0.243						0.076	0.192	0.064				0.174
	0.375	0.273	0.269	0.346			0.072	0.119	0.379	0.964	0.088		0.416	0.176	0.27	0.416	0.444			0.139	0.356	0.162	0.105	0.091		0.086	0.133	0.112	0.196	0.255	0.201		0.144	0.435	0.301	0.196	0.064						0.092	0.154	0.031				0.11
	0.133	0.88	0.434	0.336			0.243	0.585	0.498	0.586	0.187		0.764	0.291	0.165	0.261	0.408			0.12	0.152	0.118	0.064	0.338		0.109	0.377	0.061	0.288	0.578	0.29		0.08	0.038	0.071	0.123	0.102						0.131	0.141	0.034				0.085
	0.116	0.58	0.239	0.093			0.241	0.101	0.635	0.166	0.609		0.517	0.419	0.196	0.284	0.122			0.172	0.251	0.749	0.192	0.386		0.211	0.188	0.102	0.095	0.253	0.172		0.165	0.053	0.265	0.086	0.117						0.06	0.191	0.12				0.073
	0.407	0.266	0.615	0.404			0.202	0.275	0.359	0.713	0.172		0.628	0.492	0.172	0.202	0.174			0.201	0.101	0.146	0.241	0.6		0.316	0.073	0.142	0.145	0.314	0.189		0.428	0.347	0.045	0.211	0.067						0.104	0.165	0.087				0.091
	0.343	0.3	0.589	0.025			0.176	0.289	0.24	0.467	0.356		0.536	0.29	0.522	0.598	0.422			0.121	0.089	0.399	0.275	0.388		0.413	0.288	0.116	0.198	0.636	0.132		0.138	0.391	0.421	0.114	0.128						0.137	0.188	0.086				0.181
	0.315	0.498	0.223	0.236			0.095	0.555	0.602	0.76	0.107		0.591	0.389	0.253	0.334	0.14			0.578	0.092	0.511	0.38	0.219		0.48	0.215	0.596	0.185	0.357	0.385		0.314	0.345	0.107	0.162	0.078						0.149	0.045	0.156				0.212
	0.06	0.306	0.304	0.575			0.37	0.516	0.29	0.763	0.492		0.37	0.346	0.101	0.597	0.237			0.166	0.15	0.108	0.143	0.236		0.455	0.07	0.202	0.353	0.097	0.225		0.076	0.285	0.199	0.129	0.105						0.062	0.12	0.322				0.126
	0.598	0.453	0.084	0.236			0.45	0.236	0.266	0.632	0.117		0.481	0.825	0.338	0.124	0.558			0.504	0.349	0.646	0.132	0.184		0.632	0.277	0.12	0.106	0.284	0.26		0.313	0.176	0.258	0.214	0.155						0.139	0.149	0.098				0.172
	0.267	0.638	0.329	0.715			0.504	0.794	0.257	0.789	0.096		0.65	0.425	0.672	0.321	0.476			0.154	0.478	0.153	0.59	0.172		0.449	0.168	0.167	0.199	0.237	0.161		0.598	0.245	0.078	0.335	0.018						0.115	0.166	0.095				0.17
	0.535	0.611	0.069	0.14			0.352	0.253	0.504	0.661	0.28		0.68	0.407	0.375	0.436	0.149			0.455	0.07	0.59	0.14	0.132		0.223	0.082	0.097	0.21	0.191	0.148		0.269	0.3	0.229	0.116	0.082						0.081	0.162	0.043				0.221
	0.27	0.519	0.135	0.642			0.175	0.455	0.666	1.062	0.664		0.295	0.451	0.386	0.373	0.079			0.101	0.149	0.437	0.326	0.184		0.371	0.465	0.296	0.195	0.34	0.267		0.102	0.555	0.055	0.282	0.08						0.128	0.178	0.182				0.07
	0.278	0.17	0.295	0.548			0.271	0.504	0.174	0.532	0.451		0.53	0.197	0.467	0.29	0.233			0.319	0.398	0.097	0.164	0.5		0.176	0.212	0.338	0.29	0.212	0.098		0.204	0.16	0.196	0.441	0.187						0.097	0.154	0.11				0.146
	0.483	0.387	0.166	0.192			0.304	0.461	0.253	0.658	0.306		0.383	0.219	0.177	0.095	0.189			0.34	0.088	0.163	0.114	0.114		0.137	0.118	0.302	0.131	0.089	0.234		0.111	0.095	0.154	0.272	0.1						0.146	0.308	0.244				0.334
	0.331	0.393	0.171	0.416			0.353	0.222	0.45	0.534	0.219		0.493	0.575	0.263	0.653	0.371			0.293	0.266	0.098	0.036	0.312		0.146	0.122	0.356	0.279	0.229	0.108		0.14	0.101	0.552	0.166	0.053						0.065	0.127	0.079				0.204
	0.433	0.353	0.136	0.401			0.151	0.226	0.571	0.432	0.559		0.627	0.272	0.073	0.285	0.368			0.451	0.502	0.164	0.069	0.184		0.472	0.077	0.113	0.113	0.426	0.198		0.153	0.216	0.094	0.194	0.166						0.076	0.096	0.215				0.063
	0.277	0.481	0.319	0.481			0.092	0.085	0.423	0.483	0.094		0.231	0.109	0.294	0.417	0.454			0.323	0.199	0.215	0.05	0.138		0.196	0.293	0.095	0.324	0.126	0.427		0.34	0.528	0.086	0.261	0.048						0.068	0.14	0.063				0.012
	0.327	0.077	0.254	0.546			0.263	0.276	0.397	0.847	0.663		0.377	0.673	0.179	1.342	0.29			0.195	0.444	0.166	0.089	0.128		0.178	0.114	0.134	0.198	0.049	0.097		0.374	0.122	0.184	0.07	0.386						0.142	0.179	0.094				0.225
	0.424	0.023	0.228	0.53			0.243	0.454	0.677	0.614	0.472		0.435	0.188	0.421	0.624	0.238			0.227	0.353	0.332	0.122	0.717		0.184	0.227	0.058	0.131	0.208	0.382		0.223	0.127	0.283	0.17	0.114						0.109	0.132	0.099				0.155
	0.457	0.42	0.469	0.432			0.316	0.307	0.326	0.826	0.273		0.274	0.274	0.142	0.379	0.411			0.273	0.2	0.137	0.071	0.108		0.08	0.229	0.124	0.128	0.288	0.152		0.506	0.163	0.168	0.271	0.074						0.215	0.195	0.186				0.115
	0.202	0.18	0.522	0.379			0.529	0.445	0.118	0.712	0.189		0.651	0.435	0.049	0.388	0.386			0.102	0.102	0.207	0.107	0.491		0.274	0.235	0.247	0.185	0.351	0.086		0.059	0.089	0.479	0.237	0.127						0.15	0.164	0.101				0.133
	0.333	0.141	0.302	0.632			0.511	0.19	0.122	1.19	0.187		0.201	0.106	0.268	0.321	0.342			0.12	0.444	0.114	0.254	0.184		0.039	0.14	0.257	1.081	0.507	0.186		0.161	0.131	0.077	0.295	0.146						0.102	0.16	0.092				0.16
	0.164	0.055	0.203	0.181			0.37	0.676	0.147	0.545	0.072		0.311	0.445	0.112	0.212	0.09			0.112	0.635	0.342	0.232	0.241		0.249	0.158	0.196	0.282	0.356	0.121		0.288	0.161	0.083	0.39	0.171						0.125	0.16	0.126				0.196
	0.1	0.5	0.076	0.257			0.569	0.342	0.404	0.722	0.582		0.484	0.38	0.566	0.437	0.468			0.051	0.581	0.158	0.207	0.055		0.159	0.285	0.225	0.223	0.219	0.257		0.146	0.098	0.124	0.13	0.194						0.117	0.133	0.085				0.168
	0.446	0.278	0.176	0.135			0.35	0.305	0.397	0.748	0.142		0.511	0.42	0.523	0.353	0.11			0.184	0.489	0.233	0.114	0.203		0.101	0.342	0.095	0.164	0.062	0.197		0.272	0.201	0.471	0.179	0.314						0.122	0.191	0.152				0.2
	0.367	0.19	0.125	0.61			0.403	0.373	0.068	0.512	0.403		0.31	0.63	0.565	0.45	0.305			0.142	0.513	0.143	0.091	0.377		0.162	0.197	0.119	0.071	0.162	0.265		0.115	0.113	0.039	0.258	0.355						0.104	0.191	0.117				0.132
	0.327	0.422	0.194	0.251			0.514	0.096	0.37	0.742	0.873		0.431	0.611	0.2	0.07	0.383			0.209	0.297	0.42	0.179	0.226		0.633	0.369	0.155	0.103	0.436	0.22		0.239	0.101	0.131	0.303	0.126						0.143	0.169	0.127				0.152
	0.222	0.028	0.395	0.459			0.528	0.226	0.327	0.415	0.06		0.511	0.331	0.041	0.146	0.204			0.176	0.519	0.386	0.089	0.306		0.257	0.288	0.173	0.294	0.219	0.134		0.156	0.097	0.079	0.435	0.108						0.135	0.157	0.036				0.161
	0.574	0.291	0.285	0.635			0.574	0.604	0.594	0.963	0.557		0.248	0.065	0.26	0.395	0.436			0.128	0.427	0.241	0.163	0.209		0.089	0.152	0.05	0.157	0.248	0.27		0.154	0.089	0.217	0.357	0.106						0.039	0.222	0.343				0.281
	0.354	0.217	0.316	0.353			0.556	0.216	0.042	0.978	0.662		0.4	0.28	0.47	0.166	0.333			0.216	0.113	0.156	0.336	0.191		0.282	0.143	0.12	0.202	0.181	0.193		0.311	0.097	0.467	0.156	0.123						0.107	0.199	0.063				0.104
	0.217	0.137	0.252	0.427			0.524	0.048	0.138	0.675	0.724		0.437	0.739	0.475	0.173	0.32			0.171	0.298	0.194	0.075	0.917		0.123	0.13	0.147	0.07	0.216	0.501		0.179	0.298	0.618	0.229	0.295						0.12	0.065	0.129				0.136
	0.375	0.415	0.342	0.233			0.466	0.688	0.307	0.696	0.46		0.391	0.169	0.228	0.024	0.682			0.332	0.526	0.088	0.365	0.037		0.164	0.267	0.19	0.089	0.307	0.276		0.398	0.13	0.129	0.115	0.26						0.059	0.125	0.207				0.176
	0.287	0.24	0.125	0.432			0.586	0.144	0.522	0.347	0.446		0.36	0.407	0.581	0.297	0.348			0.209	0.148	0.142	0.1	0.116		0.35	0.102	0.078	0.27	0.244	0.237		0.14	0.389	0.346	0.14	0.122						0.117	0.102	0.035				0.127
	0.167	0.229	0.318	0.213			0.327	0.468	0.386	0.765	0.357		0.57	0.323	0.399	0.25	0.184			0.547	0.176	0.378	0.163	0.211		0.128	0.07	0.074	0.122	0.158	0.282		0.111	0.049	0.075	0.064	0.329						0.174	0.122	0.172				0.125
	0.336	0.292	0.33	0.354			0.386	0.346	0.583	0.437	0.246		0.649	0.338	0.383	0.018	0.241			0.178	0.082	0.267	0.153	0.634		0.295	0.12	0.209	0.11	0.178	0.122		0.44	0.077	0.235	0.106	0.221						0.092	0.026	0.168				0.153
	0.337	0.083	0.313	0.488			0.503	0.165	0.257	0.58	0.223		0.816	0.583	0.493	0.377	0.355			0.158	0.073	0.129	0.142	0.418		0.101	0.157	0.066	0.096	0.162	0.146		0.137	0.438	0.455	0.182	0.24						0.047	0.097	0.302				0.134
	0.497	0.415	0.352	0.422			0.418	0.232	0.212	0.469	0.292		0.247	0.06	0.155	0.382	0.516			0.096	0.315	0.136	0.309	0.257		0.226	0.269	0.168	0.382	0.224	0.355		0.083	0.135	0.335	0.126	0.095						0.072	0.185	0.241				0.079
	0.147	0.339	0.325	0.157			0.527	0.245	0.253	1.271	0.402		0.248	0.492	0.304	0.11	0.487			0.178	0.091	0.156	0.478	0.212		0.145	0.19	0.192	0.197	0.118	0.159		0.448	0.034	0.131	0.095	0.148						0.088	0.154	0.181				0.268
	0.563	0.373	0.24	0.091			0.136	0.334	0.623	0.558	0.711		0.355	0.069	0.483	0.429	0.041			0.395	0.245	0.456	0.13	0.469		0.228	0.397	0.105	0.21	0.139	0.162		0.07	0.335	0.144	0.241	0.244						0.123	0.118	0.103				0.123
	0.206	0.304	0.167	0.312			0.169	0.234	0.358	0.488	0.329		0.143	0.744	0.186	1.154	0.424			0.182	0.23	0.513	0.142	0.164		0.335	0.102	0.12	0.373	0.193	0.167		0.375	0.172	0.218	0.103	0.275						0.128	0.149	0.027				0.189
	0.182	0.249	0.373	0.269			0.322	0.412	0.371	0.755	0.235		0.251	0.197	0.395	0.163	0.404			0.102	0.163	0.202	0.166	0.145		0.385	0.117	0.276	0.02	0.133	0.287		0.271	0.283	0.131	0.169	0.061						0.104	0.109	0.087				0.133
	0.775	0.268	0.535	0.111			0.111	0.439	0.219	0.799	0.607		0.52	0.544	0.345	0.334	0.06			0.202	0.12	0.184	0.429	0.238		0.172	0.395	0.16	0.146	0.338	0.269		0.082	0.175	0.137	0.232	0.149						0.025	0.105	0.205				0.152
	0.302	0.198	0.175	0.591			0.059	0.51	0.09	0.624	0.312		0.943	0.292	0.374	0.11	0.323			0.197	0.357	0.306	0.285	0.501		0.444	0.199	0.231	0.152	0.14	0.229		0.371	0.1	0.184	0.139	0.12						0.1	0.157	0.104				0.156
	0.479	0.186	0.426	0.292			0.352	0.19	0.465	1.327	0.234		0.48	0.187	0.415	0.358	0.458			0.043	0.329	0.101	0.133	0.415		0.401	0.119	0.08	0.135	0.192	0.39		0.424	0.177	0.249	0.21	0.458						0.042	0.105	0.135				0.174
	0.401	0.367	0.484	0.227			0.435	0.591	0.411	0.46	0.323		0.399	0.172	0.331	0.041	0.45			0.51	0.044	0.178	0.047	0.08		0.169	0.066	0.315	0.281	0.469	0.152		0.256	0.27	0.112	0.059	0.118						0.135	0.234	0.132				0.229
	0.34	0.636	0.112	0.225			0.453	0.352	0.476	0.839	0.559		0.8	0.228	0.259	0.276	0.525			0.22	0.132	0.339	0.5	0.281		0.415	0.187	0.355	0.411	0.264	0.106		0.491	0.158	0.447	0.334	0.158						0.071	0.15	0.151				0.249
	0.529	0.214	0.412	0.072			0.601	0.664	0.507	0.411	0.255		0.278	0.65	0.475	0.144	0.213			0.08	0.121	0.293	0.05	0.302		0.31	0.521	0.077	0.139	0.169	0.304		0.052	0.255	0.133	0.058	0.174						0.059	0.228	0.138				0.165
	0.304	0.39	0.217	0.321			0.356	0.093	0.22	0.886	0.628		0.537	0.186	0.414	0.272	0.555			0.481	0.127	0.19	0.129	0.31		0.084	0.074	0.148	0.39	0.08	0.268		0.095	0.346	0.442	0.076	0.099						0.069	0.117	0.052				0.142
	0.316	0.319	0.245	0.152			0.149	0.211	0.893	0.756	0.123		0.904	0.298	0.695	0.126	0.268			0.179	0.28	0.39	0.062	0.577		0.164	0.275	0.043	0.079	0.306	0.33		0.123	0.237	0.378	0.219	0.068						0.038	0.124	0.078				0.107
	0.247	0.642	0.137	0.329			0.413	0.243	0.443	0.853	0.422		0.323	0.652	0.259	0.14	0.571			0.423	0.067	0.159	0.355	0.108		0.091	0.124	0.123	0.587	0.13	0.149		0.097	0.071	0.175	0.048	0.126							0.09	0.13				0.187
	0.223	0.355	0.338	0.278			0.159	0.653	0.116	1.389	0.22		1.049	0.444	0.172	0.278	0.35			0.285	0.415	0.13	0.331	0.091		0.11	0.276	0.187	0.221	0.243	0.265		0.117	0.457	0.365	0.233	0.106							0.16	0.267				0.217
	0.592	0.346	0.17	0.699			0.315	0.231	0.38	0.694	0.307		0.511	0.551	0.259	0.079	0.357			0.215	0.283	0.269	0.313	0.449		0.227	0.072	0.113	0.238	0.315	0.223		0.343	0.308	0.342	0.152	0.076							0.054	0.033				0.205
	0.136	0.28	0.212	0.081			0.196	0.262	0.259	0.75	0.19		0.288	0.478	0.46	0.359	0.5			0.161	0.066	0.161	0.065	0.569		0.195	0.27	0.366	0.173	0.28	0.098		0.079	0.251	0.206	0.351	0.248							0.102	0.111				0.078
	0.075	0.505	0.299	0.415			0.464	0.071	0.358	0.838	0.175		0.856	0.214	0.497	0.215	0.099			0.132	0.057	0.18	0.324	0.082		0.11	0.164	0.126	0.093	0.088	0.113		0.119	0.125	0.623	0.088	0.11							0.08	0.111				0.154
	0.3	0.271	0.462	0.494			0.292	0.194	0.301	0.435	0.474		0.576	0.489	0.352	0.089	0.189			0.177	0.096	0.196	0.121	0.443		0.31	0.31	0.123	0.396	0.503	0.284		0.234	0.158	0.522	0.199	0.027							0.123	0.043				0.036
	0.271	0.478	0.428	0.287			0.158	0.144	0.361	0.72	0.548		0.931	0.196	0.526	0.03	0.371			0.304	0.054	0.096	0.236	0.191		0.294	0.227	0.125	0.104	0.148	0.132		0.23	0.126	0.096	0.219	0.168							0.097	0.135				0.113
	0.122	0.348	0.289	0.147			0.201	0.418	0.448	0.737	0.332		0.472	0.333	0.186	0.045	0.538			0.423	0.076	0.334	0.173	0.456		0.108	0.251	0.379	0.45	0.051	0.187		0.195	0.142	0.118	0.109	0.101							0.197	0.107				0.198
	0.284	0.251	0.114	0.403			0.181	0.162	0.185	0.466	0.316		0.332	0.238	0.253	0.357	0.33			0.199	0.183	0.225	0.191	0.089		0.069	0.044	0.111	0.103	0.226	0.328		0.177	0.144	0.133	0.236	0.183							0.186	0.059				0.145
	0.335	0.305	0.486	0.621			0.372	0.141	0.667	0.493	0.414		0.74	0.305	0.158	0.128	0.079			0.377	0.476	0.159	0.06	0.154		0.112	0.101	0.154	0.278	0.171	0.205		0.068	0.229	0.038	0.131	0.103							0.096	0.061				0.183
	0.502	0.175	0.172	0.249			0.525	0.427	0.794	0.764	0.263		0.247	0.1	0.593	0.47	0.134			0.238	0.33	0.224	0.167	0.201		0.128	0.116	0.196	0.349	0.203	0.335		0.361	0.195	0.04	0.037	0.207							0.15	0.057				0.042
	0.436	0.467	0.261	0.434			0.34	0.506	0.034	0.848	0.537		0.633	0.323	0.35	0.093	0.3			0.256	0.505	0.393	0.121	0.369		0.201	0.172	0.075	0.114	0.204	0.118		0.055	0.144	0.168	0.301	0.089							0.281	0.096				0.116
	0.252	0.276	0.181	0.382			0.512	0.4	0.304	1.112	0.341		0.768	0.144	0.314	0.117	0.374			0.297	0.211	0.222	0.058	0.159		0.142	0.113	0.171	0.223	0.086	0.188		0.046	0.119	0.146	0.033	0.049							0.187	0.067				0.141
	0.451	0.337	0.119	0.178			0.089	0.251	0.519	0.375	0.261		0.202	0.281	0.47	0.162	0.109			0.178	0.223	0.305	0.129	0.127		0.109	0.267	0.206	0.081	0.063	0.08		0.242	0.09	0.124	0.055	0.117							0.094	0.033				0.158
	0.449	0.124	0.128	0.382			0.627	0.354	0.829	0.814	0.275		0.537	0.178	0.599	0.425	0.645			0.267	0.551	0.278	0.079	0.427		0.156	0.203	0.176	0.183	0.042	0.316		0.177	0.126	0.129	0.183	0.171							0.142	0.201				0.152
	0.387	0.44	0.259	0.388			0.649	0.468	0.288	0.563	0.174		0.126	0.553	0.119	0.22	0.508			0.175	0.159	0.2	0.376	0.129		0.356	0.456	0.094	0.265	0.102	0.283		0.212	0.153	0.113	0.28	0.107							0.095	0.197				0.426
	0.287	0.048	0.162	0.1			0.218	0.279	0.175	0.647	0.303		0.574	0.464	0.538	0.18	0.604			0.155	0.204	0.35	0.044	0.022		0.237	0.09	0.19	0.054	0.288	0.47		0.136	0.156	0.192	0.105	0.094							0.187	0.147				0.06
	0.224	0.026	0.455	0.622			0.536	0.175	0.221	1.057	0.324		0.455	0.4	0.41	0.019	0.437			0.284	0.125	0.198	0.202	0.118		0.378	0.122	0.247	0.331	0.139	0.212		0.062	0.098	0.318	0.108	0.17							0.127	0.335				0.179
	0.27	0.173	0.044	0.392			0.061	0.284	0.446	0.684	0.135		0.653	0.327	0.072	0.349	0.29			0.142	0.2	0.074	0.215	0.193		0.315	0.208	0.195	0.077	0.222	0.106		0.104	0.18	0.301	0.201	0.039							0.103	0.113				0.065
	0.076	0.431	0.395	0.095			0.325	0.397	0.462	0.854	0.182		0.442	0.456	0.373	0.576	0.403			0.067	0.115	0.578	0.131	0.612		0.209	0.071	0.107	0.143	0.23	0.151		0.153	0.117	0.124	0.277	0.106							0.213	0.255				0.118
	0.485	0.097	0.234	0.419			0.286	0.414	0.109	0.957	0.461		0.414	0.729	0.729	0.408	0.271			0.316	0.131	0.466	0.225	0.351		0.13	0.273	0.3	0.209	0.217	0.324		0.304	0.223	0.179	0.124	0.129							0.163	0.098				0.096
	0.145	0.348	0.458	0.543			0.696	0.262	0.31	1.014	0.259		0.401	0.711	0.393	0.279	0.427			0.324	0.615	0.131	0.077	0.196		0.247	0.064	0.348	0.167	0.305	0.219		0.386	0.126	0.115	0.338	0.297							0.113	0.108				0.251
	0.319	0.117	0.12	0.324			0.347	0.489	0.301	0.983	0.267		0.261	0.661	0.235	0.239	0.106			0.173	0.246	0.085	0.09	0.129		0.134	0.355	0.131	0.2	0.384	0.229		0.108	0.067	0.125	0.113	0.258							0.16	0.066				0.141
	0.246	0.025	0.255	0.06			0.239	0.35	0.03	0.703	0.089		0.333	0.509	0.236	0.457	0.503			0.178	0.157	0.384	0.088	0.17		0.124	0.121	0.068	0.242	0.664	0.17		0.266	0.51	0.09	0.105	0.082							0.125	0.324				0.117
	0.306	0.239	0.1	0.211			0.264	0.2	0.259	0.706	0.549		0.492	0.349	0.516	0.257	0.493			0.126	0.153	0.109	0.032	0.346		0.077	0.011	0.119	0.393	0.345	0.288		0.068	0.134	0.337	0.321	0.112							0.11	0.108				0.188
	0.347	0.049	0.128	0.392			0.232	0.295	0.54	0.426	0.571		0.89	0.211	0.528	0.463	0.378			0.107	0.196	0.136	0.086	0.151		0.081	0.467	0.168	0.193	0.062	0.082		0.146	0.155	0.166	0.114	0.081							0.091	0.08				0.195
	0.089	0.181	0.254	0.616			0.131	0.189	0.575	0.234	0.178		0.353	0.306	0.264	0.396	0.338			0.248	0.214	0.16	0.114	0.553		0.192	0.122	0.386	0.089	0.162	0.624		0.363	0.116	0.125	0.311	0.116							0.346	0.198				0.16
	0.405	0.381	0.159	0.325			0.125	0.303	0.088	0.386	0.144		0.407	0.164	0.609	0.136	0.236			0.247	0.138	0.546	0.129	0.474		0.305	0.12	0.098	0.167	0.441	0.255		0.099	0.192	0.127	0.242	0.13							0.152	0.156				0.112
	0.177	0.156	0.157	0.218			0.606	0.13	0.493	0.978	0.197		0.891	0.863	0.559	0.569	0.319			0.449	0.21	0.117	0.111	0.051		0.226	0.091	0.341	0.178	0.214	0.109		0.197	0.085	0.198	0.311	0.057							0.156	0.141				0.229
	0.222	0.272	0.253	0.214			0.204	0.636	0.296	1.24	0.215		0.971	0.608	0.243	0.341	0.459			0.21	0.477	0.692	0.096	0.18		0.078	0.364	0.223	0.152	0.264	0.113		0.324	0.339	0.303	0.434	0.035							0.312	0.156				0.026
	0.38	0.21	0.606	0.284			0.587	0.233	0.385	0.787	0.382		0.444	0.179	0.106	0.355	0.422			0.565	0.121	0.219	0.055	0.087		0.165	0.074	0.177	0.169	0.217	0.185		0.195	0.104	0.207	0.115	0.158							0.102	0.137				0.136
	0.326	0.036	0.103	0.3			0.606	0.219	0.492	0.702	0.098		0.577	0.733	0.097	0.505	0.324			0.15	0.304	0.707	0.11	0.395		0.462	0.201	0.17	0.751	0.173	0.188		0.304	0.384	0.099	0.094	0.06							0.083	0.172				0.211
	0.277	0.111	0.308	0.345			0.183	0.194	0.425	0.945	0.55		0.585	0.548	0.17	0.874	0.21			0.174	0.123	0.379	0.187	0.16		0.204	0.261	0.159	0.203	0.196	0.138		0.309	0.056	0.042	0.299	0.058							0.102	0.103				0.147
	0.359	0.258	0.092	0.061			0.266	0.453	0.344	0.598	0.499		0.484	0.258	0.593	0.325	0.343			0.106	0.173	0.338	0.117	0.16		0.214	0.136	0.497	0.125	0.301	0.112		0.241	0.183	0.137	0.555	0.166							0.17	0.035				0.244
	0.179	0.487	0.028	0.177			0.41	0.074	0.244	0.794	0.512		0.488	0.386	0.041	0.431	0.3			0.333	0.165	0.167	0.152	0.105		0.36	0.109	0.183	0.344	0.265	0.259		0.281	0.453	0.502	0.218	0.102							0.124	0.023				0.126
	0.063	0.274	0.238	0.338			0.431	0.299	0.521	0.836	0.207		0.12	0.302	0.156	0.34	0.382			0.286	0.178	0.08	0.161	0.367		0.175	0.21	0.269	0.217	0.336	0.103		0.057	0.287	0.515	0.554	0.195							0.106	0.045				0.172
	0.097	0.056	0.271	0.348			0.514	0.332	0.12	0.56	0.588		0.169	0.651	0.443	0.327	0.353			0.295	0.203	0.2	0.195	0.158		0.06	0.095	0.084	0.282	0.282	0.193		0.242	0.144	0.269	0.291	0.092							0.168	0.154				0.16
	0.443	0.286	0.17	0.401			0.29	0.437	0.272	0.741	0.495		0.176	0.215	0.231	0.352	0.546			0.111	0.18	0.26	0.236	0.157		0.333	0.175	0.153	0.289	0.262	0.389		0.139	0.327	0.155	0.076	0.267							0.261	0.04				0.089
	0.162	0.423	0.307	0.397			0.372	0.378	0.157	0.934	0.394		0.231	0.284	0.3	0.07	0.193			0.33	0.177	0.246	0.068	0.345		0.194	0.058	0.175	0.303	0.158	0.366		0.041	0.123	0.596	0.113	0.072							0.083	0.128				0.15
	0.531	0.682	0.063	0.415			0.24	0.338	0.402	0.902	0.266		0.321	0.033	0.357	0.562	0.507			0.281	0.283	0.647	0.09	0.403		0.149	0.384	0.254	0.119	0.139	0.243		0.337	0.26	0.178	0.321	0.141							0.071	0.222				0.114
	0.129	0.216	0.302	0.125			0.408	0.226	0.046	0.745	0.403		0.718	0.052	0.119	0.392	0.41			0.121	0.181	0.141	0.116	0.506		0.253	0.163	0.106	0.126	0.16	0.305		0.076	0.212	0.467	0.145	0.121							0.111	0.069				0.027
	0.41	0.339	0.306	0.305			0.52	0.211	0.558	0.558	0.369		0.066	0.389	0.074	0.446	0.073			0.263	0.072	0.192	0.317	0.154		0.181	0.238	0.205	0.099	0.293	0.203		0.165	0.301	0.409	0.159	0.132							0.077	0.135				0.099
	0.406	0.134	0.313	0.452			0.235	0.055	0.152	1.053	0.366		0.346	0.362	0.081	0.362	0.342			0.218	0.082	0.086	0.093	0.073		0.304	0.197	0.093	0.277	0.139	0.115		0.143	0.168	0.382	0.018	0.242							0.229	0.048				0.193
	0.199	0.32	0.064	0.385			0.584	0.196	0.058	1.166	0.283		0.299	0.437	0.589	0.364	0.15			0.222	0.194	0.367	0.087	0.324		0.228	0.032	0.119	0.103	0.181	0.384		0.131	0.15	0.196	0.258	0.197							0.237	0.072				0.198
	0.204	0.644	0.144	0.397			0.222	0.269	0.117	0.351	0.374		0.391	0.164	0.377	0.15	0.379			0.189	0.435	0.514	0.194	0.495		0.254	0.129	0.131	0.1	0.197	0.249		0.077	0.144	0.139	0.169	0.203							0.143	0.298				0.072
	0.109	0.252	0.166	0.415			0.553	0.534	0.38	0.652	0.493		0.405	0.539	0.322	0.066	0.182			0.106	0.186	0.416	0.371	0.084		0.278	0.177	0.12	0.363	0.552	0.157		0.141	0.334	0.086	0.078	0.215							0.177	0.078				0.257
	0.113	0.652	0.248	0.377			0.464	0.414	0.574	0.412	0.412		0.259	0.471	0.402	0.113	0.216			0.08	0.093	0.385	0.071	0.12		0.125	0.184	0.081	0.279	0.164	0.338		0.157	0.067	0.165	0.334	0.133							0.273	0.161				0.108
	0.269	0.424	0.215	0.262			0.151	0.106	0.116	0.57	0.14		0.475	0.431	0.449	0.286	0.384			0.38	0.256	0.09	0.28	0.134		0.205	0.195	0.107	0.257	0.175	0.517		0.144	0.379	0.65	0.108	0.087							0.083	0.185				0.092
	0.25	0.435	0.21	0.141			0.571	0.132	0.382	0.579	0.163		0.342	0.263	0.061	0.831	0.331			0.243	0.699	0.385	0.22	0.182		0.111	0.02	0.129	0.229	0.181	0.099		0.444	0.397	0.096	0.123	0.144							0.094	0.161				0.047
	0.455	0.195	0.202	0.403			0.851	0.26	0.061	0.533	0.585		0.327	0.74	0.59	0.211	0.273			0.211	0.356	0.435	0.289	0.082		0.32	0.431	0.092	0.423	0.082	0.155		0.169	0.158	0.616	0.114	0.084							0.158	0.182				0.038
	0.17	0.392	0.282	0.375			0.196	0.284	0.177	0.63	0.783		0.509	0.275	0.417	0.201	0.167			0.193	0.044	0.147	0.132	0.225		0.102	0.123	0.085	0.076	0.01	0.115		0.079	0.053	0.25	0.174	0.069							0.121	0.027				0.04
	0.097	0.499	0.062	0.208			0.29	0.222	0.473	0.715	0.357		0.129	0.018	0.233	0.328	0.474			0.248	0.424	0.146	0.09	0.283		0.238	0.287	0.135	0.28	0.126	0.123		0.143	0.39	0.279	0.011	0.16							0.036	0.134				0.125
	0.342	0.567	0.17	0.373			0.564	0.34	0.561	0.174	0.479		0.227	0.181	0.501	0.791	0.126			0.117	0.092	0.431	0.477	0.153		0.24	0.17	0.196	0.143	0.328	0.21		0.407	0.086	0.12	0.26	0.096							0.202	0.078				0.131
	0.308	0.294	0.171	0.061			0.121	0.353	0.572	0.605	0.199		0.226	0.269	0.218	0.185	0.11			0.241	0.225	0.128	0.109	0.139		0.386	0.143	0.115	0.108	0.373	0.174		0.122	0.109	0.128	0.12	0.085							0.247	0.149				0.07
	0.312	0.187	0.253	0.206			0.153	0.365	0.42	0.596	0.513		0.309	0.2	0.477	0.05	0.362			0.272	0.116	0.465	0.161	0.121		0.3	0.22	0.137	0.237	0.288	0.11		0.224	0.04	0.038	0.157	0.112							0.177	0.074				0.148
	0.243	0.28	0.216	0.033			0.18	0.493	0.671	0.759	0.46		0.163	0.496	0.538	0.233	0.317			0.098	0.089	0.419	0.138	0.301		0.146	0.108	0.166	0.142	0.176	0.24		0.466	0.178	0.133	0.103	0.126							0.242	0.278				0.084
	0.314	0.366	0.047	0.295			0.382	0.145	0.123	1.053	0.256		0.334	0.337	0.375	0.025	0.614			0.163	0.035	0.04	0.181	0.194		0.728	0.22	0.139	0.234	0.249	0.234		0.125	0.107	0.265	0.41	0.051							0.28	0.109				0.142
	0.24	0.259	0.047	0.224			0.158	0.551	0.256	0.361	0.448		0.256	0.301	0.3	0.485	0.457			0.193	0.109	0.081	0.115	0.099		0.12	0.109	0.047	0.261	0.147	0.223		0.168	0.095	0.474	0.171	0.103							0.136	0.169				0.18
	0.346	0.664	0.046	0.508			0.095	0.448	0.544	0.532	0.592		0.393	0.372	0.299	0.239	0.298			0.117	0.381	0.219	0.345	0.092		0.198	0.038	0.362	0.248	0.213	0.275		0.095	0.16	0.131	0.345	0.109							0.214	0.045				0.058
	0.253	0.426	0.443	0.605			0.25	0.527	0.452	0.646	0.427		1.106	0.525	0.44	0.301	0.542			0.506	0.113	0.172	0.353	0.258		0.23	0.17	0.257	0.169	0.143	0.114		0.15	0.158	0.421	0.547	0.117							0.193	0.172				0.041
	0.245	0.209	0.623	0.188			0.65	0.603	0.428	0.595	0.235		0.16	0.337	0.465	0.289	0.206			0.388	0.194	0.365	0.124	0.129		0.239	0.179	0.103	0.32	0.106	0.2		0.111	0.136	0.194	0.103	0.104							0.178	0.19				0.184
	0.28	0.23	0.187	0.522			0.357	0.589	0.366	0.49	0.199		0.527	0.523	0.374	0.237	0.173			0.374	0.213	0.071	0.067	0.197		0.067	0.064	0.187	0.224	0.194	0.218		0.233	0.176	0.057	0.202	0.088							0.072	0.134				0.082
	0.255	0.262	0.392	0.062			0.506	0.464	0.227	0.429	0.324		0.609	0.545	0.284	0.249	0.158			0.457	0.111	0.129	0.135	0.214		0.279	0.365	0.08	0.085	0.143	0.362		0.228	0.092	0.244	0.075	0.087							0.105	0.197				0.231
	0.361	0.22	0.394	0.17			0.394	0.454	0.257	0.405	0.525		0.484	0.604	0.435	0.204	0.196			0.053	0.486	0.337	0.087	0.104		0.052	0.094	0.097	0.132	0.146	0.222		0.191	0.108	0.088	0.116	0.082							0.107	0.145				0.142
	0.47	0.315	0.434	0.469			0.404	0.224	0.246	0.471	0.081		0.406	0.351	0.403	0.574	0.268			0.33	0.32	0.364	0.233	0.161		0.203	0.1	0.078	0.2	0.187	0.26		0.272	0.342	0.26	0.079	0.145							0.205	0.184				0.32
	0.243	0.275	0.33	0.655			0.393	0.462	0.196	0.818	0.422		0.554	0.353	0.431	0.071	0.311			0.238	0.058	0.198	0.12	0.152		0.165	0.118	0.129	0.121	0.242	0.198		0.438	0.014	0.091	0.219	0.357							0.206	0.136				0.186
	0.284	0.491	0.128	0.422			0.673	0.232	0.072	0.58	0.291		0.45	0.42	0.202	0.676	0.274			0.397	0.251	0.08	0.265	0.142		0.174	0.1	0.141	0.155	0.624	0.152		0.126	0.011	0.193	0.11	0.18							0.098	0.258				0.09
	0.2	0.304	0.226	0.645			0.215	0.384	0.09	0.247	0.376		0.698	0.528	0.307	0.036	0.231			0.222	0.115	0.47	0.052	0.197		0.156	0.129	0.151	0.179	0.137	0.376		0.234	0.165	0.084	0.095	0.105							0.187	0.127				0.098
	0.169	0.26	0.169	0.417			0.526	0.428	0.179	0.691	0.544		0.334	0.309	0.16	0.337	0.342			0.137	0.066	0.188	0.178	0.153		0.114	0.101	0.083	0.614	0.338	0.437		0.301	0.149	0.177	0.187	0.41							0.049	0.313				0.232
	0.379	0.319	0.265	0.409			0.592	0.501	0.506	1.037	0.427		1.137	0.157	0.37	0.23	0.316			0.115	0.541	0.103	0.203	0.398		0.112	0.402	0.356	0.086	0.128	0.415		0.326	0.134	0.093	0.121	0.228							0.144	0.284				0.014
	0.573	0.435	0.271	0.186			0.241	0.32	0.321	1.037	0.208		0.966	0.389	0.515	0.289	0.138			0.166	0.481	0.735	0.305	0.155		0.271	0.317	0.088	0.134	0.081	0.489		0.399	0.375	0.139	0.134	0.323							0.077	0.287				0.047
	0.061	0.617	0.246	0.356			0.492	0.719	0.446	0.868	0.392		0.538	0.75	0.26	0.498	0.426			0.137	0.248	0.111	0.136	0.066		0.45	0.162	0.574	0.116	0.258	0.057		0.416	0.081	0.12	0.496	0.107							0.156	0.082				0.208
	0.496	0.137	0.216	0.166			0.155	0.241	0.214	0.431	0.132		0.586	0.647	0.447	0.248	0.168			0.224	0.478	0.497	0.079	0.41		0.187	0.098	0.094	0.177	0.184	0.314		0.105	0.085	0.071	0.196	0.061							0.045	0.128				0.124
	0.253	0.179	0.13	0.299			0.124	0.731	0.271	0.418	0.43		0.83	0.26	0.363	0.693	0.304			0.553	0.085	0.078	0.082	0.355		0.095	0.142	0.145	0.41	0.451	0.082		0.34	0.105	0.05	0.139	0.061							0.187	0.228				0.27
	0.314	0.457	0.401	0.457			0.331	0.412	0.095	0.43	0.251		0.733	0.396	0.455	0.331	0.497			0.139	0.637	0.629	0.125	0.309		0.249	0.112	0.087	0.171	0.342	0.147		0.467	0.243	0.25	0.099	0.132							0.275	0.045				0.117
	0.443	0.552	0.021	0.531			0.185	0.616	0.432	0.527	0.246		0.631	0.242	0.193	0.381	0.296			0.207	0.105	0.177	0.061	0.086		0.146	0.246	0.139	0.115	0.143	0.332		0.184	0.428	0.227	0.082	0.112							0.084	0.176				0.159
	0.176	0.529	0.406	0.112			0.433	0.543	0.344	0.347	0.47		0.684	0.413	0.604	0.335	0.453			0.254	0.084	0.385	0.02	0.032		0.229	0.072	0.116	0.241	0.22	0.125		0.372	0.373	0.193	0.152	0.095							0.126	0.151				0.2
	0.522	0.323	0.218	0.187			0.484	0.927	0.429	0.429	0.45		0.254	0.54	0.234	0.271	0.372			0.248	0.082	0.076	0.298	0.149		0.229	0.21	0.204	0.471	0.223	0.098		0.211	0.238	0.333	0.507	0.075							0.079	0.184				0.144
	0.375	0.386	0.264	0.358			0.652	0.393	0.198	0.605	0.726		0.681	0.426	0.251	0.542	0.173			0.158	0.042	0.192	0.102	0.181		0.193	0.122	0.249	0.258	0.15	0.412		0.328	0.238	0.084	0.404	0.155							0.173	0.073				0.129
	0.21	0.209	0.42	0.302			0.462	0.686	0.513	0.546	0.433		0.411	0.685	0.405	0.395	0.102			0.314	0.281	0.189	0.215	0.397		0.105	0.121	0.241	0.152	0.09	0.149		0.165	0.149	0.491	0.139	0.408							0.059	0.07				0.233
	0.346	0.342	0.344	0.419			0.258	0.41	0.229	0.308	0.636		0.745	0.342	0.277	0.257	0.443			0.223	0.112	0.044	0.506	0.457		0.037	0.246	0.085	0.099	0.155	0.138		0.063	0.118	0.55	0.324	0.139							0.15	0.24				0.232
	0.226	0.16	0.161	0.183			0.435	0.455	0.197	0.818	0.552		0.68	0.599	0.293	0.097	0.312			0.084	0.202	0.131	0.27	0.077		0.247	0.177	0.217	0.314	0.187	0.281		0.072	0.12	0.415	0.392	0.093							0.101	0.183				0.183
	0.21	0.154	0.374	0.224			0.184	0.449	0.037	0.106	0.381		0.744	0.69	0.055	0.298	0.63			0.272	0.147	0.164	0.199	0.24		0.254	0.065	0.118	0.111	0.392	0.344		0.386	0.248	0.071	0.048	0.086							0.217	0.187				0.081
	0.311	0.448	0.361	0.206			0.588	0.463	0.251	0.988	0.168		0.507	0.313	0.127	0.292	0.603			0.085	0.136	0.403	0.107	0.244		0.188	0.198	0.153	0.174	0.143	0.293		0.094	0.268	0.22	0.192	0.115							0.201	0.107				0.199
	0.294	0.148	0.328	0.5			0.354	0.316	0.489	0.527	0.382		0.171	0.474	0.364	0.421	0.177			0.25	0.108	0.238	0.339	0.092		0.173	0.247	0.099	0.051	0.329	0.081		0.187	0.203	0.126	0.192	0.124							0.108	0.081				0.202
	0.47	0.275	0.375	0.472			0.558	0.125	0.132	0.376	0.434		0.407	0.494	0.249	0.362	0.138			0.237	0.124	0.339	0.197	0.233		0.048	0.124	0.571	0.348	0.085	0.369		0.074	0.663	0.386	0.148	0.097							0.108	0.162				0.151
	0.171	0.423	0.245	0.367			0.082	0.43	0.226	0.626	0.367		0.274	0.63	0.423	0.718	0.503			0.215	0.167	0.077	0.336	0.111		0.087	0.102	0.688	0.559	0.243	0.163		0.15	0.476	0.072	0.081	0.229							0.074	0.122				0.114
	0.128	0.254	0.439	0.179			0.082	0.15	0.304	0.252	0.338		0.334	0.769	0.325	0.432	0.201			0.565	0.094	0.295	0.13	0.164		0.222	0.242	0.067	0.16	0.124	0.362		0.148	0.166	0.062	0.314	0.032							0.133	0.158				0.333
	0.347	0.457	0.345	0.205			0.107	0.165	0.26	0.765	0.51		0.17	0.581	0.316	0.564	0.429			0.113	0.165	0.285	0.115	0.049		0.129	0.078	0.195	0.323	0.199	0.168		0.064	0.12	0.396	0.152	0.096							0.046	0.116				0.098
	0.445	0.291	0.492	0.29			0.297	0.442	0.341	0.259	0.367		0.529	0.579	0.251	0.379	0.407			0.45	0.414	0.18	0.203	0.306		0.241	0.158	0.075	0.169	0.077	0.182		0.104	0.598	0.145	0.288	0.086							0.22	0.063				0.163
	0.153	0.122	0.585	0.271			0.49	0.596	0.416	0.654	0.611		0.382	0.39	0.23	0.652	0.782			0.077	0.218	0.302	0.387	0.152		0.122	0.15	0.215	0.196	0.129	0.163		0.117	0.6	0.073	0.082	0.102							0.124	0.201				0.144
	0.482	0.432	0.059	0.411			0.171	0.887	0.108	0.775	0.337		0.658	0.709	0.162	0.251	0.838			0.289	0.394	0.611	0.19	0.195		0.098	0.117	0.115	0.198	0.138	0.09		0.147	0.61	0.21	0.229	0.093							0.153	0.031				0.088
	0.286	0.262	0.145	0.432			0.258	0.357	0.272	0.68	0.628		0.698	0.535	0.36	0.599	0.447			0.292	0.161	0.216	0.223	0.342		0.027	0.152	0.062	0.316	0.144	0.173		0.047	0.141	0.108	0.13	0.17							0.244	0.052				0.183
	0.393	0.529	0.1	0.054			0.568	0.538	0.083	0.406	0.339		0.314	0.324	0.329	0.039	0.847			0.265	0.151	0.312	0.154	0.234		0.234	0.117	0.088	0.35	0.414	0.177		0.116	0.132	0.171	0.102	0.209							0.051	0.096				0.149
	0.628	0.393	0.239	0.468			0.172	0.848	0.183	0.984	0.409		0.242	0.319	0.179	0.321	0.934			0.271	0.131	0.083	0.116	0.352		0.484	0.072	0.243	0.226	0.152	0.052		0.192	0.187	0.159	0.092	0.3							0.304	0.097				0.099
	0.076	0.229	0.256	0.58			0.161	0.48	0.207	0.864	0.359		0.712	0.234	0.309	0.23	0.193			0.35	0.133	0.066	0.1	0.415		0.205	0.126	0.129	0.152	0.057	0.213		0.116	0.12	0.261	0.16	0.077							0.278	0.158				0.182
	0.284	0.216	0.223	0.247			0.448	0.272	0.288	0.681	0.438		0.298	0.792	0.229	0.062	0.225			0.32	0.325	0.354	0.063	0.31		0.114	0.09	0.576	0.25	0.221	0.495		0.381	0.339	0.505	0.385	0.066							0.271	0.155				0.16
	0.316	0.335	0.387	0.215			0.769	0.596	0.481	0.251	0.46		0.376	0.352	0.333	0.551	0.343			0.156	0.094	0.289	0.123	0.139		0.125	0.41	0.151	0.216	0.18	0.103		0.213	0.416	0.101	0.102	0.072							0.215	0.072				0.099
	0.178	0.486	0.302	0.055			0.331	0.502	0.061	0.587	0.751		0.457	0.763	0.357	0.316	0.151			0.116	0.058	0.217	0.097	0.127		0.154	0.191	0.09	0.364	0.238	0.33		0.118	0.685	0.207	0.139	0.032							0.05	0.168				0.272
	0.162	0.081	0.377	0.113			0.2	0.215	0.217	0.305	0.313		0.192	0.211	0.405	0.291	0.814			0.165	0.073	0.624	0.373	0.231		0.067	0.379	0.1	0.457	0.129	0.096		0.222	0.166	0.47	0.109	0.223							0.213	0.107				0.096
	0.236	0.164	0.514	0.117			0.283	0.409	0.404	0.779	0.363		0.677	0.292	0.588	0.208	0.505			0.184	0.195	0.177	0.441	0.277		0.239	0.078	0.167	0.153	0.142	0.096		0.191	0.285	0.112	0.148	0.095							0.184	0.109				0.116
	0.157	0.301	0.207	0.041			0.191	0.237	0.259	0.196	0.765		0.298	0.45	0.356	0.35	0.321			0.136	0.128	0.071	0.158	0.083		0.172	0.097	0.123	0.237	0.126	0.265		0.166	0.158	0.164	0.139	0.094							0.148	0.295				0.125
	0.41	0.437	0.204	0.099			0.132	0.158	0.683	0.044	0.826		0.253	0.237	0.225	0.284	0.709			0.152	0.204	0.125	0.151	0.298		0.359	0.387	0.161	0.217	0.105	0.086		0.064	0.593	0.052	0.345	0.124							0.076	0.086				0.209
	0.415	0.411	0.348	0.23			0.22	0.58	0.447	0.716	0.342		0.169	0.344	0.358	0.205	0.47			0.323	0.105	0.295	0.524	0.251		0.121	0.094	0.23	0.185	0.217	0.112		0.446	0.289	0.206	0.206	0.186							0.211	0.122				0.174
	0.302	0.1	0.259	0.293			0.474	0.424	0.097	0.342	0.35		0.206	0.214	0.14	0.316	0.659			0.236	0.055	0.258	0.106	0.089		0.167	0.102	0.173	0.185	0.251	0.114		0.363	0.058	0.095	0.077	0.258							0.085	0.079				0.136
	0.662	0.206	0.088	0.064			0.505	0.616	0.359	0.289	0.29		0.455	0.447	0.306	0.22	0.548			0.071	0.154	0.071	0.113	0.174		0.156	0.269	0.225	0.446	0.286	0.12		0.065	0.147	0.131	0.26	0.059							0.056	0.221				0.073
	0.695	0.194	0.307	0.539			0.329	0.284	0.441	0.386	0.17		0.153	0.512	0.587	0.106	0.379			0.316	0.128	0.107	0.138	0.139		0.144	0.111	0.094	0.12	0.266	0.477		0.387	0.095	0.375	0.097	0.289							0.211	0.186				0.179
	0.615	0.18	0.318	0.157			0.087	0.336	0.248	0.841	0.124		0.509	0.172	0.478	0.21	1.005			0.15	0.184	0.436	0.178	0.08		0.313	0.198	0.115	0.157	0.222	0.518		0.122	0.29	0.058	0.143	0.111							0.128	0.11				0.167
	0.4	0.531	0.584	0.197			0.491	0.271	0.183	0.543	0.182		0.356	0.312	0.412	0.189	0.416			0.127	0.114	0.137	0.049	0.111		0.163	0.137	0.227	0.286	0.137	0.335		0.056	0.158	0.113	0.049	0.068							0.095	0.142				0.126
	0.395	0.132	0.514	0.439			0.315	0.433	0.119	0.386	0.746		0.43	0.299	0.241	0.115	0.353			0.148	0.108	0.132	0.178	0.284		0.099	0.1	0.132	0.213	0.247	0.182		0.146	0.232	0.136	0.102	0.087							0.047	0.057				0.179
	0.314	0.371	0.612	0.173			0.202	0.399	0.514	0.751	0.5		0.114	0.119	0.093	0.232	0.25			0.162	0.161	0.163	0.136	0.176		0.305	0.227	0.05	0.332	0.341	0.388		0.12	0.067	0.1	0.311	0.1							0.17	0.247				0.065
	0.66	0.663	0.362	0.404			0.569	0.33	0.31	0.259	0.537		0.225	0.269	0.537	0.067	0.803			0.121	0.102	0.124	0.205	0.133		0.093	0.155	0.622	0.041	0.099	0.111		0.156	0.368	0.157	0.261	0.226							0.131	0.082				0.054
	0.657	0.533	0.055	0.293			0.169	0.199	0.216	0.407	0.267		0.629	0.273	0.327	0.593	0.774			0.133	0.188	0.186	0.313	0.222		0.181	0.072	0.109	0.157	0.073	0.132		0.389	0.25	0.103	0.277	0.021							0.248	0.179				0.092
	0.345	0.276	0.278	0.478			0.644	0.544	0.271	0.649	0.356		0.294	0.279	0.14	0.612	0.509			0.314	0.189	0.141	0.094	0.555		0.209	0.112	0.146	0.085	0.363	0.122		0.119	0.218	0.164	0.193	0.249							0.05	0.052				0.17
	0.233	0.322	0.254	0.103			0.303	0.587	0.226	0.286	0.791		0.362	0.691	0.205	0.085	0.107			0.07	0.121	0.331	0.048	0.218		0.197	0.222	0.153	0.248	0.225	0.216		0.385	0.212	0.463	0.159	0.119							0.138	0.127				0.14
	0.346	0.388	0.293	0.245			0.558	0.28	0.059	0.46	0.787		0.69	0.204	0.385	0.241	0.434			0.22	0.288	0.621	0.091	0.182		0.108	0.425	0.113	0.065	0.131	0.147		0.14	0.318	0.274	0.214	0.142							0.127	0.13				0.119
	0.194	0.734	0.59	0.036			0.663	0.537	0.322	0.292	0.847		0.44	0.671	0.15	0.304	0.088			0.284	0.179	0.149	0.072	0.326		0.07	0.17	0.112	0.224	0.166	0.062		0.294	0.409	0.128	0.074	0.098							0.055	0.145				0.136
	0.192	0.328	0.283	0.074			0.17	0.551	0.456	0.687	0.161		0.691	0.225	0.058	0.336	0.665			0.366	0.547	0.104	0.098	0.415		0.367	0.153	0.179	0.324	0.244	0.287		0.223	0.568	0.4	0.277	0.121							0.329	0.109				0.125
	0.505	0.07	0.366	0.519			0.243	0.603	0.411	0.765	0.251		1.115	0.29	0.31	0.151	0.384			0.114	0.307	0.449	0.188	0.292		0.286	0.367	0.368	0.191	0.199	0.245		0.156	0.091	0.146	0.12	0.258							0.047	0.192				0.05
	0.096	0.215	0.323	0.213			0.125	0.181	0.133	0.413	0.689		0.545	0.323	0.296	0.562	0.355			0.124	0.08	0.181	0.325	0.178		0.167	0.163	0.698	0.087	0.107	0.21		0.054	0.231	0.171	0.312	0.105							0.196	0.094				0.218
	0.571	0.188	0.062	0.531			0.432	0.12	0.378	0.796	0.813		0.382	0.54	0.231	0.276	0.348			0.308	0.203	0.177	0.344	0.081		0.178	0.359	0.176	0.17	0.425	0.209		0.36	0.199	0.131	0.255	0.126							0.079	0.088				0.169
	0.294	0.255	0.128	0.175			0.073	0.602	0.324	0.651	0.624		0.244	0.297	0.523	0.224	0.124			0.125	0.15	0.117	0.136	0.042		0.492	0.069	0.162	0.064	0.101	0.142		0.371	0.121	0.094	0.164	0.05							0.17	0.035				0.145
	0.368	0.336	0.333	0.326			0.286	0.132	0.321	0.23	0.634		0.631	0.245	0.6	0.247	0.367			0.312	0.076	0.205	0.287	0.113		0.183	0.164	0.109	0.153	0.38	0.1		0.462	0.423	0.07	0.101	0.082							0.164	0.127				0.112
	0.574	0.187	0.07	0.346			0.15	0.337	0.305	0.604	0.637		0.52	0.055	0.156	0.393	0.446			0.235	0.147	0.076	0.122	0.339		0.3	0.097	0.026	0.184	0.13	0.439		0.354	0.062	0.138	0.126	0.122							0.233	0.173				0.158
	0.525	0.639	0.327	0.325			0.116	0.402	0.382	0.578	0.768		0.902	0.252	0.757	0.267	0.286			0.269	0.378	0.273	0.154	0.163		0.361	0.113	0.147	0.289	0.211	0.374		0.082	0.104	0.066	0.032	0.163							0.129	0.232				0.238
	0.471	0.277	0.217	0.067			0.073	0.491	0.378	0.372	0.608		0.315	0.122	0.36	0.232	0.204			0.302	0.383	0.107	0.112	0.074		0.122	0.075	0.218	0.255	0.417	0.371		0.35	0.366	0.513	0.127	0.099							0.202	0.023				0.145
	0.362	0.333	0.193	0.183			0.361	0.42	0.367	0.752	0.743		0.475	0.34	0.214	0.299	0.289			0.136	0.35	0.087	0.122	0.172		0.174	0.145	0.213	0.152	0.234	0.048		0.088	0.62	0.109	0.119	0.205							0.089	0.085				0.19
	0.256	0.52	0.632	0.068			0.117	0.42	0.293	0.264	0.228		0.482	0.419	0.13	0.172	0.107			0.118	0.228	0.102	0.169	0.235		0.098	0.072	0.206	0.243	0.365	0.293		0.193	0.419	0.105	0.265	0.152							0.263	0.12				0.205
	0.574	0.498	0.198	0.226			0.442	0.255	0.098	0.354	0.414		0.527	0.542	0.123	0.198	0.119			0.168	0.876	0.16	0.094	0.193		0.199	0.063	0.232	0.131	0.22	0.258		0.065	0.017	0.565	0.119	0.193							0.053	0.202				0.197
	0.669	0.533	0.113	0.51			0.363	0.725	0.327	0.206	0.543		0.565	0.389	0.242	0.064	0.34			0.193	0.405	0.195	0.135	0.095		0.153	0.119	0.057	0.042	0.174	0.188		0.418	0.141	0.134	0.224	0.125							0.165	0.045				0.072
	0.622	0.219	0.429	0.364			0.465	0.408	0.294	0.284	0.269		0.366	0.207	0.12	0.349	0.197			0.045	0.042	0.333	0.198	0.111		0.049	0.065	0.1	0.185	0.164	0.09		0.138	0.277	0.218	0.143	0.21							0.051	0.087				0.214
	0.503	0.302	0.2	0.439			0.123	0.517	0.454	0.71	0.52		0.889	0.141	0.7	0.469	0.39			0.134	0.092	0.313	0.142	0.307		0.141	0.14	0.44	0.138	0.526	0.15		0.141	0.067	0.371	0.407	0.13							0.035	0.161				0.129
	0.346	0.243	0.283	0.518			0.246	0.435	0.236	0.513	0.325		0.291	0.222	0.412	0.137	0.142			0.116	0.191	0.135	0.171	0.134		0.155	0.127	0.387	0.091	0.168	0.348		0.22	0.374	0.425	0.189	0.183							0.081	0.018				0.129
	0.236	0.564	0.491	0.216			0.64	0.055	0.35	0.782	0.156		0.462	0.45	0.12	0.417	0.304			0.567	0.109	0.459	0.09	0.1		0.232	0.253	0.055	0.081	0.11	0.104		0.066	0.562	0.127	0.097	0.566							0.145	0.155				0.124
	0.343	0.645	0.227	0.405			0.446	0.351	0.078	0.537	0.244		0.666	0.545	0.28	0.202	0.493			0.452	0.114	0.426	0.167	0.121		0.13	0.492	0.203	0.179	0.497	0.203		0.117	0.16	0.103	0.092	0.116							0.256	0.1				0.159
	0.179	0.224	0.381	0.187			0.217	0.643	0.485	0.629	0.601		0.124	0.365	0.253	0.358	0.086			0.468	0.288	0.113	0.172	0.155		0.495	0.069	0.151	0.333	0.412	0.261		0.32	0.564	0.125	0.213	0.109							0.064	0.183				0.205
	0.429	0.401	0.436	0.241			0.631	0.357	0.496	0.691	0.619		0.699	0.662	0.166	0.345	0.21			0.141	0.676	0.145	0.182	0.13		0.186	0.201	0.125	0.244	0.194	0.132		0.395	0.08	0.081	0.11	0.443							0.168	0.025				0.214
	0.508	0.254	0.172	0.486			0.362	0.598	0.322	0.462	0.658		0.906	0.577	0.421	0.354	0.469			0.466	0.09	0.117	0.129	0.487		0.426	0.156	0.16	0.102	0.28	0.131		0.3	0.233	0.454	0.452	0.147							0.303	0.045				0.055
	0.146	0.168	0.065	0.039			0.537	0.286	0.511	0.504	0.122		0.5	0.339	0.206	0.274	0.452			0.346	0.115	0.098	0.32	0.504		0.199	0.037	0.099	0.16	0.158	0.198		0.078	0.332	0.05	0.291	0.067							0.156	0.18				0.218
	0.291	0.348	0.343	0.214			0.221	0.674	0.226	0.198	0.396		0.247	0.241	0.3	0.424	0.332			0.07	0.205	0.391	0.109	0.151		0.052	0.283	0.089	0.156	0.334	0.203		0.363	0.383	0.202	0.459	0.234							0.04	0.215				0.122
	0.193	0.592	0.463	0.387			0.205	0.293	0.102	0.57	0.531		0.483	0.318	0.063	0.342	0.141			0.176	0.091	0.487	0.126	0.123		0.659	0.108	0.134	0.151	0.083	0.17		0.5	0.192	0.093	0.08	0.144							0.134	0.137				0.186
	0.219	0.239	0.303	0.354			0.429	0.162	0.448	0.481	0.026		0.028	0.286	0.201	0.344	0.385			0.073	0.511	0.327	0.151	0.251		0.227	0.193	0.164	0.222	0.152	0.12		0.125	0.071	0.117	0.178	0.059							0.131	0.215				0.04
	0.194	0.225	0.235	0.291			0.051	0.186	0.512	0.555	0.449		0.277	0.443	0.249	0.23	0.312			0.112	0.078	0.121	0.129	0.114		0.123	0.172	0.144	0.221	0.265	0.13		0.078	0.161	0.264	0.212	0.08							0.029	0.254				0.314
	0.53	0.145	0.249	0.186			0.181	0.421	0.057	0.646	0.474		0.602	0.029	0.015	0.183	0.044			0.692	0.147	0.102	0.239	0.385		0.054	0.088	0.154	0.288	0.099	0.198		0.438	0.095	0.529	0.153	0.24							0.021	0.1				0.138
	0.393	0.207	0.222	0.407			0.24	0.505	0.322	0.566	0.379		0.135	0.664	0.295	0.34	0.311			0.197	0.252	0.167	0.231	0.371		0.781	0.07	0.269	0.221	0.136	0.149		0.117	0.231	0.438	0.199	0.152							0.228	0.184				0.147
	0.261	0.329	0.165	0.372			0.194	0.355	0.413	0.858	0.543		0.208	0.614	0.37	0.243	0.17			0.415	0.194	0.082	0.177	0.114		0.169	0.074	0.195	0.199	0.1	0.231		0.458	0.069	0.336	0.258	0.135							0.319	0.138				0.067
	0.247	0.253	0.202	0.182			0.389	0.191	0.171	0.573	0.586		0.359	0.455	0.16	0.116	0.252			0.401	0.277	0.142	0.257	0.349		0.069	0.083	0.065	0.1	0.243	0.458		0.083	0.055	0.126	0.399	0.12							0.102	0.154				0.038
	0.371	0.47	0.07	0.082			0.172	0.233	0.079	0.194	0.355		0.267	0.422	0.199	0.138	0.421			0.403	0.099	0.328	0.174	0.375		0.161	0.409	0.581	0.187	0.319	0.224		0.16	0.16	0.404	0.312	0.103							0.202	0.06				0.13
	0.419	0.495	0.408	0.352			0.328	0.26	0.103	0.716	0.722		0.672	0.466	0.339	0.433	0.393			0.267	0.435	0.311	0.437	0.169		0.277	0.166	0.12	0.229	0.155	0.499		0.235	0.612	0.235	0.129	0.168							0.222	0.138				0.147
	0.288	0.376	0.491	0.221			0.215	0.392	0.487	0.129	0.399		0.528	0.389	0.179	0.511	0.177			0.223	0.098	0.118	0.324	0.225		0.211	0.13	0.17	0.135	0.081	0.105		0.223	0.051	0.256	0.334	0.037							0.061	0.09				0.093
	0.207	0.112	0.168	0.49			0.093	0.402	0.06	0.124	0.208		0.137	0.803	0.183	0.304	0.057			0.183	0.071	0.155	0.194	0.205		0.309	0.091	0.358	0.111	0.364	0.112		0.186	0.368	0.119	0.104	0.124							0.167	0.229				0.083
	0.38	0.328	0.139	0.143			0.222	0.316	0.6	0.634	0.085		0.598	0.355	0.333	0.32	0.37			0.117	0.343	0.54	0.218	0.194		0.11	0.133	0.153	0.135	0.364	0.216		0.105	0.104	0.158	0.077	0.169							0.234	0.171				0.183
	0.379	0.273	0.729	0.298			0.382	0.419	0.421	0.822	0.21		0.093	0.894	0.515	0.195	0.578			0.169	0.331	0.396	0.26	0.224		0.141	0.128	0.143	0.073	0.213	0.13		0.109	0.365	0.11	0.266	0.109							0.057	0.087				0.142
	0.301	0.608	0.46	0.451			0.383	0.483	0.079	0.467	0.688		0.608	0.768	0.296	0.092	0.248			0.168	0.093	0.108	0.029	0.093		0.434	0.132	0.143	0.173	0.084	0.146		0.094	0.092	0.171	0.147	0.131							0.162	0.138				0.174
	0.291	0.37	0.204	0.279			0.164	0.265	0.153	0.179	0.532		0.483	0.257	0.599	0.466	0.082			0.452	0.078	0.256	0.099	0.213		0.094	0.105	0.106	0.155	0.253	0.204		0.549	0.258	0.219	0.105	0.075							0.122	0.246				0.169
	0.585	0.484	0.311	0.535			0.677	0.361	0.294	0.298	0.534		0.273	0.346	0.451	0.304	0.266			0.36	0.14	0.156	0.083	0.405		0.193	0.062	0.089	0.206	0.178	0.121		0.124	0.315	0.134	0.058	0.088							0.044	0.123				0.177
	0.276	0.383	0.119	0.21			0.172	0.164	0.438	0.83	0.221		0.376	0.575	0.329	0.194	0.483			0.123	0.205	0.062	0.256	0.596		0.18	0.222	0.17	0.247	0.154	0.093		0.112	0.152	0.303	0.142	0.058							0.203	0.128				0.14
	0.303	0.44	0.384	0.292			0.065	0.075	0.541	0.158	0.258		0.587	0.349	0.152	0.226	0.226			0.411	0.107	0.25	0.316	0.434		0.228	0.095	0.083	0.173	0.384	0.089		0.145	0.134	0.129	0.166	0.157							0.113	0.044				0.151
	0.206	0.195	0.189	0.409			0.262	0.183	0.312	0.804	0.509		0.529	0.214	0.45	0.411	0.602			0.36	0.122	0.205	0.118	0.02		0.238	0.216	0.123	0.289	0.588	0.198		0.219	0.046	0.282	0.102	0.292							0.182	0.157				0.151
	0.169	0.448	0.486	0.206			0.472	0.239	0.324	0.643	0.603		0.031	0.656	0.48	0.402	0.329			0.468	0.358	0.08	0.356	0.084		0.09	0.113	0.109	0.101	0.162	0.154		0.6	0.248	0.501	0.103	0.039							0.114	0.097				0.151
	0.491	0.276	0.22	0.473			0.075	0.545	0.269	0.33	0.347		0.31	0.38	0.276	0.307	0.377			0.223	0.178	0.181	0.056	0.074		0.101	0.29	0.091	0.128	0.764	0.162		0.277	0.11	0.09	0.173	0.197							0.067	0.256				0.121
	0.199	0.437	0.426	0.516			0.283	0.81	0.058	0.693	0.232		0.21	0.802	0.259	0.363	0.448			0.118	0.154	0.584	0.136	0.226		0.144	0.065	0.135	0.16	0.512	0.29		0.086	0.092	0.166	0.116	0.075							0.139	0.122				0.262
	0.259	0.276	0.304	0.168			0.379	0.707	0.536	0.41	0.103		0.652	0.165	0.246	0.186	0.114			0.131	0.151	0.035	0.289	0.355		0.063	0.087	0.109	0.257	0.197	0.107		0.688	0.131	0.589	0.154	0.091							0.132	0.138				0.089
	0.193	0.068	0.493	0.578			0.083	0.229	0.482	0.204	0.668		0.579	0.478	0.309	0.338	0.198			0.156	0.176	0.193	0.166	0.119		0.174	0.155	0.146	0.205	0.242	0.095		0.361	0.458	0.26	0.186	0.154							0.136	0.146				0.117
	0.454	0.385	0.35	0.386			0.241	0.23	0.371	0.297	0.183		0.247	0.546	0.049	0.387	0.269			0.295	0.12	0.178	0.104	0.267		0.207	0.162	0.47	0.185	0.108	0.345		0.382	0.095	0.07	0.09	0.101							0.137	0.115				0.236
	0.351	0.558	0.307	0.344			0.41	0.217	0.171	0.282	0.363		0.548	0.166	0.351	0.435	0.255			0.307	0.158	0.375	0.112	0.284		0.156	0.09	0.292	0.244	0.245	0.389		0.162	0.502	0.167	0.22	0.112							0.116	0.072				0.203
	0.261	0.362	0.298	0.461			0.281	0.349	0.464	0.081	0.222		0.361	0.791	0.252	0.101	0.477			0.182	0.085	0.089	0.049	0.171		0.127	0.095	0.095	0.342	0.367	0.267		0.171	0.429	0.179	0.157	0.13							0.138	0.328				0.153
	0.126	0.108	0.255	0.272			0.385	0.345	0.48	0.178	0.755		0.272	0.396	0.236	0.464	0.246			0.145	0.054	0.222	0.051	0.352		0.184	0.104	0.123	0.121	0.277	0.204		0.411	0.259	0.086	0.27	0.246							0.249	0.058				0.235
	0.263	0.616	0.596	0.435			0.489	1.214	0.712	0.115	0.508		0.187	0.466	0.158	0.127	0.382			0.175	0.344	0.53	0.155	0.187		0.262	0.062	0.086	0.211	0.222	0.091		0.269	0.143	0.11	0.138	0.084							0.06	0.129				0.164
	0.229	0.187	0.432	0.597			0.388	0.164	0.372	0.726	0.312		0.601	0.284	0.369	0.347	0.486			0.101	0.318	0.151	0.106	0.135		0.143	0.12	0.143	0.123	0.114	0.192		0.152	0.369	0.273	0.138	0.093							0.15	0.147				0.175
	0.191	0.482	0.484	0.132			0.199	0.68	0.437	0.683	0.697		0.151	0.287	0.171	0.413	0.249			0.137	0.133	0.28	0.19	0.157		0.188	0.113	0.222	0.18	0.35	0.285		0.417	0.093	0.494	0.072	0.131							0.091	0.109				0.118
	0.656	0.341	0.369	0.333			0.055	0.208	0.382	0.32	0.377		0.28	0.216	0.162	0.419	0.373			0.245	0.126	0.107	0.106	0.141		0.152	0.336	0.125	0.222	0.112	0.12		0.076	0.101	0.114	0.122	0.112							0.113	0.164				0.208
	0.103	0.613	0.657	0.206			0.258	0.764	0.442	0.595	0.66		0.032	0.606	0.256	0.261	0.313			0.286	0.354	0.322	0.103	0.141		0.132	0.096	0.15	0.159	0.12	0.154		0.19	0.475	0.359	0.137	0.141							0.158	0.326				0.254
	0.67	0.099	0.211	0.187			0.287	0.181	0.324	0.649	0.595		0.477	0.415	0.327	0.296	0.225			0.247	0.282	0.261	0.151	0.17		0.508	0.124	0.125	0.143	0.217	0.097		0.297	0.16	0.267	0.261	0.226							0.162	0.09				0.192
	0.393	0.41	0.404	0.225			0.24	0.292	0.511	0.58	0.168		0.544	0.319	0.508	0.125	0.334			0.141	0.132	0.435	0.348	0.389		0.117	0.056	0.392	0.074	0.297	0.016		0.073	0.104	0.076	0.224	0.107							0.096	0.144				0.156
	0.788	0.543	0.609	0.185			0.591	0.236	0.405	0.155	0.517		0.382	0.359	0.31	0.131	0.165			0.311	0.024	0.117	0.13	0.128		0.012	0.145	0.08	0.18	0.576	0.426		0.062	0.503	0.241	0.163	0.129							0.196	0.193				0.09
	0.048	0.19	0.224	0.16			0.145	0.168	0.394	0.811	0.539		0.865	0.284	0.326	0.14	0.321			0.111	0.251	0.127	0.102	0.117		0.049	0.205	0.146	0.269	0.261	0.256		0.112	0.109	0.166	0.18	0.06							0.21	0.087				0.112
	0.46	0.375	0.278	0.119			0.082	0.677	0.403	0.161	0.16		0.583	0.286	0.283	0.274	0.311			0.198	0.132	0.527	0.033	0.067		0.373	0.437	0.115	0.121	0.111	0.259		0.052	0.253	0.264	0.091	0.185							0.203	0.058				0.157
	0.198	0.307	0.171	0.022			0.479	0.383	0.265	0.16	0.316		0.493	0.252	0.07	0.278	0.262			0.554	0.409	0.361	0.333	0.294		0.252	0.178	0.039	0.22	0.217	0.422		0.25	0.114	0.2	0.079	0.101							0.084	0.233				0.023
	0.831	0.308	0.385	0.231			0.184	0.395	0.426	0.643	0.435		0.777	0.496	0.534	0.312	0.457			0.17	0.388	0.55	0.115	0.445		0.602	0.236	0.302	0.173	0.441	0.471		0.39	0.271	0.222	0.327	0.107							0.129	0.07				0.235
	0.335	0.503	0.291	0.312			0.531	0.586	0.36	0.619	0.587		0.368	0.485	0.322	0.016	0.414			0.121	0.143	0.32	0.329	0.093		0.193	0.165	0.18	0.142	0.691	0.167		0.152	0.244	0.449	0.043	0.281							0.157	0.138				0.178
	0.421	0.491	0.248	0.174			0.354	0.356	0.274	0.603	0.231		0.503	0.32	0.086	0.318	0.158			0.092	0.396	0.066	0.375	0.398		0.252	0.129	0.082	0.304	0.215	0.191		0.108	0.132	0.109	0.209	0.058							0.121	0.083				0.104
	0.479	0.289	0.387	0.374			0.296	0.395	0.379	0.645	0.412		0.169	0.38	0.165	0.07	0.213			0.108	0.237	0.129	0.104	0.312		0.518	0.123	0.133	0.093	0.296	0.431		0.084	0.471	0.124	0.192	0.197							0.154	0.121				0.11
	0.357	0.264	0.103	0.151			0.159	0.496	0.513	0.475	0.43		0.287	0.798	0.419	0.134	0.388			0.276	0.375	0.361	0.255	0.139		0.103	0.161	0.258	0.145	0.196	0.133		0.594	0.507	0.021	0.043	0.19							0.05	0.355				0.217
	0.31	0.39	0.086	0.423			0.373	0.334	0.315	0.608	0.62		0.19	0.347	0.284	0.528	0.26			0.755	0.459	0.133	0.099	0.162		0.095	0.835	0.109	0.08	0.346	0.112		0.131	0.258	0.139	0.14	0.084							0.05	0.097				0.147
	0.318	0.454	0.395	0.508			0.396	0.077	0.232	0.36	0.623		0.212	0.332	0.402	0.136	0.379			0.153	0.423	0.255	0.048	0.521		0.17	0.161	0.082	0.086	0.486	0.136		0.074	0.214	0.16	0.138	0.133							0.196	0.197				0.144
	0.024	0.36	0.747	0.442			0.358	0.193	0.27	1.007	0.562		0.479	0.449	0.714	0.374	0.394			0.276	0.168	0.15	0.116	0.136		0.096	0.157	0.24	0.126	0.119	0.135		0.326	0.124	0.082	0.116	0.173							0.192	0.112				0.184
	0.394	0.464	0.664	0.365			0.24	0.312	0.191	0.635	0.499		0.439	0.367	0.129	0.138	0.073			0.063	0.203	0.073	0.133	0.175		0.131	0.066	0.282	0.298	0.159	0.217		0.108	0.438	0.089	0.071	0.102							0.249	0.014				0.152
	0.099	0.27	0.125	0.176			0.415	0.533	0.203	0.322	0.608		0.487	0.425	0.246	0.313	0.044			0.084	0.307	0.242	0.112	0.199		0.278	0.395	0.208	0.252	0.107	0.053		0.206	0.608	0.219	0.174	0.128							0.126	0.137				0.118
	0.166	0.286	0.533	0.487			0.298	0.115	0.294	0.143	0.355		0.649	0.521	0.325	0.165	0.4			0.17	0.236	0.163	0.358	0.276		0.15	0.532	0.176	0.196	0.077	0.103		0.2	0.023	0.118	0.414	0.109							0.097	0.123				0.155
	0.158	0.524	0.636	0.502			0.193	0.127	0.458	0.769	0.054		0.572	1.009	0.159	0.247	0.494			0.161	0.096	0.174	0.115	0.177		0.217	0.098	0.203	0.234	0.118	0.442		0.077	0.153	0.15	0.11	0.12							0.152	0.17				0.194
	0.421	0.323	0.142	0.208			0.107	0.143	0.296	0.349	0.537		0.122	0.418	0.297	0.333	0.422			0.183	0.068	0.084	0.087	0.417		0.44	0.223	0.116	0.249	0.11	0.062		0.509	0.106	0.081	0.083	0.067							0.194	0.145				0.072
	0.434	0.03	0.552	0.558			0.337	1.127	0.195	0.738	0.246		0.599	0.24	0.154	0.32	0.289			0.165	0.375	0.153	0.315	0.463		0.247	0.074	0.423	0.338	0.198	0.136		0.353	0.129	0.106	0.203	0.154							0.131	0.173				0.11
	0.189	0.404	0.324	0.361			0.142	0.352	0.309	0.525	0.748		0.371	0.349	0.339	0.416	0.319			0.177	0.262	0.051	0.088	0.012		0.144	0.17	0.116	0.379	0.153	0.134		0.108	0.531	0.288	0.251	0.137							0.105	0.149				0.102
	0.141	0.411	0.327	0.385			0.102	0.077	0.36	0.577	0.299		0.626	0.468	0.167	0.15	0.298			0.14	0.157	0.186	0.063	0.183		0.173	0.191	0.193	0.118	0.147	0.162		0.288	0.082	0.578	0.138	0.091							0.108	0.298				0.049
	0.22	0.515	0.305	0.431			0.441	0.101	0.554	0.4	0.313		0.73	0.097	0.114	0.157	0.138			0.357	0.126	0.168	0.257	0.219		0.206	0.14	0.114	0.131	0.1	0.29		0.222	0.078	0.463	0.263	0.198							0.23	0.236				0.046
	0.113	0.432	0.913	0.397			0.576	0.397	0.223	0.108	0.398		0.346	0.153	0.299	0.317	0.517			0.213	0.111	0.341	0.09	0.048		0.438	0.056	0.252	0.286	0.46	0.129		0.161	0.161	0.14	0.145	0.156							0.376	0.148				0.114
	0.26	0.159	0.397	0.496			0.046	0.207	0.445	0.592	0.097		0.344	0.688	0.441	0.136	0.346			0.422	0.472	0.428	0.102	0.291		0.305	0.089	0.259	0.198	0.284	0.282		0.422	0.149	0.159	0.114	0.095							0.195	0.047				0.241
	0.425	0.184	0.349	0.455			0.811	0.422	0.32	0.301	0.652		0.33	0.246	0.069	0.212	0.173			0.237	0.164	0.55	0.437	0.245		0.187	0.459	0.028	0.05	0.128	0.07		0.109	0.115	0.059	0.145	0.089							0.145	0.191				0.107
	0.257	0.209	0.669	0.337			0.439	0.231	0.334	0.613	0.264		0.533	0.367	0.238	0.393	0.122			0.251	0.259	0.068	0.127	0.287		0.367	0.253	0.175	0.386	0.305	0.203		0.126	0.628	0.165	0.391	0.049							0.243	0.094				0.209
	0.175	0.358	0.752	0.29			0.209	0.299	0.347	0.735	0.668		0.584	0.453	0.419	0.253	0.407			0.104	0.11	0.159	0.412	0.118		0.13	0.206	0.101	0.145	0.383	0.207		0.315	0.265	0.296	0.444	0.12							0.133	0.024				0.221
	0.15	0.306	0.275	0.298			0.224	0.031	0.413	0.88	0.104		0.265	0.813	0.355	0.289	0.275			0.121	0.124	0.263	0.41	0.333		0.197	0.2	0.088	0.12	0.077	0.063		0.17	0.104	0.171	0.192	0.19							0.12	0.097				0.095
	0.445	0.1	0.445	0.505			0.535	0.116	0.312	0.449	0.579		0.442	0.262	0.337	0.116	0.289			0.15	0.193	0.197	0.154	0.336		0.113	0.44	0.123	0.23	0.26	0.305		0.153	0.097	0.468	0.238	0.318							0.1	0.198				0.194
	0.2	0.425	0.382	0.309			0.282	0.248	0.231	0.403	0.046		0.803	0.516	0.101	0.244	0.332			0.345	0.118	0.155	0.103	0.359		0.218	0.15	0.029	0.083	0.323	0.163		0.157	0.021	0.113	0.245	0.138							0.069	0.151				0.044
	0.498	0.437	0.236	0.333			0.12	0.331	0.433	0.386	0.369		0.306	0.362	0.266	0.264	0.393			0.166	0.116	0.062	0.057	0.536		0.161	0.602	0.112	0.204	0.163	0.182		0.152	0.112	0.042	0.066	0.176							0.348	0.177				0.123
	0.097	0.15	0.136	0.455			0.164	0.192	0.265	0.214	0.255		0.281	0.137	0.466	0.351	0.228			0.177	0.098	0.41	0.105	0.765		0.236	0.068	0.088	0.208	0.232	0.147		0.191	0.125	0.061	0.137	0.116							0.159	0.138				0.193
	0.521	0.341	0.079	0.267			0.192	0.262	0.263	0.664	0.086		0.103	0.097	0.373	0.121	0.1			0.323	0.063	0.307	0.117	0.135		0.215	0.355	0.296	0.17	0.425	0.18		0.462	0.056	0.223	0.178	0.084							0.141	0.153				0.148
	0.132	0.042	0.282	0.297			0.53	1.096	0.5	0.777	0.373		0.155	0.315	0.261	0.227	0.49			0.159	0.214	0.478	0.102	0.155		0.101	0.759	0.061	0.123	0.197	0.092		0.044	0.43	0.096	0.081	0.24							0.077	0.113				0.052
	0.218	0.221	0.61	0.357			0.669	0.285	0.423	0.137	0.197		0.304	0.393	0.283	0.486	0.283			0.288	0.18	0.464	0.089	0.495		0.274	0.431	0.163	0.258	0.181	0.452		0.123	0.455	0.278	0.141	0.049							0.24	0.229				0.221
	0.29	0.442	0.315	0.49			0.638	0.312	0.087	0.122	0.297		0.85	0.402	0.401	0.411	0.668			0.184	0.131	0.355	0.041	0.133		0.242	0.451	0.194	0.071	0.463	0.243		0.375	0.24	0.142	0.489	0.057							0.144	0.173				0.045
	0.358	0.29	0.538	0.384			0.302	0.44	0.595	0.125	0.362		0.433	0.333	0.331	0.433	0.156			0.119	0.579	0.147	0.106	0.649		0.261	0.384	0.226	0.06	0.253	0.102		0.03	0.343	0.093	0.31	0.091							0.151	0.059				0.175
	0.117	0.04	0.327	0.46			0.536	0.152	0.162	0.712	0.327		0.606	0.574	0.383	0.459	0.221			0.169	0.261	0.207	0.22	0.096		0.274	0.18	0.04	0.157	0.179	0.392		0.238	0.447	0.097	0.431	0.095							0.12	0.143				0.205
	0.705	0.261	0.344	0.508			0.305	0.504	0.116	0.188	0.09		0.571	0.274	0.143	0.476	0.129			0.074	0.162	0.168	0.17	0.34		0.095	0.175	0.149	0.226	0.288	0.27		0.298	0.159	0.068	0.182	0.137							0.048	0.098				0.268
	0.337	0.419	0.503	0.156			0.525	0.33	0.333	0.659	0.616		0.513	0.139	0.496	0.253	0.037			0.149	0.303	0.047	0.226	0.086		0.232	0.087	0.29	0.138	0.238	0.245		0.104	0.158	0.199	0.186	0.097							0.038	0.141				0.145
	0.051	0.223	0.355	0.395			0.327	0.098	0.814	0.819	0.504		0.549	0.135	0.331	0.032	0.103			0.057	0.168	0.061	0.067	0.144		0.098	0.562	0.114	0.158	0.306	0.176		0.149	0.425	0.213	0.04	0.075							0.258	0.132				0.108
	0.307	0.636	0.368	0.233			0.13	0.187	0.222	0.681	0.226		0.299	0.115	0.202	0.437	0.227			0.27	0.147	0.13	0.195	0.163		0.526	0.078	0.19	0.142	0.314	0.129		0.098	0.501	0.102	0.243	0.142							0.338	0.179				0.05
	0.37	0.243	0.023	0.285			0.117	0.037	0.514	0.819	0.164		0.773	0.291	0.371	0.133	0.281			0.247	0.131	0.337	0.285	0.148		0.108	0.058	0.08	0.119	0.246	0.158		0.237	0.194	0.662	0.133	0.083							0.117	0.27				0.15
	0.386	0.458	0.446	0.047			0.37	0.206	0.174	0.853	0.473		0.529	0.219	0.529	0.134	0.13			0.327	0.125	0.243	0.249	0.886		0.155	0.247	0.134	0.253	0.139	0.134		0.15	0.164	0.729	0.062	0.055							0.117	0.083				0.285
	0.559	0.765	0.468	0.304			0.425	0.546	0.1	0.424	0.367		0.804	0.259	0.313	0.465	0.185			0.261	0.109	0.4	0.198	0.582		0.116	0.099	0.117	0.228	0.13	0.27		0.093	0.077	0.358	0.247	0.107							0.323	0.153				0.243
	0.431	0.341	0.662	0.337			0.235	0.186	0.131	0.448	0.409		0.401	0.03	0.196	0.257	0.523			0.087	0.238	0.225	0.106	0.543		0.219	0.11	0.088	0.06	0.442	0.361		0.062	0.071	0.157	0.109	0.122							0.103	0.304				0.093
	0.371	0.274	0.399	0.364			0.483	0.087	0.465	0.698	0.357		0.573	0.3	0.489	0.341	0.282			0.043	0.141	0.156	0.359	0.201		0.256	0.124	0.06	0.119	0.127	0.323		0.172	0.434	0.406	0.195	0.122							0.105	0.134				0.157
	0.347	0.256	0.399	0.122			0.118	0.076	0.131	0.555	0.375		0.684	0.55	0.507	0.589	0.084			0.363	0.123	0.062	0.389	0.07		0.239	0.088	0.324	0.305	0.095	0.172		0.199	0.443	0.057	0.126	0.157							0.101	0.053				0.113
	0.314	0.311	0.129	0.392			0.421	0.245	0.357	0.595	0.354		0.798	0.234	0.099	0.47	0.268			0.307	0.143	0.193	0.103	0.165		0.214	0.122	0.212	0.164	0.207	0.059		0.467	0.086	0.38	0.115	0.08							0.028	0.16				0.182
	0.527	0.218	0.244	0.098			0.363	0.306	0.277	0.558	0.343		0.424	0.503	0.266	0.315	0.152			0.233	0.062	0.129	0.354	0.097		0.168	0.153	0.22	0.392	0.085	0.397		0.475	0.198	0.219	0.102	0.065							0.207	0.02				0.148
	0.525	0.111	0.316	0.078			0.412	0.274	0.379	0.285	0.151		0.088	0.653	0.466	0.316	0.145			0.092	0.107	0.2	0.287	0.389		0.207	0.116	0.192	0.099	0.04	0.237		0.596	0.159	0.049	0.096	0.106							0.3	0.175				0.112
	0.422	0.295	0.315	0.369			0.432	0.198	0.119	0.781	0.514		0.71	0.232	0.063	0.278	0.289			0.662	0.204	0.205	0.321	0.329		0.202	0.135	0.272	0.254	0.181	0.101		0.187	0.439	0.088	0.148	0.263							0.199	0.207				0.126
	0.584	0.334	0.211	0.253			0.456	0.179	0.085	0.352	0.452		0.228	0.628	0.139	0.407	0.171			0.104	0.579	0.502	0.082	0.503		0.117	0.557	0.097	0.287	0.222	0.161		0.2	0.311	0.038	0.081	0.105							0.19	0.17				0.157
	0.265	0.36	0.472	0.203			0.265	0.087	0.267	0.37	0.289		0.327	0.659	0.433	0.322	0.477			0.211	0.112	0.406	0.165	0.514		0.143	0.095	0.079	0.107	0.093	0.09		0.251	0.074	0.139	0.063	0.115							0.103	0.06				0.043
	0.136	0.247	0.4	0.314			0.185	0.139	0.113	0.701	0.276		0.682	0.105	0.192	0.377	0.235			0.207	0.234	0.224	0.063	0.254		0.166	0.382	0.103	0.131	0.351	0.189		0.122	0.243	0.084	0.202	0.097							0.096	0.151				0.261
	0.282	0.238	0.442	0.391			0.292	0.215	0.274	0.528	0.319		0.082	0.631	0.389	0.384	0.16			0.145	0.116	0.341	0.134	0.099		0.246	0.384	0.282	0.163	0.25	0.197		0.182	0.411	0.448	0.11	0.238							0.21	0.086				0.035
	0.348	0.268	0.345	0.523			0.519	0.296	0.732	0.419	0.486		0.311	0.195	0.244	0.162	0.193			0.115	0.129	0.115	0.45	0.097		0.26	0.166	0.054	0.163	0.26	0.489		0.154	0.31	0.059	0.297	0.106							0.047	0.112				0.161
	0.397	0.201	0.37	0.17			0.422	0.379	0.448	0.633	0.456		0.166	0.354	0.456	0.282	0.318			0.053	0.248	0.452	0.275	0.091		0.352	0.085	0.52	0.095	0.164	0.081		0.136	0.544	0.105	0.159	0.031							0.09	0.058				0.058
	0.519	0.335	0.23	0.13			0.34	0.352	0.545	0.363	0.403		0.203	0.268	0.239	0.411	0.397			0.107	0.14	0.114	0.082	0.251		0.093	0.345	0.091	0.219	0.119	0.093		0.395	0.249	0.092	0.164	0.139							0.137	0.075				0.12
	0.452	0.287	0.366	0.365			0.347	0.476	0.553	0.891	0.047		0.364	0.38	0.238	0.454	0.364			0.207	0.237	0.128	0.058	0.241		0.152	0.108	0.266	0.148	0.158	0.318		0.14	0.13	0.089	0.321	0.134							0.164	0.034				0.148
	0.529	0.601	0.349	0.473			0.033	0.225	0.049	0.415	0.322		0.165	0.407	0.18	0.273	0.107			0.072	0.096	0.247	0.091	0.229		0.177	0.154	0.106	0.084	0.152	0.091		0.049	0.409	0.184	0.455	0.087							0.135	0.054				0.089
	0.328	0.541	0.299	0.408			0.204	0.173	0.374	0.584	0.284		0.435	0.184	0.258	0.508	0.425			0.124	0.25	0.09	0.245	0.185		0.049	0.161	0.206	0.236	0.286	0.087		0.477	0.311	0.059	0.107	0.126							0.128	0.074				0.15
	0.49	0.069	0.732	0.229			0.362	0.123	0.035	0.613	0.761		0.336	0.692	0.415	0.218	0.414			0.33	0.095	0.302	0.107	0.421		0.273	0.1	0.202	0.287	0.102	0.158		0.069	0.201	0.065	0.426	0.344							0.078	0.053				0.166
	0.304	0.302	0.452	0.268			0.355	0.181	0.646	0.437	0.356		0.206	0.271	0.206	0.383	0.325			0.24	0.223	0.068	0.22	0.117		0.26	0.103	0.23	0.57	0.063	0.502		0.096	0.112	0.303	0.065	0.116							0.229	0.127				0.057
	0.163	0.175	0.226	0.269			0.11	0.398	0.245	0.741	0.339		0.427	0.651	0.046	0.169	0.395			0.24	0.305	0.105	0.085	0.069		0.151	0.17	0.023	0.162	0.346	0.362		0.109	0.099	0.347	0.089	0.112							0.225	0.299				0.141
	0.277	0.404	0.34	0.159			0.535	0.239	0.117	0.764	0.415		0.268	0.19	0.314	0.155	0.102			0.209	0.225	0.405	0.691	0.271		0.221	0.107	0.381	0.604	0.332	0.449		0.185	0.093	0.509	0.171	0.142							0.102	0.17				0.129
	0.086	0.344	0.354	0.092			0.23	0.358	0.121	0.553	0.347		0.25	0.578	0.401	0.254	0.28			0.084	0.424	0.096	0.116	0.111		0.237	0.11	0.514	0.115	0.315	0.031		0.057	0.414	0.245	0.081	0.155							0.149	0.159				0.022
	0.332	0.428	0.228	0.218			0.32	0.248	0.163	0.728	0.608		0.21	0.579	0.019	0.047	0.314			0.1	0.146	0.159	0.098	0.073		0.25	0.072	0.078	0.074	0.261	0.096		0.056	0.203	0.185	0.046	0.083							0.154	0.214				0.205
	0.227	0.498	0.217	0.139			0.469	0.236	0.382	0.771	0.235		0.33	0.3	0.037	0.4	0.123			0.119	0.09	0.418	0.34	0.361		0.267	0.119	0.113	0.044	0.368	0.104		0.391	0.251	0.262	0.299	0.063							0.071	0.109				0.228
	0.186	0.166	0.138	0.06			0.34	0.101	0.573	0.808	0.201		0.111	0.527	0.194	0.279	0.03			0.389	0.115	0.131	0.11	0.178		0.438	0.174	0.142	0.103	0.103	0.153		0.152	0.128	0.233	0.215	0.041							0.117	0.153				0.032
	0.481	0.473	0.525	0.168			0.41	0.163	0.668	0.142	0.318		0.393	0.315	0.399	0.36	0.331			0.208	0.159	0.097	0.238	0.269		0.532	0.023	0.069	0.273	0.162	0.234		0.151	0.108	0.332	0.257	0.034							0.121	0.11				0.089
	0.395	0.52	0.246	0.582			0.455	0.047	0.352	0.58	0.372		0.282	0.361	0.226	0.07	0.275			0.539	0.097	0.476	0.075	0.105		0.188	0.173	0.097	0.28	0.198	0.09		0.111	0.513	0.065	0.151	0.035							0.081	0.08				0.109
	0.252	0.111	0.214	0.242			0.461	0.381	0.321	0.498	0.25		0.585	0.601	0.214	0.076	0.263			0.077	0.284	0.44	0.112	0.178		0.221	0.108	0.127	0.331	0.141	0.205		0.251	0.225	0.215	0.06	0.134							0.145	0.067				0.163
	0.154	0.211	0.323	0.345			0.127	0.225	0.295	0.368	0.408		0.155	0.513	0.646	0.318	0.147			0.088	0.19	0.431	0.191	0.093		0.142	0.041	0.075	0.068	0.202	0.171		0.186	0.062	0.324	0.237	0.103							0.058	0.185				0.115
	0.122	0.182	0.253	0.486			0.548	0.263	0.679	0.547	0.412		0.365	0.347	0.181	0.623	0.323			0.254	0.364	0.389	0.065	0.552		0.299	0.159	0.128	0.13	0.232	0.241		0.108	0.103	0.296	0.158	0.118							0.245	0.26				0.158
	0.344	0.76	0.282	0.213			0.661	0.423	0.535	0.778	0.526		0.589	0.563	0.22	0.404	0.355			0.108	0.493	0.292	0.073	0.409		0.128	0.114	0.055	0.045	0.112	0.157		0.168	0.252	0.175	0.176	0.118							0.094	0.118				0.084
	0.287	0.672	0.385	0.332			0.099	0.173	0.238	0.46	0.24		0.527	0.289	0.341	0.329	0.552			0.185	0.106	0.404	0.084	0.129		0.483	0.824	0.119	0.199	0.128	0.43		0.626	0.134	0.271	0.094	0.132							0.081	0.191				0.158
	0.162	0.16	0.113	0.174			0.41	0.51	0.096	0.876	0.424		0.274	0.606	0.513	0.317	0.034			0.165	0.392	0.328	0.09	0.062		0.128	0.414	0.143	0.156	0.276	0.105		0.116	0.346	0.317	0.211	0.09							0.268	0.223				0.197
	0.323	0.182	0.512	0.042			0.121	0.205	0.344	0.72	0.357		0.183	0.014	0.571	0.261	0.309			0.133	0.357	0.431	0.187	0.068		0.262	0.181	0.119	0.163	0.453	0.104		0.083	0.407	0.284	0.119	0.118							0.185	0.138				0.113
	0.591	0.268	0.413	0.052			0.295	0.377	0.486	0.774	0.498		0.123	0.806	0.541	0.074	0.15			0.262	0.238	0.079	0.104	0.437		0.084	0.333	0.298	0.158	0.152	0.205		0.407	0.321	0.064	0.092	0.218							0.07	0.075				0.127
	0.221	0.153	0.569	0.692			0.575	0.41	0.38	0.992	0.355		0.409	0.385	0.424	0.232	0.464			0.468	0.11	0.776	0.403	0.318		0.089	0.23	0.188	0.088	0.085	0.416		0.238	0.068	0.091	0.139	0.102							0.32	0.125				0.116
	0.265	0.448	0.774	0.159			0.132	0.332	0.5	0.256	0.31		0.363	0.397	0.298	0.281	0.56			0.092	0.338	0.262	0.103	0.422		0.085	0.061	0.092	0.112	0.222	0.493		0.085	0.056	0.143	0.285	0.146							0.184	0.023				0.061
	0.109	0.149	0.151	0.212			0.567	0.517	0.516	0.592	0.085		0.56	0.443	0.105	0.314	0.31			0.137	0.515	0.259	0.074	0.114		0.12	0.181	0.232	0.144	0.103	0.193		0.174	0.395	0.493	0.105	0.095							0.346	0.1				0.072
	0.407	0.016	0.022	0.528			0.204	0.556	0.191	0.8	0.512		0.533	0.423	0.291	0.639	0.374			0.125	0.323	0.375	0.057	0.112		0.094	0.281	0.095	0.2	0.156	0.205		0.202	0.228	0.292	0.04	0.072							0.186	0.14				0.134
	0.089	0.55	0.24	0.227			0.443	0.545	0.589	0.487	0.373		0.466	0.718	0.454	0.234	0.431			0.243	0.048	0.102	0.082	0.191		0.145	0.134	0.045	0.38	0.396	0.145		0.134	0.192	0.038	0.135	0.104							0.239	0.311				0.086
	0.162	0.51	0.304	0.111			0.343	0.157	0.365	0.656	0.375		0.494	0.646	0.366	0.496	0.585			0.403	0.233	0.358	0.288	0.189		0.261	0.544	0.146	0.235	0.263	0.128		0.126	0.474	0.454	0.298	0.133							0.061	0.26				0.046
	0.18	0.683	0.451	0.477			0.471	0.501	0.504	0.596	0.488		0.415	0.015	0.596	0.256	0.524			0.079	0.339	0.397	0.054	0.15		0.324	0.283	0.1	0.438	0.499	0.136		0.071	0.233	0.29	0.079	0.099							0.099	0.058				0.032
	0.34	0.136	0.431	0.061			0.416	0.502	0.289	0.547	0.646		0.341	0.267	0.179	0.239	0.18			0.147	0.094	0.549	0.341	0.212		0.085	0.1	0.15	0.397	0.134	0.314		0.148	0.118	0.088	0.177	0.199							0.152	0.093				0.087
	0.482	0.078	0.373	0.45			0.684	0.409	0.843	0.844	0.254		0.143	0.33	0.28	0.21	0.404			0.032	0.179	0.117	0.149	0.311		0.334	0.286	0.135	0.29	0.308	0.083		0.142	0.424	0.108	0.103	0.096							0.223	0.13				0.065
	0.155	0.064	0.544	0.611			0.223	0.3	0.592	0.316	0.192		0.527	0.534	0.618	0.331	0.185			0.127	0.105	0.197	0.173	0.402		0.25	0.199	0.033	0.174	0.146	0.166		0.082	0.349	0.225	0.458	0.11							0.081	0.043				0.109
	0.257	0.188	0.609	0.286			0.165	0.431	0.508	0.436	0.283		0.469	0.488	0.394	0.31	0.299			0.36	0.097	0.27	0.22	0.282		0.311	0.118	0.132	0.253	0.19	0.243		0.107	0.172	0.147	0.096	0.177							0.153	0.012				0.136
	0.139	0.2	0.335	0.196			0.346	0.562	0.317	0.638	0.323		0.304	0.385	0.442	0.33	0.29			0.401	0.155	0.12	0.529	0.2		0.268	0.175	0.076	0.102	0.139	0.149		0.276	0.042	0.129	0.226	0.104							0.064	0.05				0.186
	0.151	0.616	0.376	0.087			0.461	0.628	0.222	0.818	0.139		0.611	0.58	0.297	0.38	0.463			0.315	0.056	0.172	0.186	0.35		0.428	0.297	0.179	0.144	0.063	0.031		0.088	0.094	0.093	0.195	0.25							0.324	0.053				0.152
	0.494	0.325	0.098	0.244			0.412	0.432	0.167	0.821	0.136		0.56	0.421	0.374	0.221	0.568			0.48	0.113	0.396	0.131	0.104		0.525	0.299	0.262	0.177	0.148	0.111		0.197	0.183	0.116	0.118	0.381							0.202	0.092				0.086
	0.493	0.036	0.09	0.292			0.638	0.273	0.375	0.174	0.081		0.811	0.305	0.349	0.322	0.374			0.106	0.13	0.146	0.149	0.2		0.159	0.17	0.381	0.18	0.141	0.211		0.163	0.214	0.218	0.058	0.101							0.068	0.056				0.212
	0.556	0.036	0.79	0.267			0.359	0.508	0.661	0.15	0.318		0.16	0.547	0.242	0.254	0.073			0.331	0.515	0.245	0.161	0.117		0.217	0.1	0.075	0.083	0.229	0.17		0.133	0.122	0.122	0.112	0.129							0.197	0.131				0.223
	0.388	0.395	0.263	0.353			0.583	0.903	0.34	0.476	0.201		0.238	0.373	0.16	0.337	0.48			0.107	0.414	0.234	0.243	0.085		0.549	0.824	0.108	0.154	0.201	0.174		0.145	0.131	0.381	0.236	0.422							0.297	0.194				0.213
	0.427	0.145	0.497	0.174			0.554	0.362	0.349	0.763	0.733		0.411	0.289	0.214	0.307	0.161			0.162	0.322	0.119	0.076	0.135		0.141	0.115	0.078	0.258	0.048	0.101		0.269	0.182	0.175	0.113	0.099							0.254	0.093				0.14
	0.217	0.221	0.149	0.327			0.565	0.404	0.334	0.609	0.29		0.18	0.159	0.248	0.379	0.256			0.242	0.106	0.213	0.18	0.157		0.11	0.243	0.098	0.162	0.381	0.274		0.261	0.208	0.22	0.151	0.044							0.133	0.133				0.095
	0.264	0.317	0.67	0.332			0.065	0.483	0.257	0.372	0.558		0.53	0.601	0.39	0.401	0.446			0.2	0.413	0.162	0.103	0.085		0.314	0.21	0.404	0.176	0.31	0.107		0.172	0.179	0.106	0.074	0.156							0.119	0.128				0.176
	0.472	0.374	0.543	0.166			0.644	0.262	0.25	0.726	0.071		0.31	0.487	0.43	0.245	0.286			0.141	0.105	0.356	0.116	0.385		0.166	0.487	0.848	0.356	0.099	0.335		0.183	0.146	0.11	0.325	0.114							0.147	0.297				0.169
	0.43	0.707	0.416	0.173			0.672	0.232	0.373	0.587	0.356		0.191	0.538	0.254	0.275	0.286			0.368	0.221	0.076	0.177	0.276		0.497	0.538	0.098	0.521	0.193	0.144		0.204	0.116	0.162	0.157	0.233							0.082	0.301				0.13
	0.379	0.187	0.356	0.172			0.604	0.412	0.159	0.552	0.337		0.052	0.09	0.411	0.303	0.498			0.12	0.287	0.585	0.111	0.23		0.362	0.394	0.095	0.329	0.191	0.217		0.132	0.281	0.098	0.095	0.124							0.341	0.038				0.15
	0.191	0.039	0.113	0.183			0.458	0.203	0.355	0.682	0.149		0.416	0.396	0.408	0.513	0.227			0.22	0.19	0.81	0.073	0.299		0.337	0.224	0.084	0.192	0.225	0.374		0.191	0.271	0.105	0.321	0.103							0.138	0.049				0.128
	0.326	0.616	0.474	0.397			0.486	0.551	0.476	0.764	0.154		0.46	0.733	0.101	0.385	0.441			0.274	0.296	0.074	0.161	0.159		0.206	0.231	0.067	0.474	0.219	0.138		0.298	0.271	0.16	0.329	0.126							0.027	0.109				0.099
	0.429	0.185	0.42	0.503			0.446	0.509	0.731	0.568	0.325		0.666	0.525	0.14	0.358	0.286			0.189	0.179	0.092	0.235	0.365		0.286	0.109	0.145	0.234	0.263	0.09		0.434	0.123	0.407	0.125	0.114							0.195	0.237				0.172
	0.302	0.277	0.367	0.656			0.202	0.64	0.668	0.284	0.527		0.606	0.416	0.352	0.355	0.543			0.148	0.298	0.16	0.105	0.058		0.363	0.121	0.076	0.22	0.17	0.147		0.133	0.148	0.179	0.134	0.233							0.089	0.167				0.232
	0.362	0.606	0.429	0.12			0.34	0.347	0.112	0.567	0.353		0.333	0.523	0.186	0.332	0.295			0.114	0.158	0.409	0.25	0.107		0.177	0.19	0.096	0.191	0.089	0.181		0.106	0.126	0.333	0.184	0.118							0.202	0.095				0.154
	0.252	0.521	0.279	0.352			0.33	0.359	0.044	0.414	0.44		0.447	0.581	0.523	0.136	0.173			0.176	0.071	0.3	0.137	0.037		0.175	0.127	0.148	0.118	0.144	0.099		0.231	0.125	0.135	0.295	0.13							0.101	0.167				0.059
	0.465	0.161	0.364	0.25			0.637	0.473	0.392	0.656	0.397		0.268	0.517	0.349	0.298	0.499			0.28	0.501	0.175	0.141	0.114		0.197	0.118	0.556	0.308	0.143	0.317		0.121	0.17	0.138	0.315	0.055							0.157	0.317				0.081
	0.174	0.344	0.295	0.174			0.31	0.294	0.477	0.661	0.42		0.44	0.027	0.489	0.234	0.482			0.336	0.294	0.33	0.139	0.177		0.189	0.076	0.166	0.192	0.195	0.084		0.187	0.096	0.12	0.039	0.135							0.077	0.194				0.095
	0.25	0.642	0.471	0.257			0.298	0.292	0.375	0.438	0.184		0.712	0.392	0.566	0.444	0.296			0.284	0.29	0.161	0.288	0.136		0.29	0.18	0.093	0.181	0.309	0.206		0.119	0.095	0.191	0.205	0.083							0.253	0.103				0.165
	0.332	0.526	0.291	0.218			0.542	0.371	0.168	0.75	0.373		0.622	0.087	0.181	0.281	0.773			0.095	0.13	0.212	0.118	0.099		0.178	0.112	0.244	0.163	0.31	0.104		0.097	0.25	0.105	0.165	0.106							0.204	0.126				0.096
	0.52	0.211	0.618	0.506			0.252	0.323	0.619	0.409	0.439		0.416	0.472	0.351	0.255	0.074			0.203	0.4	0.216	0.201	0.176		0.107	0.154	0.242	0.211	0.259	0.232		0.218	0.197	0.244	0.382	0.136							0.178	0.093				0.117
	0.123	0.137	0.263	0.403			0.422	0.385	0.612	0.666	0.074		0.474	0.351	0.622	0.372	0.077			0.042	0.092	0.121	0.306	0.089		0.136	0.09	0.152	0.219	0.161	0.192		0.108	0.201	0.138	0.194	0.362							0.031	0.202				0.091
	0.598	0.656	0.196	0.334			0.328	0.518	0.637	0.309	0.404		0.748	0.663	0.387	0.614	0.591			0.269	0.244	0.292	0.226	0.083		0.264	0.219	0.22	0.159	0.259	0.082		0.101	0.212	0.258	0.194	0.036							0.295	0.12				0.134
	0.276	0.858	0.28	0.34			0.345	0.467	0.676	0.549	0.662		0.629	0.238	0.32	0.426	0.215			0.096	0.139	0.079	0.163	0.073		0.171	0.114	0.131	0.521	0.222	0.059		0.297	0.093	0.115	0.286	0.125							0.14	0.154				0.166
	0.499	0.089	0.491	0.31			0.282	0.334	0.47	0.71	0.701		0.439	0.501	0.084	0.158	0.151			0.086	0.336	0.617	0.23	0.072		0.092	0.588	0.151	0.167	0.348	0.179		0.363	0.141	0.46	0.088	0.134							0.067	0.142				0.09
	0.257	0.463	0.524	0.172			0.842	0.407	0.04	0.749	0.422		0.061	0.226	0.515	0.45	0.304			0.128	0.14	0.09	0.342	0.148		0.096	0.07	0.143	0.155	0.16	0.128		0.133	0.146	0.247	0.105	0.309							0.106	0.237				0.171
	0.4	0.576	0.452	0.572			0.374	0.407	0.682	0.628	0.307		0.817	0.575	0.165	0.168	0.237			0.157	0.131	0.236	0.086	0.497		0.125	0.127	0.073	0.297	0.193	0.232		0.123	0.398	0.302	0.482	0.161							0.108	0.17				0.125
	0.309	0.592	0.454	0.482			0.6	0.241	0.27	0.453	0.53		0.341	0.454	0.149	0.396	0.41			0.115	0.123	0.17	0.217	0.383		0.221	0.103	0.409	0.198	0.152	0.112		0.114	0.093	0.484	0.118	0.096							0.293	0.101				0.19
	0.409	0.594	0.674	0.047			0.194	0.238	0.272	1.022	0.551		0.774	0.55	0.207	0.541	0.346			0.285	0.085	0.352	0.185	0.071		0.15	0.133	0.107	0.131	0.108	0.364		0.278	0.172	0.546	0.123	0.153							0.055	0.241				0.048
	0.405	0.115	0.643	0.283			0.393	0.346	0.178	0.261	0.46		0.783	0.581	0.189	0.381	0.505			0.377	0.264	0.27	0.148	0.191		0.417	0.183	0.179	0.096	0.215	0.113		0.089	0.074	0.135	0.157	0.316							0.074	0.232				0.259
	0.096	0.071	0.455	0.026			0.245	0.099	0.143	0.783	0.301		0.543	0.178	0.193	0.032	0.208			0.151	0.083	0.146	0.221	0.207		0.172	0.082	0.298	0.573	0.177	0.117		0.164	0.1	0.139	0.087	0.042							0.244	0.252				0.172
	0.132	0.583	0.499	0.238			0.31	0.219	0.148	0.266	0.435		0.151	0.272	0.691	0.214	0.255			0.137	0.333	0.676	0.146	0.399		0.136	0.105	0.16	0.177	0.172	0.154		0.257	0.215	0.124	0.347	0.121							0.153	0.042				0.058
	0.236	0.42	0.255	0.069			0.478	0.185	0.65	0.621	0.698		0.642	0.37	0.417	0.44	0.395			0.235	0.178	0.416	0.097	0.049		0.484	0.446	0.11	0.196	0.105	0.247		0.156	0.558	0.177	0.106	0.082							0.184	0.119				0.205
	0.359	0.23	0.258	0.384			0.425	0.147	0.46	0.565	0.174		0.676	0.406	0.279	0.296	0.402			0.392	0.154	0.073	0.127	0.037		0.351	0.077	0.093	0.164	0.142	0.098		0.377	0.125	0.392	0.337	0.11							0.262	0.102				0.107
	0.302	0.699	0.49	0.363			0.062	0.158	0.198	0.829	0.194		0.538	0.81	0.261	0.163	0.476			0.161	0.253	0.086	0.13	0.171		0.332	0.128	0.063	0.184	0.208	0.111		0.187	0.345	0.206	0.043	0.19							0.138	0.187				0.139
	0.122	0.911	0.269	0.283			0.57	0.055	0.414	0.547	0.029		0.581	0.536	0.447	0.159	0.244			0.1	0.123	0.147	0.155	0.142		0.237	0.287	0.152	0.104	0.088	0.263		0.131	0.168	0.227	0.096	0.09							0.082	0.329				0.309
	0.254	0.8	0.467	0.295			0.261	0.356	0.504	0.76	0.176		0.592	0.562	0.665	0.262	0.412			0.255	0.36	0.324	0.148	0.206		0.226	0.165	0.217	0.113	0.16	0.092		0.468	0.092	0.252	0.098	0.07							0.131	0.163				0.139
	0.318	0.382	0.286	0.396			0.691	0.433	0.281	0.232	0.286		0.406	0.489	0.235	0.447	0.176			0.206	0.131	0.088	0.178	0.125		0.082	0.044	0.201	0.144	0.169	0.134		0.129	0.097	0.581	0.248	0.28							0.09	0.302				0.047
	0.334	0.406	0.426	0.074			0.214	0.332	0.418	0.73	0.294		0.769	0.805	0.435	0.088	0.287			0.164	0.17	0.279	0.039	0.086		0.426	0.236	0.048	0.052	0.059	0.143		0.309	0.362	0.197	0.146	0.196							0.066	0.23				0.164
	0.376	0.35	0.212	0.506			0.266	0.252	0.427	0.64	0.489		0.446	0.275	0.402	0.356	0.253			0.153	0.124	0.058	0.143	0.265		0.185	0.365	0.079	0.095	0.239	0.159		0.145	0.194	0.605	0.09	0.092							0.149	0.173				0.136
	0.243	0.412	0.578	0.322			0.477	0.592	0.551	0.77	0.755		0.559	0.146	0.191	0.35	0.204			0.117	0.084	0.205	0.099	0.21		0.457	0.121	0.613	0.214	0.429	0.076		0.063	0.217	0.25	0.113	0.072							0.078	0.032				0.174
	0.632	0.64	0.19	0.245			0.223	0.25	0.224	0.3	0.557		0.549	0.327	0.698	0.206	0.101			0.153	0.205	0.114	0.097	0.048		0.106	0.606	0.078	0.525	0.107	0.467		0.075	0.292	0.506	0.07	0.241							0.065	0.014				0.17
	0.484	0.481	0.387	0.144			0.308	0.362	0.401	0.592	0.186		0.638	0.447	0.175	0.339	0.232			0.172	0.085	0.138	0.104	0.142		0.205	0.059	0.165	0.087	0.194	0.137		0.271	0.688	0.024	0.426	0.194							0.084	0.157				0.113
	0.412	0.694	0.405	0.1			0.442	0.252	0.257	0.529	0.081		0.181	0.316	0.382	0.399	0.377			0.227	0.319	0.108	0.103	0.728		0.066	0.233	0.124	0.315	0.303	0.216		0.16	0.329	0.09	0.254	0.249							0.113	0.063				0.235
	0.302	0.8	0.325	0.196			0.359	0.348	0.416	0.604	0.463		0.608	0.508	0.259	0.262	0.12			0.177	0.155	0.136	0.077	0.25		0.128	0.12	0.192	0.154	0.153	0.227		0.168	0.411	0.145	0.175	0.187							0.209	0.099				0.218
	0.543	0.316	0.554	0.084			0.565	0.464	0.123	0.437	0.485		0.173	0.399	0.439	0.31	0.196			0.073	0.455	0.133	0.093	0.158		0.289	0.098	0.13	0.356	0.26	0.067		0.171	0.329	0.276	0.136	0.109							0.108	0.206				0.052
	0.343	0.369	0.531	0.231			0.399	0.317	0.279	0.697	0.324		0.901	0.567	0.375	0.644	0.678			0.403	0.132	0.21	0.265	0.176		0.174	0.239	0.2	0.445	0.19	0.11		0.361	0.145	0.065	0.129	0.1							0.093	0.325				0.207
	0.078	0.144	0.692	0.337			0.468	0.333	0.102	0.366	0.359		0.451	0.36	0.288	0.191	0.616			0.026	0.4	0.076	0.236	0.215		0.069	0.23	0.08	0.223	0.101	0.14		0.066	0.118	0.146	0.305	0.06							0.103	0.169				0.179
	0.424	0.557	0.246	0.173			0.673	0.401	0.305	0.605	0.164		0.575	0.6	0.45	0.189	0.474			0.484	0.141	0.171	0.143	0.067		0.637	0.075	0.135	0.253	0.168	0.173		0.173	0.483	0.128	0.355	0.409							0.126	0.037				0.162
	0.432	0.464	0.334	0.099			0.42	0.405	0.274	0.643	0.25		0.398	0.451	0.475	0.12	0.43			0.273	0.111	0.15	0.086	0.113		0.207	0.291	0.146	0.052	0.127	0.139		0.139	0.033	0.141	0.076	0.049							0.053	0.193				0.164
	0.275	0.609	0.139	0.522			0.382	0.465	0.232	0.485	0.542		0.54	0.553	0.535	0.623	0.286			0.198	0.135	0.129	0.088	0.121		0.185	0.114	0.167	0.144	0.051	0.134		0.231	0.376	0.372	0.078	0.215							0.154	0.197				0.161
	0.196	0.558	0.655	0.12			0.439	0.528	0.283	0.409	0.202		0.554	0.626	0.245	0.36	0.587			0.39	0.112	0.339	0.192	0.753		0.171	0.071	0.198	0.178	0.429	0.09		0.083	0.081	0.272	0.051	0.124							0.171	0.271				0.059
	0.065	0.303	0.231	0.442			0.43	0.375	0.188	0.611	0.303		0.291	0.47	0.658	0.163	0.198			0.256	0.097	0.132	0.116	0.196		0.26	0.313	0.604	0.209	0.081	0.183		0.18	0.155	0.191	0.1	0.488							0.055	0.095				0.05
	0.077	0.015	0.532	0.352			0.155	0.519	0.289	0.682	0.408		0.594	0.168	0.697	0.245	0.301			0.369	0.161	0.294	0.134	0.044		0.13	0.15	0.162	0.252	0.31	0.142		0.518	0.216	0.109	0.486	0.226							0.138	0.362				0.229
	0.358	0.474	0.366	0.484			0.238	0.553	0.367	0.633	0.388		0.207	0.127	0.523	0.226	0.603			0.277	0.091	0.404	0.077	0.289		0.373	0.16	0.043	0.279	0.125	0.095		0.099	0.621	0.121	0.307	0.115							0.225	0.062				0.143
	0.429	0.318	0.332	0.364			0.3	0.398	0.289	0.685	0.291		0.247	0.385	0.502	0.083	0.229			0.244	0.137	0.461	0.087	0.472		0.289	0.268	0.082	0.193	0.573	0.168		0.102	0.217	0.098	0.054	0.166							0.127	0.1				0.106
	0.265	0.492	0.433	0.354			0.248	0.152	0.165	0.4	0.706		0.402	0.227	0.325	0.049	0.389			0.206	0.222	0.103	0.082	0.313		0.23	0.211	0.06	0.226	0.072	0.074		0.184	0.235	0.2	0.131	0.107							0.264	0.03				0.085
	0.377	0.133	0.414	0.206			0.069	0.148	0.522	0.789	0.488		0.324	0.368	0.475	0.141	0.494			0.231	0.088	0.094	0.109	0.049		0.344	0.127	0.128	0.112	0.336	0.116		0.17	0.131	0.265	0.095	0.15							0.054	0.198				0.101
	0.417	0.164	0.413	0.149			0.399	0.427	0.405	0.744	0.392		0.489	0.473	0.205	0.202	0.283			0.287	0.227	0.21	0.193	0.103		0.173	0.191	0.178	0.195	0.317	0.343		0.083	0.333	0.105	0.354	0.134							0.012	0.108				0.132
	0.119	0.5	0.438	0.584			0.276	0.287	0.316	0.205	0.417		0.535	0.183	0.557	0.429	0.223			0.203	0.437	0.098	0.347	0.064		0.059	0.112	0.161	0.186	0.628	0.075		0.117	0.212	0.154	0.062	0.36							0.094	0.319				0.195
	0.761	0.369	0.63	0.076			0.601	0.573	0.192	0.671	0.394		0.782	0.388	0.359	0.346	0.118			0.078	0.06	0.059	0.065	0.21		0.129	0.201	0.135	0.095	0.12	0.312		0.305	0.303	0.478	0.237	0.092							0.121	0.3				0.211
	0.422	0.537	0.059	0.138			0.385	0.057	0.4	0.726	0.407		0.616	0.285	0.497	0.556	0.095			0.192	0.175	0.151	0.118	0.158		0.277	0.108	0.255	0.204	0.205	0.103		0.128	0.307	0.241	0.112	0.049							0.097	0.092				0.176
	0.417	0.293	0.352	0.251			0.245	0.352	0.246	0.16	0.648		0.671	0.112	0.268	0.038	0.129			0.109	0.17	0.068	0.178	0.261		0.198	0.186	0.131	0.194	0.317	0.245		0.234	0.546	0.219	0.044	0.201							0.16	0.076				0.091
	0.231	0.428	0.314	0.506			0.274	0.556	0.115	0.586	0.735		0.206	0.75	0.397	0.31	0.275			0.364	0.148	0.547	0.113	0.079		0.119	0.191	0.047	0.043	0.221	0.489		0.175	0.197	0.155	0.059	0.169							0.048	0.147				0.092
	0.491	0.181	0.379	0.283			0.287	0.195	0.246	0.141	0.329		0.285	0.057	0.049	0.295	0.229			0.402	0.212	0.139	0.288	0.478		0.361	0.025	0.061	0.154	0.157	0.28		0.386	0.154	0.189	0.069	0.098							0.039	0.131				0.042
	0.228	0.091	0.283	0.466			0.313	0.465	0.16	0.812	0.429		0.693	0.605	0.423	0.336	0.18			0.42	0.157	0.195	0.132	0.479		0.347	0.059	0.182	0.299	0.399	0.17		0.353	0.233	0.08	0.268	0.15							0.065	0.161				0.118
	0.31	0.352	0.264	0.269			0.334	0.584	0.43	0.679	0.398		0.104	0.474	0.387	0.332	0.237			0.415	0.204	0.368	0.191	0.138		0.157	0.159	0.174	0.098	0.334	0.136		0.143	0.137	0.074	0.076	0.124							0.088	0.136				0.094
	0.708	0.417	0.425	0.326			0.306	0.406	0.204	0.621	0.553		0.372	0.04	0.374	0.218	0.295			0.169	0.306	0.442	0.036	0.163		0.222	0.172	0.086	0.131	0.385	0.129		0.584	0.045	0.139	0.163	0.107							0.115	0.133				0.037
	0.571	0.431	0.395	0.503			0.326	0.447	0.435	0.22	0.194		0.253	0.33	0.303	0.524	0.345			0.088	0.155	0.132	0.086	0.256		0.177	0.09	0.222	0.169	0.241	0.165		0.947	0.34	0.171	0.113	0.215							0.091	0.083				0.088
	0.444	0.403	0.478	0.321			0.397	0.245	0.111	0.568	0.433		0.359	0.379	0.357	0.057	0.278			0.164	0.093	0.103	0.109	0.426		0.201	0.508	0.051	0.311	0.144	0.196		0.105	0.36	0.196	0.114	0.101							0.16	0.058				0.083
	0.429	0.096	0.504	0.586			0.572	0.418	0.194	0.094	0.086		0.654	0.45	0.395	0.23	0.132			0.122	0.266	0.814	0.236	0.287		0.163	0.418	0.195	0.17	0.394	0.21		0.176	0.25	0.178	0.187	0.111							0.059	0.056				0.065
	0.393	0.347	0.501	0.091			0.474	0.403	0.299	0.936	0.712		0.341	0.39	0.26	0.194	0.125			0.128	0.109	0.257	0.108	0.338		0.364	0.162	0.134	0.418	0.181	0.151		0.091	0.222	0.13	0.075	0.089							0.159	0.037				0.286
	0.382	0.326	0.293	0.592			0.215	0.41	0.798	0.546	0.316		0.233	0.458	0.251	0.182	0.101			0.157	0.478	0.068	0.142	0.171		0.291	0.179	0.164	0.171	0.125	0.153		0.279	0.107	0.447	0.34	0.179							0.181	0.112				0.09
	0.443	0.142	0.351	0.212			0.492	0.175	0.424	0.213	0.179		0.558	0.355	0.334	0.64	0.323			0.235	0.125	0.089	0.101	0.139		0.477	0.254	0.117	0.092	0.385	0.257		0.506	0.094	0.114	0.087	0.067							0.049	0.018				0.161
	0.468	0.321	0.288	0.375			0.325	0.334	0.136	0.441	0.356		0.235	0.683	0.152	0.182	0.361			0.354	0.095	0.257	0.304	0.107		0.097	0.436	0.117	0.066	0.242	0.092		0.511	0.106	0.059	0.145	0.045							0.049	0.112				0.255
	0.694	0.436	0.603	0.228			0.365	0.136	0.547	0.872	0.318		0.487	0.628	0.207	0.214	0.611			0.203	0.335	0.226	0.276	0.213		0.429	0.182	0.142	0.15	0.196	0.411		0.09	0.104	0.048	0.138	0.105							0.172	0.059				0.078
	0.563	0.389	0.346	0.057			0.294	0.363	0.35	0.755	0.558		0.398	0.733	0.181	0.421	0.542			0.158	0.175	0.448	0.231	0.247		0.057	0.407	0.203	0.142	0.107	0.142		0.271	0.429	0.198	0.085	0.076							0.148	0.189				0.154
	0.442	0.242	0.351	0.578			0.467	0.737	0.52	0.474	0.494		0.351	0.215	0.401	0.246	0.397			0.098	0.111	0.149	0.224	0.233		0.131	0.171	0.181	0.164	0.489	0.059		0.065	0.367	0.077	0.212	0.146							0.345	0.135				0.136
	0.335	0.689	0.354	0.56			0.43	0.509	0.114	0.575	0.349		0.344	0.504	0.234	0.279	0.267			0.264	0.311	0.153	0.282	0.175		0.133	0.411	0.136	0.228	0.123	0.115		0.129	0.074	0.148	0.311	0.139							0.208	0.128				0.021
	0.707	0.162	0.557	0.369			0.475	0.538	0.095	0.4	0.324		0.439	0.436	0.125	0.36	0.552			0.142	0.329	0.202	0.182	0.048		0.04	0.58	0.024	0.286	0.174	0.173		0.091	0.365	0.204	0.098	0.323							0.142	0.139				0.149
	0.329	0.346	0.088	0.315			0.263	0.247	0.293	0.62	0.418		0.359	0.604	0.29	0.026	0.2			0.14	0.306	0.18	0.084	0.328		0.333	0.087	0.151	0.161	0.194	0.146		0.108	0.112	0.211	0.121	0.096							0.123	0.025				0.196
	0.714	0.34	0.475	0.404			0.578	0.26	0.488	0.581	0.355		0.198	0.347	0.716	0.165	0.326			0.344	0.193	0.084	0.214	0.054		0.212	0.207	0.119	0.101	0.122	0.171		0.152	0.149	0.192	0.384	0.102							0.117	0.308				0.076
	0.658	0.285	0.845	0.132			0.33	0.437	0.516	0.658	0.501		0.45	0.041	0.06	0.374	0.2			0.091	0.162	0.039	0.072	0.151		0.444	0.198	0.386	0.121	0.248	0.132		0.133	0.081	0.145	0.48	0.093							0.047	0.223				0.314
	0.705	0.195	0.46	0.472			0.508	0.438	0.288	0.603	0.741		0.622	0.276	0.291	0.073	0.274			0.096	0.053	0.186	0.214	0.116		0.356	0.171	0.159	0.084	0.176	0.301		0.302	0.196	0.369	0.083	0.175							0.112	0.142				0.151
	0.494	0.122	0.331	0.249			0.552	0.082	0.292	0.756	0.749		0.492	0.472	0.379	0.242	0.381			0.149	0.515	0.129	0.135	0.165		0.072	0.176	0.291	0.181	0.152	0.128		0.046	0.11	0.135	0.455	0.21							0.062	0.145				0.059
	0.637	0.191	0.376	0.275			0.27	0.566	0.617	0.791	0.243		0.418	0.672	0.119	0.109	0.408			0.174	0.1	0.17	0.127	0.039		0.116	0.236	0.288	0.148	0.103	0.063		0.51	0.266	0.091	0.319	0.089							0.101	0.086				0.347
	0.541	0.132	0.489	0.273			0.164	0.436	0.423	0.395	0.529		0.571	0.415	0.377	0.17	0.154			0.115	0.292	0.084	0.065	0.085		0.126	0.124	0.45	0.079	0.144	0.061		0.128	0.443	0.121	0.141	0.077							0.027	0.173				0.155
	0.596	0.308	0.426	0.208			0.481	0.317	0.398	0.813	0.291		0.385	0.477	0.11	0.348	0.239			0.419	0.384	0.4	0.083	0.123		0.227	0.208	0.127	0.27	0.328	0.161		0.258	0.117	0.274	0.319	0.115							0.178	0.122				0.163
	0.165	0.084	0.586	0.342			0.2	0.585	0.469	0.939	0.478		0.322	0.536	0.214	0.296	0.66			0.157	0.092	0.378	0.211	0.149		0.171	0.399	0.151	0.181	0.363	0.103		0.093	0.099	0.265	0.569	0.1							0.063	0.073				0.162
	0.415	0.713	0.585	0.194			0.441	0.498	0.248	0.841	0.572		0.483	0.474	0.327	0.37	0.155			0.5	0.319	0.434	0.127	0.103		0.054	0.358	0.098	0.264	0.28	0.076		0.136	0.33	0.199	0.192	0.057							0.138	0.123				0.054
	0.469	0.118	0.708	0.34			0.513	0.655	0.306	0.654	0.432		0.536	0.688	0.2	0.357	0.396			0.126	0.158	0.159	0.246	0.154		0.279	0.253	0.108	0.27	0.165	0.04		0.501	0.164	0.314	0.089	0.369							0.131	0.081				0.135
	0.43	0.361	0.57	0.497			0.545	0.177	0.293	0.435	0.305		0.433	0.352	0.351	0.441	0.413			0.444	0.301	0.443	0.221	0.266		0.127	0.284	0.092	0.134	0.163	0.114		0.062	0.079	0.168	0.644	0.122							0.123	0.197				0.078
	0.588	0.246	0.485	0.459			0.047	0.263	0.341	0.653	0.092		0.374	0.504	0.393	0.289	0.062			0.486	0.346	0.435	0.084	0.148		0.099	0.079	0.13	0.262	0.212	0.263		0.28	0.711	0.197	0.339	0.156							0.105	0.052				0.197
	0.23	0.398	0.463	0.265			0.461	0.336	0.828	0.783	0.458		0.565	0.383	0.365	0.053	0.462			0.335	0.101	0.174	0.16	0.145		0.14	0.345	0.155	0.392	0.315	0.232		0.432	0.127	0.367	0.582	0.172							0.091	0.119				0.236
	0.259	0.072	0.466	0.029			0.234	0.271	0.231	0.521	0.13		0.307	0.61	0.155	0.201	0.454			0.257	0.113	0.119	0.111	0.38		0.339	0.57	0.2	0.236	0.302	0.078		0.281	0.509	0.183	0.171	0.087							0.157	0.177				0.155
	0.355	0.144	0.559	0.611			0.47	0.517	0.433	0.728	0.682		0.376	0.408	0.38	0.118	0.042			0.12	0.22	0.093	0.149	0.159		0.095	0.428	0.118	0.142	0.322	0.158		0.165	0.4	0.08	0.241	0.232							0.168	0.201				0.076
	0.164	0.079	0.407	0.458			0.154	0.384	0.783	0.804	0.422		0.864	0.308	0.162	0.133	0.139			0.115	0.126	0.252	0.09	0.396		0.243	0.395	0.124	0.438	0.18	0.381		0.195	0.091	0.238	0.417	0.105							0.097	0.146				0.088
	0.286	0.117	0.417	0.101			0.349	0.366	0.688	0.64	0.441		0.407	0.29	0.288	0.332	0.173			0.261	0.435	0.125	0.263	0.195		0.315	0.281	0.127	0.222	0.311	0.085		0.311	0.177	0.039	0.076	0.019							0.036	0.173				0.101
	0.198	0.451	0.293	0.354			0.101	0.09	0.265	0.887	0.385		0.48	0.093	0.137	0.515	0.231			0.197	0.128	0.122	0.132	0.159		0.282	0.47	0.415	0.147	0.291	0.201		0.472	0.119	0.111	0.557	0.223							0.137	0.231				0.096
	0.278	0.074	0.252	0.351			0.18	0.548	0.704	0.659	0.58		0.25	0.281	0.054	0.476	0.255			0.049	0.053	0.238	0.455	0.385		0.141	0.359	0.116	0.22	0.124	0.057		0.097	0.145	0.107	0.371	0.093							0.197	0.188				0.168
	0.241	0.291	0.394	0.097			0.667	0.688	0.52	0.572	0.523		0.337	0.395	0.302	0.437	0.495			0.088	0.077	0.252	0.268	0.124		0.208	0.345	0.187	0.173	0.208	0.368		0.335	0.303	0.325	0.301	0.17							0.122	0.346				0.11
	0.679	0.431	0.477	0.462			0.349	0.305	0.368	0.966	0.462		0.503	0.693	0.621	0.625	0.23			0.353	0.035	0.246	0.113	0.131		0.221	0.359	0.198	0.177	0.147	0.094		0.182	0.33	0.5	0.609	0.182							0.217	0.153				0.226
	0.375	0.32	0.443	0.305			0.242	0.162	0.421	0.554	0.344		0.103	0.339	0.505	0.481	0.311			0.143	0.102	0.286	0.139	0.169		0.183	0.184	0.101	0.229	0.138	0.179		0.39	0.174	0.515	0.186	0.085							0.102	0.154				0.162
	0.425	0.427	0.419	0.488			0.184	0.354	0.414	1.473	0.331		0.127	0.185	0.468	0.557	0.504			0.095	0.086	0.199	0.178	0.086		0.218	0.086	0.132	0.201	0.524	0.121		0.107	0.07	0.09	0.362	0.051							0.07	0.127				0.061
	0.491	0.146	0.529	0.096			0.397	0.074	0.603	0.738	0.356		0.676	0.276	0.578	0.468	0.265			0.241	0.37	0.056	0.053	0.3		0.14	0.066	0.125	0.202	0.299	0.292		0.073	0.108	0.211	0.424	0.046							0.111	0.223				0.023
	0.262	0.073	0.341	0.626			0.438	0.56	0.035	0.623	0.851		0.323	0.039	0.235	0.889	0.38			0.235	0.301	0.298	0.114	0.204		0.095	0.087	0.221	0.081	0.11	0.385		0.266	0.07	0.149	0.243	0.127							0.072	0.021				0.099
	0.335	0.461	0.154	0.066			0.609	0.079	0.177	1.396	0.342		0.574	0.371	0.43	0.47	0.461			0.116	0.334	0.067	0.174	0.199		0.245	0.308	0.107	0.191	0.193	0.433		0.116	0.082	0.392	0.135	0.216							0.014	0.042				0.106
	0.642	0.029	0.231	0.131			0.384	0.053	0.3	0.729	0.327		0.77	0.255	0.116	0.337	0.531			0.287	0.147	0.143	0.15	0.154		0.14	0.224	0.157	0.199	0.112	0.115		0.17	0.249	0.065	0.113	0.155							0.033	0.261				0.019
	0.242	0.593	0.288	0.527			0.572	0.316	0.472	0.858	0.35		0.714	0.369	0.04	0.489	0.357			0.278	0.286	0.444	0.236	0.186		0.289	0.032	0.283	0.135	0.153	0.299		0.485	0.113	0.185	0.076	0.185							0.07	0.046				0.214
	0.755	0.217	0.452	0.227			0.372	0.122	0.084	0.742	0.163		0.397	0.223	0.1	0.478	0.328			0.185	0.366	0.142	0.185	0.298		0.146	0.115	0.194	0.276	0.338	0.186		0.231	0.524	0.13	0.104	0.187							0.21	0.106				0.087
	0.064	0.093	0.439	0.352			0.354	0.226	0.312	0.396	0.308		0.391	0.416	0.406	0.508	0.19			0.292	0.529	0.087	0.275	0.248		0.186	0.237	0.118	0.254	0.084	0.432		0.442	0.022	0.104	0.243	0.338							0.106	0.13				0.075
	0.385	0.116	0.158	0.656			0.6	0.544	0.209	0.697	0.465		0.26	0.347	0.224	0.419	0.2			0.266	0.12	0.08	0.185	0.385		0.163	0.153	0.117	0.238	0.079	0.399		0.086	0.459	0.078	0.13	0.203							0.154	0.261				0.13
	0.214	0.187	0.145	0.096			0.565	0.522	0.247	0.666	0.27		0.626	0.84	0.324	0.411	0.315			0.233	0.347	0.088	0.117	0.092		0.088	0.221	0.058	0.878	0.169	0.143		0.206	0.252	0.065	0.147	0.185							0.146	0.174				0.232
	0.679	0.063	0.233	0.439			0.616	0.43	0.376	0.749	0.609		0.65	0.205	0.1	0.674	0.554			0.377	0.492	0.234	0.681	0.295		0.295	0.143	0.15	0.491	0.132	0.089		0.136	0.398	0.223	0.578	0.146							0.123	0.066				0.132
	0.18	0.462	0.19	0.073			0.694	0.397	0.551	0.526	0.528		0.126	0.19	0.269	0.317	0.238			0.093	0.093	0.056	0.113	0.159		0.224	0.077	0.081	0.291	0.163	0.186		0.259	0.073	0.35	0.351	0.069							0.127	0.117				0.025
	0.178	0.146	0.265	0.441			0.419	0.265	0.068	1.272	0.421		0.401	0.278	0.156	0.235	0.477			0.05	0.092	0.146	0.092	0.104		0.457	0.282	0.071	0.41	0.194	0.482		0.12	0.133	0.251	0.451	0.07							0.237	0.292				0.093
	0.14	0.224	0.255	0.131			0.271	0.456	0.585	0.683	0.4		0.569	0.241	0.373	0.442	0.396			0.221	0.061	0.298	0.121	0.095		0.258	0.466	0.178	0.107	0.251	0.3		0.129	0.193	0.131	0.109	0.14							0.124	0.155				0.05
	0.149	0.431	0.231	0.253			0.546	0.305	0.365	0.676	0.651		0.742	0.433	0.425	0.399	0.311			0.183	0.199	0.279	0.152	0.149		0.247	0.247	0.148	0.519	0.293	0.205		0.072	0.073	0.101	0.617	0.089							0.155	0.154				0.073
	0.145	0.226	0.306	0.027			0.404	0.22	0.15	0.662	0.476		0.6	0.493	0.352	0.39	0.201			0.25	0.493	0.159	0.341	0.129		0.112	0.512	0.126	0.383	0.09	0.418		0.096	0.389	0.072	0.166	0.081							0.048	0.088				0.066
	0.58	0.571	0.231	0.494			0.263	0.368	0.364	0.549	0.588		0.717	0.434	0.306	0.354	0.453			0.224	0.385	0.292	0.284	0.137		0.521	0.065	0.121	0.159	0.427	0.178		0.323	0.13	0.253	0.088	0.111							0.133	0.012				0.072
	0.418	0.051	0.278	0.421			0.453	0.282	0.255	0.551	0.488		0.15	0.213	0.073	0.194	0.167			0.188	0.248	0.139	0.085	0.42		0.045	0.193	0.07	0.189	0.164	0.298		0.168	0.311	0.132	0.084	0.1							0.104	0.051				0.084
	0.225	0.22	0.424	0.537			0.317	0.46	0.268	1.123	0.468		0.166	0.337	0.287	0.093	0.219			0.249	0.496	0.477	0.298	0.344		0.108	0.113	0.14	0.218	0.361	0.161		0.129	0.224	0.333	0.165	0.22							0.18	0.216				0.172
	0.219	0.406	0.051	0.417			0.246	0.251	0.328	0.302	0.482		0.11	0.719	0.219	0.346	0.469			0.136	0.072	0.12	0.141	0.101		0.206	0.067	0.054	0.127	0.128	0.246		0.277	0.554	0.3	0.25	0.112							0.26	0.329				0.055
	0.34	0.607	0.319	0.279			0.544	0.119	0.187	1.066	0.158		0.252	0.291	0.409	0.359	0.649			0.12	0.152	0.183	0.181	0.693		0.126	0.257	0.067	0.491	0.296	0.278		0.164	0.171	0.124	0.083	0.145							0.196	0.231				0.141
	0.197	0.068	0.327	0.219			0.524	0.431	0.244	0.772	0.137		0.949	0.19	0.255	0.305	0.43			0.107	0.087	0.131	0.054	0.149		0.188	0.147	0.134	0.236	0.376	0.132		0.06	0.072	0.133	0.181	0.107							0.08	0.216				0.061
	0.171	0.368	0.697	0.111			0.166	0.142	0.246	0.081	0.659		0.459	0.36	0.398	0.471	0.417			0.118	0.466	0.185	0.165	0.288		0.236	0.338	0.068	0.061	0.081	0.157		0.169	0.203	0.034	0.098	0.11							0.06	0.15				0.281
	0.285	0.193	0.338	0.342			0.517	0.49	0.433	0.434	0.468		0.079	0.623	0.365	0.156	0.101			0.182	0.411	0.172	0.194	0.077		0.181	0.316	0.104	0.119	0.026	0.108		0.236	0.221	0.429	0.205	0.136							0.153	0.157				0.151
	0.303	0.24	0.218	0.231			0.238	0.194	0.471	0.492	0.464		0.605	0.332	0.438	0.301	0.47			0.155	0.082	0.038	0.134	0.246		0.134	0.131	0.109	0.183	0.218	0.209		0.107	0.068	0.113	0.274	0.238							0.049	0.224				0.101
	0.36	0.122	0.066	0.473			0.2	0.499	0.369	0.48	0.599		0.531	0.51	0.36	0.052	0.045			0.453	0.127	0.049	0.109	0.311		0.114	0.171	0.073	0.091	0.216	0.155		0.103	0.155	0.176	0.257	0.338							0.161	0.194				0.224
	0.215	0.147	0.431	0.467			0.544	0.314	0.298	0.422	0.436		0.428	0.109	0.41	0.058	0.426			0.407	0.366	0.272	0.045	0.362		0.148	0.126	0.081	0.268	0.387	0.266		0.085	0.237	0.316	0.34	0.123							0.331	0.123				0.276
	0.46	0.182	0.116	0.343			0.306	0.394	0.116	0.201	0.523		0.404	0.467	0.377	0.358	0.438			0.427	0.159	0.171	0.038	0.105		0.147	0.083	0.049	0.18	0.344	0.232		0.1	0.29	0.235	0.149	0.128							0.139	0.2				0.117
	0.213	0.172	0.591	0.53			0.295	0.287	0.671	0.491	0.315		0.365	0.275	0.31	0.239	0.416			0.444	0.11	0.295	0.133	0.18		0.189	0.204	0.205	0.304	0.26	0.244		0.18	0.507	0.032	0.334	0.169							0.242	0.196				0.081
	0.393	0.356	0.278	0.431			0.556	0.208	0.595	0.268	0.517		0.333	0.241	0.087	0.315	0.19			0.092	0.444	0.103	0.31	0.139		0.152	0.233	0.172	0.111	0.178	0.094		0.088	0.104	0.231	0.114	0.739							0.051	0.148				0.159
	0.555	0.185	0.151	0.208			0.275	0.438	0.351	0.641	0.322		0.274	0.338	0.117	0.508	0.56			0.13	0.067	0.205	0.134	0.219		0.115	0.083	0.178	0.27	0.12	0.185		0.077	0.097	0.168	0.183	0.581							0.15	0.115				0.064
	0.39	0.551	0.408	0.182			0.296	0.255	0.246	0.522	0.24		0.46	0.611	0.271	0.477	0.361			0.174	0.134	0.117	0.24	0.807		0.483	0.149	0.135	0.22	0.139	0.278		0.142	0.16	0.414	0.292	0.156							0.023	0.138				0.124
	0.305	0.294	0.363	0.459			0.258	0.155	0.543	0.439	0.223		0.586	0.664	0.066	0.314	0.339			0.382	0.412	0.182	0.13	0.586		0.092	0.108	0.044	0.316	0.177	0.241		0.117	0.341	0.395	0.112	0.106							0.137	0.146				0.177
	0.225	0.489	0.273	0.233			0.319	0.28	0.384	0.305	0.56		0.249	0.082	0.189	0.122	0.286			0.233	0.065	0.342	0.159	0.103		0.313	0.064	0.412	0.373	0.318	0.107		0.314	0.436	0.093	0.077	0.077							0.228	0.163				0.026
	0.404	0.202	0.477	0.421			0.66	0.092	0.688	0.564	0.316		0.275	0.448	0.424	0.521	0.259			0.139	0.361	0.531	0.097	0.091		0.31	0.427	0.203	0.175	0.314	0.194		0.108	0.175	0.153	0.062	0.061							0.061	0.073				0.088
	0.187	0.242	0.202	0.094			0.417	0.399	0.367	0.624	0.257		0.241	0.33	0.076	0.799	0.217			0.289	0.509	0.296	0.062	0.157		0.328	0.124	0.105	0.229	0.085	0.161		0.192	0.476	0.211	0.265	0.197							0.262	0.096				0.174
	0.123	0.433	0.447	0.306			0.333	0.302	0.257	0.569	0.188		0.424	0.654	0.323	0.362	0.288			0.225	0.337	0.301	0.129	0.17		0.237	0.057	0.098	0.438	0.268	0.164		0.204	0.398	0.12	0.118	0.126							0.068	0.1				0.109
	0.221	0.234	0.278	0.62			0.322	0.393	0.546	0.411	0.384		0.341	0.627	0.345	0.294	0.364			0.111	0.111	0.159	0.314	0.099		0.114	0.135	0.095	0.082	0.139	0.253		0.096	0.524	0.1	0.284	0.105							0.164	0.112				0.127
	0.304	0.706	0.451	0.507			0.428	0.416	0.391	0.388	0.411		0.471	0.023	0.344	0.369	0.318			0.42	0.104	0.089	0.127	0.086		0.12	0.272	0.093	0.165	0.159	0.315		0.091	0.171	0.242	0.101	0.117							0.204	0.132				0.09
	0.382	0.498	0.506	0.506			0.51	0.162	0.102	0.424	0.475		0.242	0.489	0.24	0.203	0.154			0.128	0.261	0.406	0.19	0.039		0.298	0.057	0.104	0.303	0.239	0.098		0.138	0.087	0.227	0.421	0.079							0.112	0.101				0.032
	0.38	0.191	0.564	0.376			0.203	0.262	0.548	0.864	0.154		0.091	0.592	0.087	0.421	0.405			0.093	0.461	0.173	0.082	0.091		0.145	0.283	0.28	0.182	0.336	0.167		0.245	0.37	0.584	0.398	0.189							0.079	0.17				0.099
	0.363	0.133	0.449	0.242			0.583	0.299	0.321	0.334	0.447		0.146	0.521	0.513	0.483	0.042			0.176	0.138	0.133	0.12	0.198		0.163	0.043	0.225	0.29	0.286	0.325		0.123	0.093	0.084	0.14	0.206							0.08	0.151				0.026
	0.66	0.549	0.294	0.439			0.482	0.492	0.524	0.577	0.206		0.429	0.562	0.362	0.491	0.551			0.169	0.075	0.437	0.175	0.134		0.109	0.14	0.071	0.1	0.379	0.471		0.25	0.052	0.187	0.095	0.147							0.169	0.23				0.039
	0.244	0.23	0.345	0.315			0.204	0.527	0.343	0.421	0.311		0.522	0.101	0.11	0.039	0.386			0.354	0.065	0.154	0.114	0.278		0.12	0.187	0.285	0.412	0.355	0.186		0.218	0.129	0.118	0.15	0.11							0.098	0.129				0.111
	0.558	0.722	0.082	0.58			0.313	0.311	0.561	0.345	0.395		0.492	0.517	0.067	0.289	0.38			0.195	0.165	0.319	0.105	0.135		0.277	0.237	0.085	0.124	0.208	0.304		0.16	0.186	0.149	0.085	0.125							0.149	0.146				0.246
	0.616	0.386	0.434	0.484			0.479	0.19	0.529	0.336	0.558		0.446	0.423	0.214	0.399	0.068			0.287	0.209	0.2	0.175	0.034		0.351	0.464	0.272	0.064	0.07	0.204		0.11	0.077	0.186	0.042	0.283							0.04	0.141
	0.252	0.216	0.417	0.356			0.292	0.534	0.234	0.406	0.403		0.744	0.267	0.197	1.092	0.303			0.254	0.289	0.085	0.403	0.532		0.204	0.174	0.071	0.1	0.314	0.096		0.119	0.048	0.135	0.167	0.23							0.205	0.188
	0.052	0.424	0.33	0.417			0.73	0.339	0.285	0.342	0.309		0.622	0.286	0.281	0.362	0.335			0.057	0.193	0.49	0.257	0.142		1.314	0.177	0.198	0.142	0.345	0.072		0.445	0.118	0.111	0.806	0.142							0.15	0.089
	0.164	0.181	0.176	0.103			0.251	0.152	0.225	0.396	0.321		0.476	0.062	0.205	0.425	0.542			0.142	0.107	0.157	0.108	0.067		0.248	0.564	0.073	0.235	0.148	0.385		0.411	0.43	0.159	0.263	0.142							0.021	0.25
	0.415	0.163	0.216	0.341			0.359	0.396	0.833	0.638	0.447		0.324	0.489	0.451	0.332	0.189			0.122	0.14	0.135	0.048	0.239		0.261	0.21	0.134	0.278	0.36	0.434		0.244	0.135	0.245	0.31	0.274							0.018	0.071
	0.528	0.193	0.702	0.178			0.352	0.491	0.294	0.486	0.288		0.27	0.554	0.536	0.101	0.101			0.537	0.326	0.197	0.339	0.175		0.269	0.366	0.029	0.177	0.167	0.121		0.071	0.31	0.518	0.169	0.089							0.127	0.134
	0.363	0.331	0.277	0.208			0.35	0.056	0.378	0.073	0.366		0.329	0.361	0.142	0.355	0.491			0.292	0.249	0.465	0.093	0.205		0.143	0.574	0.195	0.189	0.318	0.407		0.149	0.28	0.181	0.149	0.114							0.064	0.168
	0.282	0.091	0.59	0.057			0.496	0.523	0.199	0.851	0.259		0.431	0.303	0.471	0.643	0.535			0.346	0.388	0.141	0.249	0.118		0.082	0.271	0.141	0.214	0.291	0.319		0.137	0.107	0.597	0.217	0.109							0.186	0.088
	0.364	0.255	0.585	0.358			0.493	0.122	0.593	0.396	0.102		0.299	0.658	0.344	0.581	0.519			0.198	0.118	0.336	0.136	0.188		0.278	0.051	0.109	0.156	0.11	0.105		0.335	0.18	0.171	0.1	0.076							0.193	0.02
	0.121	0.325	0.055	0.093			0.465	0.235	0.355	0.302	0.357		1.001	0.368	0.354	0.719	0.226			0.329	0.068	0.32	0.214	0.426		0.207	0.105	0.099	0.141	0.312	0.239		0.272	0.137	0.155	0.114	0.082							0.161	0.341
	0.415	0.378	0.187	0.584			0.729	0.438	0.341	0.435	0.233		0.281	0.206	0.332	0.346	0.118			0.254	0.592	0.091	0.182	0.056		0.25	0.424	0.133	0.109	0.132	0.225		0.067	0.441	0.336	0.107	0.173							0.265	0.158
	0.185	0.448	0.136	0.441			0.144	0.57	0.446	0.287	0.167		0.615	0.604	0.225	0.53	0.178			0.128	0.204	0.102	0.076	0.044		0.245	0.142	0.339	0.277	0.092	0.135		0.096	0.383	0.234	0.214	0.163							0.13	0.079
	0.388	0.258	0.339	0.402			0.628	0.25	0.849	1.035	0.193		0.372	0.679	0.29	0.155	0.552			0.393	0.085	0.201	0.112	0.149		0.2	0.113	0.088	0.191	0.205	0.143		0.113	0.275	0.109	0.354	0.129							0.189	0.09
	0.225	0.177	0.095	0.289			0.327	0.422	0.26	0.276	0.464		0.309	0.241	0.359	0.335	0.472			0.63	0.529	0.269	0.122	0.084		0.211	0.081	0.098	0.354	0.382	0.186		0.33	0.095	0.159	0.508	0.051							0.116	0.179
	0.41	0.088	0.335	0.247			0.682	0.38	0.407	0.929	0.872		0.432	0.252	0.084	0.97	0.398			0.191	0.498	0.204	0.119	0.332		0.168	0.132	0.138	0.187	0.091	0.077		0.481	0.2	0.191	0.046	0.146							0.165	0.282
	0.535	0.599	0.102	0.412			0.098	0.434	0.242	0.53	0.098		0.284	0.559	0.191	0.358	0.13			0.406	0.32	0.107	0.072	0.107		0.144	0.127	0.129	0.367	0.198	0.116		0.113	0.099	0.138	0.05	0.257							0.174	0.043
	0.259	0.514	0.455	0.13			0.188	0.482	0.329	0.587	0.461		0.327	0.445	0.287	0.649	0.379			0.121	0.385	0.14	0.125	0.138		0.089	0.135	0.1	0.134	0.052	0.274		0.172	0.194	0.164	0.402	0.132							0.288	0.055
	0.02	0.599	0.243	0.399			0.737	0.409	0.621	1.229	0.424		0.167	0.073	0.178	0.306	0.04			0.298	0.085	0.162	0.146	0.048		0.182	0.108	0.132	0.25	0.385	0.214		0.112	0.105	0.137	0.342	0.094							0.165	0.078
	0.237	0.233	0.057	0.495			0.201	0.453	0.179	0.47	0.182		0.345	0.692	0.43	0.219	0.433			0.165	0.473	0.22	0.115	0.198		0.426	0.384	0.055	0.212	0.371	0.177		0.406	0.086	0.165	0.327	0.094							0.048	0.163
	0.347	0.329	0.558	0.308			0.456	0.427	0.67	0.75	0.663		0.238	0.132	0.47	0.978	0.171			0.436	0.069	0.462	0.107	0.163		0.189	0.165	0.1	0.08	0.297	0.162		0.064	0.321	0.149	0.078	0.106							0.056	0.085
	0.111	0.231	0.066	0.181			0.288	0.23	0.208	0.425	0.483		0.381	0.634	0.252	0.353	0.315			0.454	0.363	0.134	0.067	0.463		0.254	0.126	0.133	0.178	0.158	0.083		0.122	0.098	0.145	0.177	0.086							0.174	0.235
	0.33	0.341	0.535	0.307			0.574	0.406	0.201	1.379	0.49		0.424	0.051	0.33	0.155	0.244			0.077	0.148	0.122	0.086	0.094		0.381	0.175	0.166	0.182	0.299	0.148		0.313	0.08	0.188	0.229	0.206							0.123	0.135
	0.436	0.356	0.395	0.177			0.253	0.481	0.205	0.628	0.085		0.315	0.552	0.516	0.268	0.368			0.314	0.3	0.309	0.071	0.067		0.201	0.071	0.135	0.214	0.433	0.076		0.187	0.056	0.086	0.376	0.151							0.168	0.1
	0.279	0.093	0.569	0.307			0.335	0.277	0.589	0.185	0.101		0.459	0.351	0.44	0.258	0.325			0.122	0.124	0.265	0.066	0.303		0.139	0.226	0.062	0.125	0.345	0.145		0.08	0.259	0.138	0.53	0.091							0.11	0.067
	0.322	0.466	0.201	0.519			0.657	0.405	0.413	0.891	0.129		0.259	0.293	0.404	0.208	0.19			0.112	0.331	0.177	0.485	0.147		0.345	0.155	0.083	0.318	0.192	0.164		0.147	0.317	0.13	0.263	0.16							0.19	0.094
	0.268	0.823	0.112	0.478			0.311	0.644	0.34	0.933	0.354		0.479	0.709	0.318	0.505	0.335			0.154	0.456	0.278	0.081	0.065		0.245	0.253	0.152	0.376	0.091	0.198		0.18	0.178	0.288	0.091	0.129							0.062	0.057
	0.118	0.634	0.156	0.296			0.421	0.47	0.219	0.85	0.196		0.493	0.327	0.482	0.022	0.258			0.239	0.359	0.405	0.038	0.194		0.065	0.081	0.135	0.196	0.349	0.099		0.155	0.088	0.282	0.039	0.111							0.154	0.125
	0.526	0.4	0.121	0.373			0.035	0.387	0.5	0.411	0.085		0.216	0.237	0.311	0.146	0.283			0.297	0.168	0.305	0.374	0.402		0.333	0.18	0.301	0.175	0.159	0.093		0.136	0.224	0.144	0.062	0.191							0.259	0.287
	0.257	0.438	0.328	0.472			0.525	0.231	0.422	0.394	0.049		0.701	0.466	0.522	0.698	0.277			0.232	0.362	0.081	0.122	0.208		0.279	0.161	0.063	0.215	0.052	0.429		0.072	0.129	0.126	0.132	0.101							0.189	0.076
	0.316	0.286	0.122	0.438			0.465	0.476	0.033	0.879	0.541		0.597	0.078	0.291	0.368	0.673			0.486	0.051	0.223	0.126	0.11		0.091	0.21	0.049	0.209	0.155	0.13		0.297	0.082	0.116	0.095	0.109							0.119	0.207
	0.228	0.169	0.396	0.382			0.241	0.554	0.13	0.433	0.379		0.213	0.583	0.309	0.368	0.041			0.197	0.465	0.384	0.361	0.186		0.161	0.124	0.07	0.095	0.133	0.544		0.119	0.206	0.128	0.143	0.118							0.094	0.061
	0.399	0.354	0.38	0.156			0.385	0.201	0.308	0.519	0.329		0.144	0.258	0.392	0.403	0.265			0.404	0.194	0.46	0.101	0.252		0.168	0.121	0.121	0.371	0.317	0.211		0.313	0.054	0.089	0.129	0.101							0.194	0.096
	0.731	0.198	0.329	0.457			0.48	0.298	0.091	0.65	0.069		0.124	0.046	0.343	0.732	0.262			0.189	0.108	0.327	0.121	0.473		0.296	0.319	0.128	0.092	0.121	0.133		0.261	0.174	0.064	0.119	0.15							0.221	0.174
	0.286	0.362	0.367	0.442			0.262	0.311	0.43	0.735	0.366		0.141	0.505	0.266	0.377	0.27			0.212	0.128	0.36	0.077	0.051		0.084	0.341	0.258	0.231	0.51	0.243		0.173	0.428	0.654	0.158	0.262							0.046	0.157
	0.303	0.497	0.194	0.241			0.532	0.374	0.261	0.534	0.122		0.369	0.403	0.136	1.038	0.297			0.528	0.041	0.334	0.135	0.11		0.113	0.194	0.169	0.207	0.174	0.189		0.069	0.559	0.073	0.033	0.141							0.036	0.109
	0.208	0.223	0.339	0.155			0.455	0.431	0.149	0.851	0.237		0.265	0.532	0.225	0.312	0.341			0.667	0.112	0.064	0.111	0.276		0.324	0.119	0.109	0.252	0.068	0.05		0.101	0.066	0.012	0.089	0.132							0.048	0.033
	0.438	0.286	0.514	0.108			0.364	0.312	0.327	0.504	0.056		0.3	0.189	0.555	0.432	0.474			0.12	0.114	0.131	0.08	0.126		0.195	0.074	0.169	0.172	0.257	0.071		0.151	0.305	0.387	0.356	0.155							0.077	0.219
	0.423	0.078	0.286	0.529			0.152	0.592	0.302	0.891	0.717		0.137	0.219	0.294	0.554	0.354			0.117	0.102	0.089	0.202	0.272		0.214	0.144	0.207	0.12	0.353	0.142		0.119	0.103	0.431	0.134	0.076							0.096	0.227
	0.23	0.557	0.491	0.263			0.158	0.128	0.096	0.499	0.49		0.393	0.465	0.163	0.374	0.207			0.121	0.279	0.229	0.066	0.052		0.185	0.152	0.157	0.179	0.218	0.101		0.061	0.273	0.12	0.112	0.212							0.021	0.077
	0.402	0.264	0.378	0.325			0.1	0.389	0.494	0.524	0.25		0.49	0.169	0.189	0.179	0.277			0.158	0.064	0.255	0.278	0.071		0.087	0.148	0.065	0.199	0.226	0.038		0.173	0.129	0.147	0.116	0.042							0.11	0.094
	0.179	0.292	0.149	0.557			0.531	0.522	0.294	1.004	0.341		0.221	0.39	0.183	0.469	0.325			0.093	0.285	0.495	0.343	0.135		0.153	0.14	0.17	0.107	0.378	0.219		0.171	0.083	0.317	0.165	0.028							0.106	0.025
	0.272	0.084	0.332	0.418			0.236	0.319	0.114	1.202	0.578		0.326	0.354	0.404	0.235	0.291			0.333	0.327	0.253	0.053	0.087		0.251	0.411	0.218	0.172	0.102	0.083		0.413	0.282	0.12	0.103	0.157							0.227	0.05
	0.45	0.468	0.186	0.166			0.525	0.136	0.06	1.069	0.546		0.459	0.263	0.361	0.284	0.348			0.516	0.332	0.052	0.191	0.225		0.12	0.102	0.118	0.196	0.277	0.401		0.237	0.101	0.377	0.118	0.13							0.055	0.072
	0.481	0.289	0.191	0.31			0.474	0.345	0.472	1.331	0.419		0.586	0.287	0.378	0.322	0.135			0.187	0.116	0.392	0.217	0.241		0.19	0.075	0.2	0.234	0.125	0.21		0.149	0.103	0.43	0.144	0.139							0.109	0.161
	0.324	0.369	0.25	0.481			0.274	0.203	0.081	0.577	0.63		0.619	0.333	0.186	0.535	0.287			0.167	0.223	0.305	0.12	0.15		0.452	0.055	0.152	0.333	0.43	0.062		0.058	0.152	0.176	0.393	0.14							0.157	0.132
	0.386	0.298	0.094	0.046			0.479	0.18	0.213	0.621	0.341		0.546	0.374	0.445	0.229	0.286			0.356	0.1	0.143	0.094	0.05		0.124	0.26	0.206	0.291	0.352	0.099		0.213	0.318	0.196	0.244	0.148							0.185	0.136
	0.519	0.177	0.064	0.238			0.359	0.453	0.193	1.287	0.859		0.293	0.479	0.022	0.322	0.595			0.56	0.085	0.196	0.115	0.667		0.395	0.282	0.193	0.112	0.145	0.27		0.094	0.121	0.147	0.222	0.079							0.134	0.137
	0.523	0.215	0.222	0.24			0.186	0.517	0.246	0.588	0.346		0.277	0.239	0.261	0.345	0.45			0.172	0.101	0.153	0.136	0.19		0.155	0.135	0.176	0.226	0.346	0.211		0.11	0.332	0.199	0.351	0.127							0.177	0.234
	0.303	0.164	0.327	0.336			0.307	0.107	0.215	1.015	0.438		0.311	0.457	0.056	0.15	0.263			0.137	0.095	0.115	0.041	0.128		0.255	0.129	0.09	0.077	0.31	0.202		0.127	0.136	0.239	0.12	0.085							0.081	0.164
	0.671	0.198	0.536	0.303			0.1	0.21	0.151	1.449	0.352		0.483	0.311	0.458	0.25	0.276			0.314	0.12	0.216	0.095	0.357		0.272	0.258	0.181	0.189	0.114	0.344		0.203	0.276	0.271	0.381	0.142							0.209	0.114
	0.374	0.066	0.703	0.057			0.163	0.346	0.506	0.94	0.337		0.502	0.636	0.157	0.842	0.22			0.219	0.039	0.243	0.209	0.359		0.312	0.114	0.1	0.169	0.216	0.15		0.165	0.14	0.059	0.107	0.079							0.04	0.14
	0.336	0.264	0.089	0.389			0.232	0.596	0.387	0.941	0.619		0.58	0.247	0.213	0.298	0.195			0.13	0.37	0.102	0.102	0.036		0.195	0.198	0.24	0.15	0.152	0.234		0.166	0.461	0.076	0.131	0.101							0.102	0.181
	0.376	0.366	0.061	0.36			0.334	0.752	0.308	1.168	0.284		0.393	0.063	0.44	0.159	0.179			0.204	0.056	0.263	0.058	0.049		0.12	0.44	0.211	0.546	0.224	0.11		0.03	0.239	0.165	0.299	0.149							0.129	0.105
	0.248	0.251	0.508	0.421			0.285	0.391	0.381	0.598	0.361		0.27	0.668	0.126	0.246	0.045			0.13	0.309	0.195	0.188	0.045		0.062	0.091	0.204	0.155	0.111	0.209		0.158	0.166	0.063	0.082	0.201							0.18	0.1
	0.306	0.094	0.28	0.123			0.291	0.624	0.17	1.483	0.566		0.298	0.332	0.503	0.458	0.51			0.455	0.278	0.095	0.068	0.109		0.182	0.121	0.169	0.203	0.12	0.134		0.232	0.149	0.161	0.236	0.373							0.214	0.043
	0.109	0.163	0.233	0.304			0.1	0.209	0.318	1.297	0.237		0.411	0.29	0.755	1.237	0.099			0.225	0.162	0.353	0.245	0.177		0.151	0.13	0.083	0.133	0.15	0.173		0.194	0.125	0.16	0.051	0.127							0.145	0.107
[truncated: 7,108 more rows]
[truncated: 33 more columns]

## Sheet: Fig. 3i, k, m, n (glyoxal)
	Figure 3I, J	Nearest neightbor distance: PSD (antibody, IgG1) :: Bassoon											Nearest neightbor distance: PSD (antibody, IgG2A) :: Bassoon									Nearest neightbor distance: PSD (nanobody) :: Bassoon															Figure 3K, L	Trans-synaptic distance: PSD (antibody, IgG1) :: Bassoon											Trans-syanptic distance: PSD (antibody, IgG2A) :: Bassoon
[truncated: 11,692 more rows]
[truncated: 24 more columns]

[truncated: 13 more sheets: Fig. 4e, g, h, Fig. 5h, j, k, Fig. 6b, c, d, e, f, Fig. S1b, c, d, e, f, g, Fig. S2a, b, Fig. S3b, Fig. S4c, d, e, f, g, h , i, Fig. S5b, d, Fig. S6c, k, l, Fig. S7c, f, i, Fig. S8b, c, d, e, Fig. S9e, f, Fig. S10c]
