# Supplementary material for: Combining nanobody labeling with STED microscopy reveals input-specific and layer-specific organization of neocortical synapses
Source: PLoS Biol. 2025 Apr 4;23(4):e3002649. doi: 10.1371/journal.pbio.3002649 (PMC12002638; doi:10.1371/journal.pbio.3002649)
Supplement: S3 Table — (XLSX) [file pbio.3002649.s013.xlsx]

## Sheet: main figures
			Figure	n (exact value)	n (defined)	P-value	F (DFn, DFd)
			1c	30	neurons (nano, PFA)	p<0.0001 (ANOVA), Dunnett's post-hoc, individual p values in the figure legend	F = 8.211 (4, 133)
				27	neurons (anti, PFA)
				42	neurons (nano, Glyoxal)
				21	neurons (IgG1, Glyoxal)
				18	neurons (IgG2A, Glyoxal)
			1d	30	neurons (nano, PFA)	p<0.0001 (ANOVA), Dunnett's post-hoc, individual p values in the figure legend	F = 9.096 (3, 94)
				27	neurons (anti, PFA)
				23	neurons (nano, Glyoxal)
				18	neurons (anti, Glyoxal)
			1e	30	neurons (nano)	p = 0.0065 (two-tailed Student's t-test)	t=2.805, df=69
				41	neurons (anti, Glyoxal)
			1f	30	neurons (nano)	p=0.5532 (two-tailed Student's t-test)	t=0.5966, df=55
				27	neurons (anti)
			1g	30	neurons (nano)	p<0.0001 (ANOVA), Dunnett's post-hoc, individual p values in the figure legend	F = 1.470 (3, 94)
				27	neurons (anti, PFA)
				23	neurons (nano, Glyoxal)
				18	neurons (anti, Glyoxal)
			1g	30	neurons (nano)	p<0.0001 (ANOVA), Dunnett's post-hoc, individual p values in the figure legend	F = 7.687 (4, 123)
				27	neurons (anti, PFA)
				23	neurons (nano, Glyoxal)
				18	neurons (anti, Glyoxal)
				30	neurons (spine density)
			1h	30	neurons (nano)	p<0.0001 (ANOVA), Dunnett's post-hoc, individual p values in the figure legend	F = 2.809 (4, 133)
				27	neurons (anti, PFA)
				42	neurons (nano, Glyoxal)
				21	neurons (IgG1, Glyoxal)
				18	neurons (IgG2A, Glyoxal)
			1h	30	neurons (nano)	p<0.0001 (ANOVA), Dunnett's post-hoc, individual p values in the figure legend	F = 5.810 (5, 162)
				27	neurons (anti, PFA)
				42	neurons (nano, Glyoxal)
				21	neurons (IgG1, Glyoxal)
				18	neurons (IgG2A, Glyoxal)
				30	neurons (spine density)
			2c	429	clusters	p<0.0001 (ANOVA)	F= 562.0 (2, 1328)
				444	clusters
				458	clusters
			2d	425	clusters	p<0.0001 (ANOVA)	F= 955.5 (2, 1338)
				447	clusters
				469	clusters
			2f	469	clusters (nano)	p<0.0001	Kolmogorov-Smirnov D=0.4461
				458	clusters (anti)
			2g	1519	clusters (nano)	p<0.0001 (two-tailed Student's t-test)	t=9.828, df=4006
				2489	clusters (anti)
			2h	186	clusters	p<0.0001 (ANOVA)Tukey's post-hoc, individual p values in the figure legend	F= 161.5 (2, 560)
				188	clusters
				189	clusters
			2i	184	clusters	p<0.0001 (ANOVA)Tukey's post-hoc, individual p values in the figure legend	F= 114.5 (2, 558)
				188	clusters
				189	clusters
			2j	189	clusters (nano)	p<0.0001	Kolmogorov-Smirnov D=0.3810
				189	clusters (anti)
			2k	1441	clusters (nano)	p<0.0001 (two-tailed Student's t-test)	t=8.040, df=3183
				1744	clusters (anti)
			3b	14	image fields (anti)	p<0.0001 (two-tailed Student's t-test)	t=9.998, df=28
				16	image fields (nano)
			3c	68806	PSD-95 clusters (anti)	p<0.0001	Kolmogorov-Smirnov D=0.3796
				39405	PSD-95 clusters (nano)
			3d	14	image fields (anti)	p=0.9037 (two-tailed Student's t-test)	t=0.122, df=28
				16	image fields (nano)
			3e	12992	PSD-95 clusters (anti)	p=0.4483	Kolmogorov-Smirnov D=0.0593
				26092	PSD-95 clusters (nano)
			3f	14	image fields (anti)	p<0.0001 (two-tailed Student's t-test)	t=5.385, df=28
				16	image fields (nano)
			3g	14	image fields (anti)	p=0.2518 (two-tailed Student's t-test)	t=1.17, df=28
				16	image fields (nano)
			3i	8	image fields (anti, IgG1)	p = 0.0484 (ANOVA)Tukey's post-hoc, individual p values in the figure legend	F= 2.744 (2, 22)
				6	image fields (anti, IgG2A)
				11	image fields (nano)
			3j	26673	PSD-95 clusters (anti, IgG1)	p<0.0001, Kruskal Wallis test
				32533	PSD-95 clusters (anti, IgG2A)
				59420	PSD-95 clusters (nano)
			3k	8	image fields (anti, IgG1)	p = 0.0077 (ANOVA)Tukey's post-hoc, individual p values in the figure legend	F= 1.160 (2, 22)
				6	image fields (anti, IgG2A)
				11	image fields (nano)
			3l	20656	PSD-95 clusters (anti, IgG1)	p<0.0001, Kruskal Wallis test
				17709	PSD-95 clusters (anti, IgG2A)
				43476	PSD-95 clusters (nano)
			3m	8	image fields (anti, IgG1)	p = 0.0104 (ANOVA)Tukey's post-hoc, individual p values in the figure legend	F= 4.849 (2, 22)
				6	image fields (anti, IgG2A)
				11	image fields (nano)
			3n	8	image fields (anti, IgG1)	p = 0.0118 (ANOVA)Tukey's post-hoc, individual p values in the figure legend	F= 0.7197 (2, 22)
				6	image fields (anti, IgG2A)
				11	image fields (nano)
			4f	439	spines (VGluT1)	p=0.0711 (ANCOVA)	F=3.272 (1, 502)
				68	spines (VGluT2)
			4g	308	spines (1 NM, VGluT1)	p=0.3484 (two-tailed Student's t-test)	t=0.939, df=350
				44	spines (1 NM, VGluT2)
			4g	107	spines (2 NM, VGluT1)	p=0.0008 (two-tailed Student's t-test)	t=3.443, df=126
				21	spines (2 NM, VGluT2)
			4g	20	spines (3 NM, VGluT1)	p=0.3582 (two-tailed Student's t-test)	t=0.9395, df=21
				3	spines (3 NM, VGluT2)
			4h	438	spines (VGluT1)	p=0.0263 (two-tailed Student's t-test)	t=2.229, df=504
				68	spines (VGluT2)
			5i	492	spines (VGluT1)	p=0.0037 (ANCOVA)	F=8.498 (1, 596)
				98	spines (VGluT2)
			5j	329	spines (1 NM, VGluT1)	p=0.5722 (two-tailed Student's t-test)	t=0.5653, df=376
				49	spines (1 NM, VGluT2)
			5j	133	spines (2 NM, VGluT1)	p=0.0931 (two-tailed Student's t-test)	t=1.689, df=170
				39	spines (2 NM, VGluT2)
			5j	31	spines (1 NM, VGluT1)	p=0.1368 (two-tailed Student's t-test)	t=1.521, df=37
				8	spines (1 NM, VGluT2)
			5k	492	spines (VGluT1)	p=0.0014 (two-tailed Student's t-test)	t=0.3.212, df=588
				98	spines (VGluT2)
			6b	152	PSD-95 nanoclusters (L1-3)	p=0.0011 (two-tailed Student's t-test)	t=0.3.309, df=245
				95	PSD-95 nanoclusters (L5)
			6c	52	PSD-95 nanoclusters	p=0.6376 (ANOVA)	F= 0.4514 (2, 149)
				76	PSD-95 nanoclusters
				24	PSD-95 nanoclusters
			6d	44	PSD-95 nanoclusters	p=0.0043 (ANOVA)	F= 5.784 (2, 92)
				42	PSD-95 nanoclusters
				9	PSD-95 nanoclusters
			6e	96	spines (apical)	p=0.009 (ANCOVA)	F=6.988 (1, 160)
				68	spines (basal)
			6f	44	spines (1 NM, L5)	p=0.5569 (two-tailed Student's t-test)	t=0.5896, df=91
				49	spines (1 NM, L1-3)
			6f	21	spines (2 NM, L5)	p=0.0047 (two-tailed Student's t-test)	t=2.940, df=58
				39	spines (2 NM, L1-3)
			6f	3	spines (3 NM, L5)	p=0.047 (two-tailed Student's t-test)	t=2.292, df=9
				8	spines (3 NM, L1-3)
			6f	44	spines (1 NM, L5)	p<0.0001 (ANOVA)	F= 51.11 (2, 65)
				21	spines (2 NM, L5)
				3	spines (3 NM, L5)
			6f	49	spines (1 NM, L1-3)	p<0.0001 (ANOVA)	F= 36.06 (2, 93)
				39	spines (2 NM, L1-3)
				8	spines (3 NM, L1-3)

## Sheet: Supplementary figures
					Figure	n (exact value)	n (defined)	P-value	F (DFn, DFd)
					S1b	27	neurons (NT)	Clusters: p=0.1037 (ANOVA) Spines: p<0.0001, Dunnett's post-hoc individual p values in the legend	Clusters: F=4.709 (3, 107); Spines: F=2.292(4, 217)
						27	Neurons (AR)
						27	Neurons (Cubic)
						30	Neurons (Cubic + AR)
						111	Neurons (spines density)
					S1c	27	neurons (NT)	Clusters: p=0.0133 (ANOVA), Tukey's post-hoc Spines: p<0.0001, Dunnett's post-hoc individual p values in the legend	Clusters: F=1.900 (3, 107); Spines: F=3.94(4, 217)
						27	Neurons (AR)
						27	Neurons (Cubic)
						30	Neurons (Cubic + AR)
						111	Neurons (spines density)
					S1d	27	neurons (NT)	Clusters: p<0.0001 (ANOVA), Tukey's post-hoc Spines: p<0.0001, Dunnett's post-hoc individual p values in the legend	Clusters: F=0.9784 (3, 107); Spines: 3.538(4, 217)
						27	Neurons (AR)
						27	Neurons (Cubic)
						30	Neurons (Cubic + AR)
						111	Neurons (spines density)
					S1e	27	neurons (NT)	p=0.3631 (ANOVA)	F=1.075 (3, 107)
						27	Neurons (AR)
						27	Neurons (Cubic)
						30	Neurons (Cubic + AR)
					S1f	27	neurons (NT)	Spine density: p<0.0001 (ANOVA) Colocalized clusters: p=0.7983 (ANOVA), Tukey's post-hoc, individual p values in the legend	Spines: F=236.4 (4, 217) Clusters: F=0.337 (3, 107)
						27	Neurons (AR)
						27	Neurons (Cubic)
						30	Neurons (Cubic + AR)
						111	Neurons (spines density)
					S1g	27	neurons (NT)	Spine density: p<0.0001 (ANOVA) Colocalized clusters: p=0.0028 (ANOVA), Tukey's post-hoc, individual p values in the legend	Spines: F=249.6 (4, 217) Clusters: F=4.504 (3, 107)
						27	Neurons (AR)
						27	Neurons (Cubic)
						30	Neurons (Cubic + AR)
						111	Neurons (spines density)
					S2a	27	neurons (NT)	p<0.0001 (ANOVA), Dunnett's post-hoc, individual p values in the legend	F=4.114 (4, 135)
						27	Neurons (AR)
						27	Neurons (Cubic)
						30	Neurons (Cubic + AR)
						30	Neurons (nano)
					S2b	27	neurons (NT)	p<0.0001 (ANOVA), Dunnett's post-hoc, individual p values in the legend	F=6.320 (4, 135)
						27	Neurons (AR)
						27	Neurons (Cubic)
						30	Neurons (Cubic + AR)
						30	Neurons (nano)
					S3b	10	images	p<0.0001 (two-tailed Student's t-test)	t=19.46, df=18
						10	images
					S4c	42	nano	p=0.0074 (ANOVA), Tukey's post-hoc, individual p values in the legend	F=3.198 (2, 78)
						21	IgG1
						18	IgG2A
					S4d	23	nano	p<0.0001, two-tailed Student's t-test	t=8.339, df-39
						18	anti
					S4e	21	nano	p<0.0001, two-tailed Student's t-test	t=5.097, df-38
						19	anti
					S4g	42	nano	p=0.0001 (ANOVA), Tukey's post-hoc, individual p values in the legend	F=0.1564 (2, 78)
						21	IgG1
						18	IgG2A
					S4g	42	nano	p<0.0001 (ANOVA), Tukey's post-hoc, individual p values in the legend	F=7.101 (2, 78)
						21	IgG1
						18	IgG2A
					S4h	23	nano	p<0.0001, two-tailed Student's t-test	t=7.173, df-39
						18	anti
					S4h	23	nano	p=0.0012, two-tailed Student's t-test	t=3.508, df-39
						18	anti
					S4i	21	nano	p<0.0001, two-tailed Student's t-test	t=4.891, df-38
						19	anti
					S4i	21	nano	p=0.0877, two-tailed Student's t-test	t=1.753, df-38
						19	anti
					S5b	274	cells, nano (20 nM)	p<0.0001 (ANOVA), Tukey's post-hoc, individual p values in the legend	F=113.5 (2, 734)
						163	cells, IgG2A (20 nM)
						300	cells, IgG21 (20 nM)
					S5b	375	cells, nano (10 nM)	p<0.0001 (ANOVA), Tukey's post-hoc, individual p values in the legend	F=44.11 (2, 919)
						175	cells, IgG2A (10 nM)
						372	cells, IgG21 (10 nM)
					S5b	402	cells, nano (5 nM)	p<0.0001 (ANOVA), Tukey's post-hoc, individual p values in the legend	F=64.60 (2, 803)
						166	cells, IgG2A (5 nM)
						238	cells, IgG21 (5 nM)
					S5b	406	cells, nano (2.5 nM)	p<0.0001 (ANOVA), Tukey's post-hoc, individual p values in the legend	F=60.81 (2, 766)
						140	cells, IgG2A (2.5 nM)
						223	cells, IgG21 (2.5 nM)
					S5d	7	images nano (20 nM)	p=0.0002, two-tailed Student's t-test	t=5.020, df-14
						9	images anti (20 nM)
					S5d	9	images nano (10 nM)	p=0.0553, two-tailed Student's t-test	t=2.105, df-13
						6	images anti (10 nM)
					S5d	12	images nano (5 nM)	p=0.0009, two-tailed Student's t-test	t=3.902, df-20
						10	images anti (5 nM)
					S5d	11	images nano (2.5 nM)	p=0.0298, two-tailed Student's t-test	t=2.342, df-20
						11	images anti (2.5 nM)
					S5d	9	images nano (0.25 nM)	p=0.0864, two-tailed Student's t-test	t=1.820, df-17
						10	images anti (0.25 nM)
					S6c	29	beads	p=0.0697, two-tailed Student's t-test	t=1.842, df-70
						43	beads
					S7b	214	nanoclusters (antibody)	p<0.0001, Kolmogorov-Smirnov test
						274	nanoclusters (nanobody)
					S7c	4	images (antibody)	p<0.0001, two-tailed Student's t-test	t=14.80, df-6
						4	images (nanobody)
					S7e	322	nanoclusters (antibody)	p<0.0001, Kolmogorov-Smirnov test
						333	nanoclusters (nanobody)
					S7f	4	images (antibody)	p=0.0006, two-tailed Student's t-test	t=6.668, df-6
						4	images (nanobody)
					S7h	160	nanoclusters (antibody)	p<0.0001, Kolmogorov-Smirnov test
						86	nanoclusters (nanobody)
					S7i	3	images (antibody)	p=0.0006, two-tailed Student's t-test	t=9.648, df-6
						3	images (nanobody)
					S8b	72	Type A nanoclusters	p=0.8258, two-tailed Student's t-test	t=0.2205, df-129
						59	Type B nanoclusters
					S8c	20	Type A spines	p<0.0001, two-tailed Student's t-test	t=5.995, df-38
						20	Type B spines
					S8d	10	Type A spines	p<0.0001, two-tailed Student's t-test	t=5.788, df-18
						10	Type B spines
					S8e	10	Type A spines	p<0.0001, two-tailed Student's t-test	t=7.615, df-18
						10	Type B spines
